# Supplementary material for: Transformation of aqueous protein attenuated total reflectance infra-red absorbance spectroscopy to transmission
Source: QRB Discov. 2020 Oct 16;1:e8. doi: 10.1017/qrd.2020.11 (PMC10392695; doi:10.1017/qrd.2020.11)
Supplement: Supplementary file 1 [file qrdsup.zip]

Archive with 2 entries (2 files):
- S2633289220000113sup001.xlsx
- S2633289220000113sup002.xlsx
