# Supplementary material for: Transformation of aqueous protein attenuated total reflectance infra-red absorbance spectroscopy to transmission
Source: QRB Discov. 2020 Oct 16;1:e8. doi: 10.1017/qrd.2020.11 (PMC10392695; doi:10.1017/qrd.2020.11)
Supplement: Supplementary file 1 [file qrdsup.zip › S2633289220000113sup001.xlsx]

## Sheet: Fig 2. 20 mg_mL ATR
Wavenumber/cm-1	Con A ATR	Haem ATR	Lys ATR
799.35	0.00044739	0.000389	0.0012269
800.31	0.00059559	0.000429	0.0012882
801.28	0.00073064	0.000471	0.0013145
802.24	0.00081462	0.000514	0.0013067
803.21	0.00082863	0.000556	0.0012746
804.17	0.00077776	0.00058	0.0012315
805.13	0.00068659	0.000572	0.0011878
806.1	0.00058735	0.000524	0.0011489
807.06	0.00050776	0.000441	0.0011173
808.03	0.00046397	0.000352	0.0010972
808.99	0.00045986	0.000287	0.0010983
809.96	0.00048927	0.000276	0.0011313
810.92	0.00053855	0.000322	0.0011971
811.88	0.00058846	0.000404	0.0012763
812.85	0.00061879	0.000479	0.0013297
813.81	0.00061607	0.000506	0.0013149
814.78	0.00058112	0.000467	0.0012104
815.74	0.00053013	0.000373	0.0010325
816.71	0.00048631	0.000264	0.00083116
817.67	0.00046592	0.000179	0.00066642
818.63	0.00046852	0.000144	0.00057959
819.6	0.00047887	0.000156	0.00057802
820.56	0.00048021	0.000193	0.00064034
821.53	0.00046887	0.00023	0.00073581
822.49	0.00045819	0.000252	0.00084095
823.46	0.00046841	0.000259	0.00094324
824.42	0.00050933	0.000262	0.0010338
825.38	0.00056972	0.000271	0.0011011
826.35	0.0006223	0.000288	0.0011337
827.31	0.00064059	0.000312	0.0011298
828.28	0.00061626	0.00034	0.0011041
829.24	0.00056378	0.00037	0.0010808
830.21	0.00051033	0.000399	0.0010779
831.17	0.00047915	0.00042	0.0010934
832.13	0.00047754	0.000427	0.0011055
833.1	0.00049632	0.000415	0.0010872
834.06	0.00051833	0.000385	0.0010256
835.03	0.00052837	0.000346	0.00093149
835.99	0.00051882	0.000307	0.00083413
836.95	0.00049033	0.000275	0.00076573
837.92	0.0004498	0.000255	0.00074596
838.88	0.00040866	0.000246	0.00077497
839.85	0.00038015	0.000249	0.00083584
840.81	0.00037466	0.000259	0.000903
841.78	0.00039389	0.000271	0.000952
842.74	0.00042759	0.000282	0.00096776
843.7	0.00045712	0.000289	0.00094926
844.67	0.00046519	0.000295	0.00090884
845.63	0.00044677	0.000306	0.00086593
846.6	0.00041322	0.000328	0.00083733
847.56	0.0003865	0.000361	0.00082929
848.53	0.0003859	0.000401	0.0008368
849.49	0.00041578	0.000437	0.00084941
850.45	0.00046187	0.000466	0.00085907
851.42	0.00049876	0.000484	0.00086348
852.38	0.00050407	0.000491	0.00086342
853.35	0.00047073	0.000486	0.00085766
854.31	0.00041066	0.000467	0.00084147
855.28	0.00034805	0.000431	0.00081099
856.24	0.00030664	0.000381	0.00076937
857.2	0.00029845	0.00033	0.00072882
858.17	0.00031974	0.000294	0.0007057
859.13	0.00035539	0.000282	0.00071154
860.1	0.00038806	0.000297	0.00074659
861.06	0.00040616	0.000327	0.00079954
862.02	0.00040662	0.000357	0.0008531
862.99	0.00039254	0.00037	0.00089089
863.95	0.00036897	0.000364	0.00090232
864.92	0.00034042	0.000342	0.0008848
865.88	0.00031134	0.000317	0.00084416
866.85	0.00028758	0.000301	0.00079349
867.81	0.00027623	0.000301	0.00074942
868.77	0.0002826	0.000318	0.00072528
869.74	0.00030693	0.000346	0.0007243
870.7	0.00034303	0.000376	0.0007371
871.67	0.0003809	0.000399	0.00074708
872.63	0.0004113	0.00041	0.00074079
873.6	0.00042977	0.000408	0.0007169
874.56	0.00043731	0.000401	0.00068683
875.52	0.00043859	0.000396	0.00066727
876.49	0.00043894	0.000399	0.00066966
877.45	0.00044206	0.000409	0.00069443
878.42	0.00044882	0.000419	0.00073331
879.38	0.00045668	0.000419	0.00077589
880.35	0.00046022	0.000399	0.00081474
881.31	0.00045332	0.000359	0.00084538
882.27	0.00043292	0.000309	0.00086319
883.24	0.000403	0.000267	0.00086227
884.2	0.00037511	0.00025	0.00083899
885.17	0.00036417	0.000268	0.00079749
886.13	0.00038005	0.000315	0.00075157
887.09	0.00042045	0.000373	0.00071923
888.06	0.00046916	0.000422	0.00071237
889.02	0.00050269	0.000444	0.00072848
889.99	0.00050137	0.000435	0.00075088
890.95	0.0004598	0.000401	0.00075791
891.92	0.00039019	0.000359	0.00073542
892.88	0.00031748	0.000325	0.00068498
893.84	0.00026808	0.000309	0.00062281
894.81	0.00025812	0.000316	0.00057093
895.77	0.00028646	0.000342	0.00054562
896.74	0.00033563	0.000373	0.00054958
897.7	0.00038013	0.000397	0.00057094
898.67	0.00039852	0.0004	0.00058916
899.63	0.00038361	0.000378	0.00058483
900.59	0.00034582	0.000341	0.0005492
901.56	0.00030788	0.000304	0.00048921
902.52	0.00029332	0.000288	0.0004252
903.49	0.00031465	0.000302	0.00038191
904.45	0.00036703	0.000343	0.00037631
905.42	0.00043053	0.000395	0.00040913
906.38	0.00047942	0.000436	0.00046415
907.34	0.00049362	0.000448	0.00051669
908.31	0.00046729	0.000428	0.00054575
909.27	0.00041079	0.000384	0.0005434
910.24	0.00034591	0.000336	0.00051632
911.2	0.00029658	0.000304	0.00047986
912.16	0.00027884	0.000301	0.00044915
913.13	0.00029426	0.000321	0.00043286
914.09	0.00032974	0.000348	0.00043201
915.06	0.00036417	0.000362	0.00044288
916.02	0.000379	0.000351	0.00046044
916.99	0.00036737	0.000318	0.00048014
917.95	0.00033695	0.000284	0.00049783
918.91	0.00030499	0.000271	0.00050893
919.88	0.00028871	0.00029	0.00050881
920.84	0.00029657	0.000335	0.00049461
921.81	0.00032509	0.000382	0.0004677
922.77	0.00036241	0.000412	0.00043515
923.74	0.00039526	0.000416	0.00040898
924.7	0.00041524	0.000404	0.00040213
925.66	0.00042111	0.000394	0.00042263
926.63	0.00041679	0.000399	0.00046831
927.59	0.00040726	0.000417	0.00052567
928.56	0.00039508	0.000432	0.0005745
929.52	0.00037952	0.000427	0.0005969
930.49	0.00035857	0.000394	0.00058588
931.45	0.00033244	0.000342	0.00054845
932.41	0.00030606	0.000289	0.00050131
933.38	0.00028852	0.000257	0.00046166
934.34	0.00028914	0.000257	0.00043918
935.31	0.0003121	0.000289	0.00043351
936.27	0.0003529	0.000339	0.000438
937.23	0.00039931	0.000391	0.00044584
938.2	0.00043636	0.000431	0.00045392
939.16	0.00045274	0.000452	0.00046243
940.13	0.0004447	0.000454	0.00047167
941.09	0.0004162	0.000442	0.00047945
942.06	0.00037597	0.000423	0.0004815
943.02	0.00033433	0.0004	0.00047424
943.98	0.00030114	0.000373	0.00045797
944.95	0.00028446	0.000343	0.00043776
945.91	0.0002889	0.000314	0.00042193
946.88	0.00031359	0.000294	0.00041847
947.84	0.00035111	0.000293	0.00043155
948.81	0.00038941	0.000312	0.00045908
949.77	0.00041645	0.000347	0.00049249
950.73	0.00042519	0.000383	0.00051905
951.7	0.00041574	0.000407	0.00052649
952.66	0.0003936	0.000408	0.00050833
953.63	0.0003655	0.000389	0.00046758
954.59	0.0003362	0.00036	0.00041674
955.56	0.00030805	0.000333	0.00037309
956.52	0.00028284	0.000316	0.00035141
957.48	0.00026333	0.000312	0.00035747
958.45	0.00025275	0.000316	0.00038551
959.41	0.00025284	0.000325	0.00042127
960.38	0.00026241	0.000333	0.00044892
961.34	0.00027799	0.000338	0.00045825
962.3	0.00029603	0.00034	0.00044887
963.27	0.0003147	0.000339	0.00042936
964.23	0.00033351	0.000337	0.00041247
965.2	0.00035137	0.000334	0.00040895
966.16	0.00036499	0.000333	0.00042276
967.13	0.00036958	0.000333	0.0004499
968.09	0.00036162	0.000336	0.00048035
969.05	0.00034177	0.00034	0.00050238
970.02	0.00031558	0.000348	0.00050728
970.98	0.00029151	0.000361	0.00049298
971.95	0.00027724	0.000379	0.00046521
972.91	0.00027669	0.000401	0.00043554
973.88	0.00028899	0.000422	0.00041641
974.84	0.00030942	0.000436	0.00041517
975.8	0.00033152	0.000438	0.00042963
976.77	0.00034936	0.000426	0.00044807
977.73	0.00035945	0.000402	0.00045421
978.7	0.00036191	0.000375	0.00043528
979.66	0.00036034	0.000353	0.00038887
980.63	0.00036034	0.000342	0.0003253
981.59	0.00036703	0.000343	0.00026382
982.55	0.00038286	0.000353	0.00022484
983.52	0.00040695	0.000364	0.00022168
984.48	0.00043595	0.000374	0.00025548
985.45	0.00046539	0.000383	0.00031487
986.41	0.00049026	0.000396	0.00038033
987.38	0.00050486	0.000415	0.00043135
988.34	0.0005031	0.000438	0.00045387
989.3	0.00048049	0.000457	0.00044537
990.27	0.00043741	0.000461	0.00041539
991.23	0.00038167	0.000444	0.00038119
992.2	0.00032741	0.00041	0.00035999
993.16	0.00029016	0.000367	0.00036166
994.12	0.00028013	0.000333	0.00038531
995.09	0.00029784	0.000317	0.00042133
996.05	0.00033442	0.000323	0.00045744
997.02	0.0003764	0.000347	0.00048482
997.98	0.00041149	0.000375	0.0005011
998.95	0.00043272	0.000398	0.00050911
999.91	0.00043935	0.000408	0.00051326
1000.9	0.00043549	0.000402	0.00051611
1001.8	0.00042805	0.000389	0.00051753
1002.8	0.00042429	0.000377	0.00051581
1003.8	0.00042923	0.000377	0.00050963
1004.7	0.00044302	0.000395	0.00049927
1005.7	0.00046019	0.000427	0.00048693
1006.7	0.00047204	0.000463	0.00047661
1007.6	0.00047193	0.000493	0.00047365
1008.6	0.0004604	0.000509	0.00048347
1009.6	0.0004461	0.000514	0.0005089
1010.5	0.00044096	0.000513	0.00054685
1011.5	0.00045228	0.00051	0.00058663
1012.4	0.00047724	0.000505	0.00061269
1013.4	0.00050391	0.000489	0.00061178
1014.4	0.00051863	0.000459	0.00058113
1015.3	0.00051471	0.000419	0.00053239
1016.3	0.00049622	0.000383	0.0004873
1017.3	0.00047463	0.000369	0.0004667
1018.2	0.0004608	0.000385	0.00047893
1019.2	0.00045842	0.000427	0.00051535
1020.2	0.00046343	0.000478	0.00055569
1021.1	0.00046907	0.000519	0.00057996
1022.1	0.00047223	0.000539	0.00057905
1023.1	0.00047606	0.000539	0.00055746
1024	0.00048712	0.000532	0.00052769
1025	0.00050971	0.000529	0.00050113
1025.9	0.00054196	0.000537	0.00048226
1026.9	0.00057655	0.000554	0.00046918
1027.9	0.00060525	0.000572	0.00045852
1028.8	0.00062358	0.000584	0.00044992
1029.8	0.00063232	0.000589	0.00044644
1030.8	0.00063533	0.000586	0.00045128
1031.7	0.00063581	0.000579	0.00046413
1032.7	0.0006344	0.00057	0.00048038
1033.7	0.00063001	0.00056	0.00049383
1034.6	0.00062269	0.000552	0.0005009
1035.6	0.00061578	0.000549	0.00050295
1036.6	0.0006154	0.000558	0.00050523
1037.5	0.00062756	0.000582	0.00051284
1038.5	0.00065451	0.000622	0.00052676
1039.4	0.00069258	0.000673	0.00054224
1040.4	0.00073247	0.000724	0.0005513
1041.4	0.0007621	0.000763	0.00054765
1042.3	0.00077103	0.000779	0.00053116
1043.3	0.00075504	0.000768	0.00050882
1044.3	0.00071915	0.000735	0.00049129
1045.2	0.00067727	0.000695	0.0004871
1046.2	0.00064762	0.000665	0.00049802
1047.2	0.00064507	0.000657	0.00051846
1048.1	0.00067384	0.000673	0.00053882
1049.1	0.0007249	0.000707	0.00055047
1050.1	0.00078016	0.000747	0.00054935
1051	0.00082177	0.000781	0.00053702
1052	0.00084129	0.000804	0.00051964
1052.9	0.00084304	0.000817	0.00050585
1053.9	0.00083969	0.000826	0.00050423
1054.9	0.0008429	0.000836	0.00052002
1055.8	0.00085541	0.000844	0.00055196
1056.8	0.00086961	0.000845	0.00059134
1057.8	0.00087352	0.000833	0.00062476
1058.7	0.00085987	0.000807	0.00064023
1059.7	0.00083223	0.000773	0.00063318
1060.7	0.00080435	0.000745	0.00060819
1061.6	0.00079294	0.000737	0.00057518
1062.6	0.0008085	0.000754	0.00054295
1063.5	0.00084954	0.00079	0.00051497
1064.5	0.0009031	0.000832	0.00049014
1065.5	0.00095146	0.000864	0.00046722
1066.4	0.00098093	0.000877	0.00044828
1067.4	0.00098837	0.000871	0.00043836
1068.4	0.00098205	0.000858	0.00044187
1069.3	0.00097652	0.000851	0.00045966
1070.3	0.00098447	0.000863	0.00048937
1071.3	0.0010099	0.000895	0.00052813
1072.2	0.0010462	0.000942	0.0005741
1073.2	0.0010799	0.00099	0.00062483
1074.2	0.001098	0.00102	0.00067384
1075.1	0.0010946	0.00104	0.00070996
1076.1	0.0010735	0.00103	0.00072185
1077	0.0010456	0.001	0.00070581
1078	0.0010229	0.000983	0.00067079
1079	0.0010127	0.000974	0.00063572
1079.9	0.0010148	0.000979	0.00062006
1080.9	0.0010218	0.000992	0.00063334
1081.9	0.0010239	0.001	0.0006709
1082.8	0.0010136	0.00101	0.0007183
1083.8	0.00098927	0.000998	0.00076048
1084.8	0.00095563	0.000988	0.00078887
1085.7	0.00092064	0.000984	0.00080212
1086.7	0.000891	0.00099	0.00080176
1087.7	0.00086879	0.00101	0.00078801
1088.6	0.00085124	0.00102	0.00076016
1089.6	0.00083396	0.00103	0.0007209
1090.5	0.00081506	0.00102	0.00068004
1091.5	0.00079738	0.000995	0.00065297
1092.5	0.0007866	0.000971	0.00065338
1093.4	0.00078682	0.000955	0.00068502
1094.4	0.0007968	0.000952	0.00073883
1095.4	0.0008097	0.000963	0.00079774
1096.3	0.00081675	0.00098	0.00084617
1097.3	0.00081221	0.000997	0.00087731
1098.3	0.00079631	0.00101	0.00089347
1099.2	0.00077443	0.00102	0.00090012
1100.2	0.00075377	0.00103	0.00089906
1101.2	0.00073999	0.00105	0.00088653
1102.1	0.00073576	0.00108	0.00085752
1103.1	0.00074114	0.00111	0.00081266
1104	0.0007543	0.00114	0.00076165
1105	0.00077169	0.00115	0.00071991
1106	0.00078782	0.00114	0.00070062
1106.9	0.00079594	0.00111	0.00070734
1107.9	0.00079024	0.00108	0.00073234
1108.9	0.00076884	0.00105	0.00076155
1109.8	0.00073554	0.00102	0.00078276
1110.8	0.00069895	0.001	0.00079181
1111.8	0.00066898	0.000988	0.00079342
1112.7	0.00065252	0.000977	0.00079667
1113.7	0.00065062	0.000964	0.00080839
1114.7	0.00065865	0.000946	0.00082816
1115.6	0.00066932	0.000921	0.00084782
1116.6	0.00067686	0.00089	0.00085545
1117.5	0.00068001	0.00086	0.00084171
1118.5	0.00068223	0.000841	0.00080532
1119.5	0.00068891	0.000841	0.00075465
1120.4	0.00070321	0.000861	0.00070464
1121.4	0.00072313	0.000895	0.00067026
1122.4	0.00074176	0.000929	0.00066006
1123.3	0.00075089	0.000952	0.00067321
1124.3	0.00074585	0.000957	0.00070131
1125.3	0.00072872	0.000949	0.00073376
1126.2	0.00070763	0.000934	0.00076308
1127.2	0.00069264	0.00092	0.00078737
1128.2	0.00069049	0.00091	0.00080891
1129.1	0.00070145	0.000901	0.00083063
1130.1	0.00071985	0.000887	0.00085306
1131	0.00073772	0.000865	0.00087352
1132	0.00074929	0.000835	0.00088748
1133	0.00075358	0.000802	0.00089084
1133.9	0.00075404	0.000772	0.00088167
1134.9	0.00075565	0.000751	0.0008608
1135.9	0.00076124	0.000739	0.00083144
1136.8	0.00076928	0.000734	0.00079818
1137.8	0.00077436	0.00073	0.00076564
1138.8	0.00077039	0.000721	0.00073701
1139.7	0.00075457	0.000706	0.00071354
1140.7	0.00073001	0.000689	0.00069506
1141.7	0.0007051	0.000678	0.00068176
1142.6	0.00068953	0.000681	0.00067555
1143.6	0.00068929	0.000699	0.00067975
1144.5	0.00070357	0.000727	0.00069646
1145.5	0.00072543	0.000756	0.00072319
1146.5	0.00074588	0.000777	0.00075152
1147.4	0.00075881	0.000785	0.00076963
1148.4	0.0007636	0.000783	0.00076805
1149.4	0.00076461	0.000775	0.00074549
1150.3	0.00076807	0.000767	0.00071088
1151.3	0.00077885	0.000763	0.00067994
1152.3	0.00079848	0.000766	0.00066781
1153.2	0.00082511	0.000776	0.00068183
1154.2	0.00085441	0.000791	0.0007182
1155.2	0.00088102	0.000809	0.00076422
1156.1	0.00090007	0.000826	0.0008044
1157.1	0.00090881	0.00084	0.00082724
1158	0.00090777	0.000848	0.00082924
1159	0.00090075	0.000854	0.00081485
1160	0.0008933	0.000859	0.00079311
1160.9	0.00089007	0.000866	0.00077326
1161.9	0.00089267	0.000876	0.0007617
1162.9	0.00089923	0.00089	0.00076115
1163.8	0.00090577	0.000906	0.0007713
1164.8	0.00090858	0.000922	0.00078982
1165.8	0.00090571	0.000938	0.00081254
1166.7	0.0008973	0.000953	0.00083352
1167.7	0.0008845	0.000966	0.00084584
1168.7	0.00086828	0.000976	0.00084383
1169.6	0.00084881	0.00098	0.00082601
1170.6	0.00082585	0.000975	0.00079692
1171.5	0.00079951	0.000959	0.00076638
1172.5	0.00077101	0.000933	0.00074588
1173.5	0.00074297	0.000901	0.00074372
1174.4	0.00071905	0.000868	0.00076104
1175.4	0.0007029	0.000841	0.00079109
1176.4	0.00069671	0.000822	0.00082178
1177.3	0.00070005	0.000812	0.00084072
1178.3	0.00070957	0.000807	0.00084052
1179.3	0.00072	0.000803	0.00082168
1180.2	0.00072623	0.000795	0.00079214
1181.2	0.00072563	0.00078	0.00076302
1182.2	0.00071919	0.000756	0.000743
1183.1	0.00071084	0.000726	0.00073438
1184.1	0.00070536	0.000694	0.00073298
1185	0.00070588	0.000666	0.00073188
1186	0.00071243	0.000646	0.00072626
1187	0.00072202	0.000638	0.00071641
1187.9	0.00073026	0.000639	0.00070715
1188.9	0.00073373	0.000645	0.00070447
1189.9	0.00073178	0.000652	0.00071197
1190.8	0.00072687	0.000658	0.00072925
1191.8	0.0007232	0.000663	0.00075269
1192.8	0.00072456	0.000667	0.00077735
1193.7	0.00073239	0.000669	0.00079867
1194.7	0.00074549	0.000667	0.00081364
1195.6	0.00076152	0.000661	0.00082177
1196.6	0.00077914	0.000653	0.00082582
1197.6	0.00079931	0.000651	0.00083126
1198.5	0.00082444	0.000661	0.00084357
1199.5	0.00085579	0.000684	0.0008644
1200.5	0.00089111	0.000715	0.00088901
1201.4	0.00092442	0.000744	0.00090784
1202.4	0.00094881	0.00076	0.00091202
1203.4	0.00096066	0.000759	0.00089972
1204.3	0.00096256	0.000743	0.00087844
1205.3	0.00096257	0.000721	0.00086104
1206.3	0.00096966	0.000702	0.00085764
1207.2	0.0009882	0.00069	0.00086883
1208.2	0.0010148	0.000685	0.00088505
1209.1	0.0010402	0.000685	0.00089263
1210.1	0.0010542	0.000687	0.00088243
1211.1	0.0010527	0.000691	0.00085549
1212	0.0010399	0.000696	0.00082208
1213	0.0010268	0.000703	0.0007955
1214	0.0010251	0.000713	0.00078482
1214.9	0.0010413	0.00072	0.00079126
1215.9	0.0010741	0.000724	0.00080958
1216.9	0.0011162	0.000721	0.00083268
1217.8	0.0011587	0.000712	0.00085583
1218.8	0.0011953	0.000703	0.00087823
1219.8	0.0012243	0.000698	0.00090162
1220.7	0.0012478	0.000702	0.00092754
1221.7	0.0012695	0.000718	0.00095533
1222.6	0.0012926	0.000743	0.00098218
1223.6	0.0013194	0.000774	0.0010047
1224.6	0.0013505	0.000804	0.0010214
1225.5	0.0013849	0.00083	0.0010336
1226.5	0.0014194	0.000851	0.0010447
1227.5	0.0014492	0.000866	0.0010586
1228.4	0.0014695	0.000878	0.0010765
1229.4	0.0014782	0.000887	0.0010967
1230.4	0.001478	0.000895	0.001115
1231.3	0.0014759	0.000902	0.0011275
1232.3	0.00148	0.000907	0.001133
1233.3	0.0014953	0.000915	0.001134
1234.2	0.0015205	0.000926	0.0011358
1235.2	0.0015488	0.000943	0.001144
1236.1	0.0015714	0.000965	0.0011613
1237.1	0.0015818	0.000991	0.0011862
1238.1	0.0015788	0.00102	0.0012129
1239	0.0015657	0.00105	0.0012337
1240	0.0015481	0.00107	0.0012424
1241	0.0015314	0.00108	0.001237
1241.9	0.0015184	0.00109	0.0012211
1242.9	0.001509	0.00108	0.0012019
1243.9	0.0015008	0.00107	0.0011876
1244.8	0.0014907	0.00105	0.0011836
1245.8	0.0014771	0.00104	0.001191
1246.8	0.0014612	0.00103	0.0012071
1247.7	0.0014473	0.00104	0.001227
1248.7	0.0014406	0.00107	0.001246
1249.6	0.0014436	0.0011	0.0012606
1250.6	0.0014537	0.00114	0.001269
1251.6	0.0014637	0.00117	0.0012706
1252.5	0.001465	0.00118	0.0012664
1253.5	0.0014527	0.00119	0.0012594
1254.5	0.0014285	0.00118	0.0012537
1255.4	0.0013997	0.00116	0.0012531
1256.4	0.0013749	0.00114	0.0012584
1257.4	0.0013596	0.00112	0.0012667
1258.3	0.0013535	0.00111	0.0012715
1259.3	0.0013515	0.00111	0.0012654
1260.3	0.0013464	0.00112	0.0012438
1261.2	0.0013332	0.00113	0.0012073
1262.2	0.0013102	0.00114	0.0011629
1263.1	0.00128	0.00114	0.0011212
1264.1	0.0012473	0.00114	0.0010923
1265.1	0.0012174	0.00113	0.0010825
1266	0.0011939	0.00112	0.0010911
1267	0.0011771	0.00112	0.001111
1268	0.0011645	0.00111	0.0011315
1268.9	0.001152	0.0011	0.0011431
1269.9	0.0011366	0.0011	0.0011415
1270.9	0.0011184	0.0011	0.0011295
1271.8	0.0011016	0.00111	0.001115
1272.8	0.0010913	0.00111	0.0011061
1273.8	0.0010906	0.00112	0.0011069
1274.7	0.0010985	0.00114	0.0011152
1275.7	0.0011098	0.00115	0.0011248
1276.6	0.0011184	0.00116	0.0011292
1277.6	0.0011202	0.00116	0.001126
1278.6	0.0011151	0.00117	0.0011184
1279.5	0.0011062	0.00117	0.0011134
1280.5	0.0010978	0.00117	0.0011179
1281.5	0.0010927	0.00117	0.0011337
1282.4	0.0010912	0.00117	0.0011567
1283.4	0.0010916	0.00118	0.0011784
1284.4	0.0010917	0.0012	0.0011903
1285.3	0.0010907	0.00122	0.0011877
1286.3	0.0010888	0.00124	0.0011715
1287.3	0.0010872	0.00126	0.0011473
1288.2	0.0010866	0.00128	0.0011225
1289.2	0.0010864	0.00129	0.0011039
1290.1	0.0010843	0.00131	0.001096
1291.1	0.0010778	0.00131	0.0011
1292.1	0.0010652	0.00131	0.0011144
1293	0.0010468	0.0013	0.0011349
1294	0.001026	0.0013	0.0011555
1295	0.0010077	0.0013	0.0011697
1295.9	0.00099642	0.0013	0.0011731
1296.9	0.0009946	0.00131	0.0011646
1297.9	0.0010013	0.00131	0.0011465
1298.8	0.0010133	0.0013	0.0011227
1299.8	0.001027	0.0013	0.0010968
1300.8	0.0010397	0.00129	0.0010712
1301.7	0.0010502	0.00129	0.0010476
1302.7	0.0010579	0.00129	0.0010278
1303.6	0.0010621	0.00129	0.0010145
1304.6	0.001062	0.00129	0.0010105
1305.6	0.0010587	0.00129	0.0010172
1306.5	0.0010556	0.00128	0.0010333
1307.5	0.0010577	0.00128	0.0010548
1308.5	0.0010694	0.00129	0.001076
1309.4	0.0010915	0.00131	0.0010916
1310.4	0.0011198	0.00133	0.0010983
1311.4	0.0011467	0.00134	0.0010959
1312.3	0.0011638	0.00135	0.0010876
1313.3	0.0011665	0.00135	0.0010778
1314.3	0.0011563	0.00134	0.0010702
1315.2	0.0011397	0.00132	0.001066
1316.2	0.0011256	0.0013	0.0010631
1317.1	0.0011204	0.00128	0.001058
1318.1	0.0011255	0.00126	0.0010485
1319.1	0.0011363	0.00124	0.001035
1320	0.001145	0.00123	0.0010213
1321	0.0011448	0.00121	0.0010114
1322	0.0011332	0.00119	0.0010078
1322.9	0.0011136	0.00117	0.0010096
1323.9	0.0010923	0.00115	0.0010129
1324.9	0.0010756	0.00114	0.0010135
1325.8	0.001067	0.00112	0.0010081
1326.8	0.0010655	0.0011	0.00099681
1327.7	0.0010671	0.00107	0.00098301
1328.7	0.0010677	0.00104	0.00097212
1329.7	0.0010653	0.00101	0.00096902
1330.6	0.0010608	0.000985	0.00097572
1331.6	0.0010578	0.000969	0.00099012
1332.6	0.0010602	0.000963	0.0010068
1333.5	0.0010703	0.000967	0.0010192
1334.5	0.0010884	0.000976	0.0010219
1335.5	0.0011125	0.00099	0.0010122
1336.4	0.0011387	0.001	0.00099112
1337.4	0.0011619	0.00101	0.00096404
1338.4	0.0011769	0.00102	0.00094028
1339.3	0.0011818	0.001	0.00092976
1340.3	0.0011785	0.000978	0.00093716
1341.2	0.0011723	0.000946	0.0009588
1342.2	0.0011684	0.000918	0.00098542
1343.2	0.0011696	0.000898	0.0010076
1344.1	0.0011763	0.00089	0.0010192
1345.1	0.0011875	0.000893	0.0010192
1346.1	0.001201	0.000903	0.0010105
1347	0.0012137	0.000914	0.00099853
1348	0.0012224	0.000919	0.00098785
1349	0.0012244	0.000918	0.00097974
1349.9	0.0012186	0.000908	0.00097135
1350.9	0.0012055	0.000891	0.00095777
1351.9	0.0011869	0.000869	0.00093517
1352.8	0.0011659	0.000844	0.00090351
1353.8	0.0011466	0.000818	0.00086744
1354.7	0.0011335	0.000795	0.00083487
1355.7	0.00113	0.000781	0.00081339
1356.7	0.0011371	0.000778	0.00080639
1357.6	0.001153	0.000787	0.00081168
1358.6	0.0011731	0.000807	0.00082298
1359.6	0.0011922	0.000831	0.00083292
1360.5	0.0012059	0.000853	0.00083609
1361.5	0.0012128	0.00087	0.00083196
1362.5	0.0012155	0.00088	0.00082596
1363.4	0.0012195	0.000888	0.0008262
1364.4	0.0012287	0.000899	0.00083763
1365.4	0.0012432	0.000914	0.00085906
1366.3	0.0012602	0.000932	0.00088441
1367.3	0.0012766	0.000947	0.00090528
1368.2	0.0012903	0.000956	0.00091324
1369.2	0.0013007	0.000958	0.00090252
1370.2	0.001309	0.000957	0.0008725
1371.1	0.0013171	0.000958	0.00082903
1372.1	0.0013269	0.000968	0.0007843
1373.1	0.0013403	0.000988	0.00075459
1374	0.0013582	0.00102	0.00075437
1375	0.0013803	0.00104	0.00078744
1376	0.0014042	0.00107	0.00084318
1376.9	0.0014268	0.00109	0.0009034
1377.9	0.0014453	0.00111	0.00095285
1378.9	0.0014592	0.00113	0.00098418
1379.8	0.0014701	0.00115	0.00099735
1380.8	0.0014813	0.00119	0.00099681
1381.7	0.0014963	0.00123	0.00098828
1382.7	0.0015173	0.00127	0.00097629
1383.7	0.0015445	0.00132	0.00096386
1384.6	0.0015773	0.00137	0.00095405
1385.6	0.0016143	0.00141	0.00095175
1386.6	0.0016532	0.00144	0.00096234
1387.5	0.0016914	0.00147	0.00098684
1388.5	0.0017271	0.0015	0.0010187
1389.5	0.0017603	0.00153	0.0010474
1390.4	0.0017922	0.00156	0.0010653
1391.4	0.0018244	0.0016	0.0010701
1392.4	0.0018563	0.00164	0.0010639
1393.3	0.0018856	0.00168	0.001052
1394.3	0.0019077	0.0017	0.0010411
1395.2	0.0019195	0.00171	0.0010361
1396.2	0.001923	0.0017	0.0010377
1397.2	0.0019251	0.00167	0.0010432
1398.1	0.0019328	0.00164	0.0010486
1399.1	0.0019471	0.00162	0.0010516
1400.1	0.0019633	0.00161	0.0010512
1401	0.0019732	0.00161	0.0010477
1402	0.0019701	0.00162	0.0010428
1403	0.0019507	0.00162	0.0010396
1403.9	0.0019175	0.0016	0.0010426
1404.9	0.0018777	0.00157	0.0010549
1405.9	0.0018408	0.00153	0.0010757
1406.8	0.0018131	0.00148	0.0011
1407.8	0.0017946	0.00144	0.0011223
1408.7	0.0017813	0.0014	0.0011402
1409.7	0.0017689	0.00138	0.0011551
1410.7	0.0017553	0.00135	0.0011695
1411.6	0.0017409	0.00133	0.0011835
1412.6	0.0017274	0.00131	0.0011937
1413.6	0.0017154	0.00129	0.0011943
1414.5	0.0017032	0.00127	0.0011814
1415.5	0.0016875	0.00126	0.0011552
1416.5	0.0016647	0.00125	0.0011223
1417.4	0.0016337	0.00123	0.0010956
1418.4	0.0015991	0.00122	0.0010888
1419.4	0.0015696	0.0012	0.0011041
1420.3	0.001551	0.00119	0.0011278
1421.3	0.0015411	0.00117	0.0011435
1422.2	0.0015332	0.00115	0.0011433
1423.2	0.0015202	0.00113	0.0011276
1424.2	0.0014973	0.00111	0.0011013
1425.1	0.0014639	0.00109	0.0010697
1426.1	0.0014242	0.00109	0.001037
1427.1	0.001387	0.00109	0.001007
1428	0.0013636	0.00109	0.00098397
1429	0.0013641	0.00111	0.00097327
1430	0.00139	0.00112	0.00097856
1430.9	0.0014316	0.00113	0.00099758
1431.9	0.0014731	0.00114	0.0010221
1432.9	0.0015016	0.00114	0.0010423
1433.8	0.0015131	0.00115	0.0010517
1434.8	0.0015129	0.00117	0.0010499
1435.7	0.0015137	0.00118	0.0010436
1436.7	0.0015291	0.0012	0.0010449
1437.7	0.0015616	0.00122	0.0010609
1438.6	0.0016019	0.00122	0.0010882
1439.6	0.0016395	0.00123	0.001117
1440.6	0.0016696	0.00124	0.0011394
1441.5	0.0016923	0.00125	0.0011512
1442.5	0.0017093	0.00126	0.0011513
1443.5	0.0017225	0.00126	0.0011412
1444.4	0.001734	0.00127	0.0011256
1445.4	0.0017459	0.00127	0.0011113
1446.4	0.0017605	0.00127	0.0011065
1447.3	0.0017793	0.00127	0.0011166
1448.3	0.0018013	0.00128	0.0011409
1449.2	0.0018227	0.00129	0.001172
1450.2	0.0018393	0.00131	0.0011988
1451.2	0.0018484	0.00133	0.001213
1452.1	0.00185	0.00135	0.0012103
1453.1	0.0018451	0.00138	0.0011891
1454.1	0.0018348	0.0014	0.0011496
1455	0.0018196	0.00142	0.0010962
1456	0.0018013	0.00144	0.001046
1457	0.001785	0.00143	0.0010303
1457.9	0.001776	0.0014	0.001061
1458.9	0.0017726	0.00136	0.0011083
1459.8	0.0017679	0.00133	0.0011403
1460.8	0.0017565	0.0013	0.0011459
1461.8	0.0017349	0.00127	0.0011259
1462.7	0.0017014	0.00124	0.0010861
1463.7	0.001659	0.00121	0.0010382
1464.7	0.0016171	0.00119	0.0009999
1465.6	0.0015879	0.00117	0.00098442
1466.6	0.0015752	0.00115	0.00098829
1467.6	0.0015726	0.00115	0.00099512
1468.5	0.0015694	0.00114	0.00098819
1469.5	0.0015567	0.00114	0.00095584
1470.5	0.0015281	0.00112	0.00089261
1471.4	0.0014824	0.0011	0.00080443
1472.4	0.0014282	0.00106	0.00071747
1473.3	0.0013834	0.00101	0.00066982
1474.3	0.0013591	0.000979	0.00067614
1475.3	0.0013494	0.000956	0.00071517
1476.2	0.0013422	0.000938	0.00075852
1477.2	0.0013306	0.000916	0.00079093
1478.2	0.0013138	0.000889	0.00080873
1479.1	0.001295	0.000859	0.00081381
1480.1	0.0012788	0.000829	0.00080999
1481.1	0.0012697	0.000806	0.00080149
1482	0.00127	0.000794	0.00079178
1483	0.0012791	0.000795	0.00078249
1484	0.0012941	0.000807	0.000773
1484.9	0.001311	0.00083	0.00076146
1485.9	0.0013274	0.000861	0.00074708
1486.8	0.0013442	0.000898	0.00073355
1487.8	0.0013663	0.000935	0.00073202
1488.8	0.0014007	0.000965	0.00075732
1489.7	0.0014492	0.000984	0.00081273
1490.7	0.0015052	0.000999	0.00088216
1491.7	0.0015605	0.00102	0.00094564
1492.6	0.0016119	0.00104	0.00099336
1493.6	0.0016606	0.00108	0.0010241
1494.6	0.0017102	0.00113	0.0010401
1495.5	0.0018	0.00118	0.0010465
1496.5	0.0019	0.00124	0.0010535
1497.5	0.0021	0.0013	0.0011
1498.4	0.0022	0.00135	0.00117
1499.4	0.0023057	0.0014	0.00125
1500.3	0.00242687	0.00148258	0.0012989
1501.3	0.00250128	0.00151621	0.00134064
1502.3	0.00255366	0.00154432	0.00137045
1503.2	0.00259319	0.00157278	0.00139309
1504.2	0.0026393	0.00161417	0.001418
1505.2	0.00273046	0.00169032	0.00146183
1506.1	0.00291784	0.0018224	0.00154431
1507.1	0.00319756	0.00198775	0.00166029
1508.1	0.00346172	0.00211637	0.00176637
1509	0.00363938	0.00218503	0.00183949
1510	0.00375905	0.00222501	0.00189443
1511	0.00386402	0.0022647	0.00194873
1511.9	0.00397753	0.00231683	0.00201066
1512.9	0.0041067	0.00238662	0.00208256
1513.8	0.00424958	0.00247625	0.0021641
1514.8	0.00439852	0.00258481	0.00225313
1515.8	0.00454259	0.00270658	0.00234565
1516.7	0.00467327	0.0028309	0.00243607
1517.7	0.00478796	0.00294779	0.0025189
1518.7	0.00488948	0.00305282	0.00259029
1519.6	0.00497977	0.00314698	0.00264836
1520.6	0.00505462	0.00323188	0.00269309
1521.6	0.00510624	0.0033052	0.00272767
1522.5	0.0051341	0.00336495	0.00276014
1523.5	0.00515063	0.00341842	0.00280279
1524.5	0.00517547	0.00348227	0.00286802
1525.4	0.00522418	0.00357346	0.0029618
1526.4	0.00529902	0.0036958	0.00307813
1527.3	0.00538844	0.00383671	0.00320054
1528.3	0.00547571	0.0039772	0.0033126
1529.3	0.00554947	0.00410709	0.00340848
1530.2	0.00560714	0.00423169	0.0034959
1531.2	0.00565326	0.00436836	0.00359186
1532.2	0.00569376	0.00453322	0.00371208
1533.1	0.00573124	0.0047235	0.00385582
1534.1	0.0057618	0.00491238	0.00400126
1535.1	0.0057794	0.00507441	0.0041248
1536	0.00578038	0.00520819	0.00422055
1537	0.00576418	0.00533575	0.00429916
1538	0.00573102	0.00549277	0.00437746
1538.9	0.00568296	0.00571915	0.00446912
1539.9	0.00562961	0.00602725	0.00456981
1540.8	0.00558857	0.006341	0.00464547
1541.8	0.00556589	0.00654993	0.00467011
1542.8	0.00554915	0.00665115	0.00466273
1543.7	0.00552744	0.006702	0.00464811
1544.7	0.00549925	0.00673047	0.00463058
1545.7	0.00546674	0.0067352	0.0046032
1546.6	0.00543143	0.00670878	0.00455858
1547.6	0.00539255	0.00664875	0.00449318
1548.6	0.00534773	0.00655826	0.00440689
1549.5	0.00529513	0.00644024	0.00430106
1550.5	0.00523454	0.0062953	0.00417796
1551.5	0.0051692	0.00612493	0.00404242
1552.4	0.00510419	0.00593733	0.00390298
1553.4	0.0050422	0.00574662	0.00376901
1554.3	0.00498064	0.00556333	0.00364517
1555.3	0.00491	0.00538138	0.00352618
1556.3	0.00481313	0.00516404	0.00339159
1557.2	0.00467327	0.00483765	0.00320583
1558.2	0.00450749	0.00436024	0.00295539
1559.2	0.00438534	0.00386892	0.00271414
1560.1	0.00433642	0.00354485	0.00256458
1561.1	0.00431752	0.00337682	0.00249059
1562.1	0.00428879	0.00327525	0.00244357
1563	0.00423652	0.00318491	0.00239525
1564	0.00416156	0.00308588	0.00233525
1565	0.00406987	0.00297598	0.00226183
1565.9	0.00396868	0.0029223	0.00217671
1566.9	0.00386186	0.00282758	0.00208287
1567.8	0.0037503	0.00273688	0.0019852
1568.8	0.00363582	0.002641	0.00189297
1569.8	0.0035262	0.00254022	0.00181838
1570.7	0.00343084	0.00245029	0.00176883
1571.7	0.00335124	0.00239	0.00174178
1572.7	0.00327834	0.00236748	0.00172725
1573.6	0.00319604	0.00237491	0.00171148
1574.6	0.00308772	0.0023846	0.0016791
1575.6	0.00295078	0.00234996	0.00161959
1576.5	0.00281016	0.00223501	0.00154045
1577.5	0.00270238	0.00205799	0.0014669
1578.5	0.00263768	0.00187458	0.00141741
1579.4	0.00259772	0.00172289	0.00139095
1580.4	0.00256111	0.00161122	0.00137744
1581.3	0.00251532	0.00153483	0.00136829
1582.3	0.00245905	0.00148737	0.00135913
1583.3	0.00239814	0.00146238	0.00134898
1584.2	0.00234058	0.00145149	0.00133827
1585.2	0.002291	0.00144463	0.00132707
1586.2	0.00224964	0.00143291	0.00131439
1587.1	0.00221422	0.00141173	0.00129911
1588.1	0.00218408	0.00138179	0.00128117
1589.1	0.00216	0.00134807	0.00126226
1590	0.00214304	0.00131714	0.00124534
1591	0.00213354	0.00129429	0.00123353
1591.9	0.00213062	0.00128164	0.00122906
1592.9	0.00213332	0.00127795	0.00123285
1593.9	0.00214132	0.00127937	0.00124441
1594.8	0.00215395	0.00128084	0.00126217
1595.8	0.00217069	0.0012778	0.00128397
1596.8	0.00219143	0.00126747	0.00130783
1597.7	0.0022167	0.00124945	0.00133242
1598.7	0.00224802	0.00122583	0.00135751
1599.7	0.00228766	0.00120153	0.00138432
1600.6	0.00233755	0.00118477	0.00141543
1601.6	0.00239976	0.00118593	0.00145408
1602.6	0.00247439	0.00121397	0.0015021
1603.5	0.00255971	0.00127149	0.00155814
1604.5	0.00265313	0.00135244	0.00161798
1605.4	0.00275378	0.00144439	0.00167733
1606.4	0.00286589	0.00153334	0.00173537
1607.4	0.00299884	0.00160831	0.0017958
1608.3	0.00316105	0.00166476	0.00186416
1609.3	0.00335005	0.00170666	0.00194222
1610.3	0.00354899	0.00174513	0.00202473
1611.2	0.00373594	0.00179385	0.00210302
1612.2	0.00389848	0.00186547	0.0021717
1613.2	0.00404125	0.0019709	0.0022324
1614.1	0.00418727	0.00211649	0.00229406
1615.1	0.0043726	0.00229307	0.00236977
1616.1	0.0046211	0.00246278	0.00246626
1617	0.00490946	0.00257596	0.00257188
1618	0.00518195	0.00262014	0.00266563
1618.9	0.00540886	0.00263062	0.00273959
1619.9	0.00560272	0.00265352	0.00280225
1620.9	0.00579182	0.00272066	0.00286771
1621.8	0.00599616	0.00284342	0.00294745
1622.8	0.00621356	0.00300764	0.00304445
1623.8	0.00641952	0.00317515	0.00315097
1624.7	0.00659156	0.00330716	0.00325602
1625.7	0.00673499	0.00339273	0.00335748
1626.7	0.00687841	0.00344975	0.00346307
1627.6	0.00704668	0.00350425	0.00357961
1628.6	0.00724162	0.00357325	0.00370356
1629.6	0.00744379	0.00366139	0.00382258
1630.5	0.0076302	0.00376823	0.00392604
1631.5	0.00778723	0.00389741	0.00401326
1632.4	0.00790668	0.00406019	0.00409456
1633.4	0.00797116	0.00426988	0.00418915
1634.4	0.00794329	0.00452193	0.004319
1635.3	0.00778658	0.00476477	0.00448959
1636.3	0.007529	0.00492113	0.00466908
1637.3	0.0072616	0.00498053	0.00481645
1638.2	0.00703933	0.00500667	0.00492571
1639.2	0.0068553	0.00505447	0.00501393
1640.2	0.00668736	0.00513931	0.0050948
1641.1	0.00652374	0.00525323	0.00517313
1642.1	0.00636239	0.00538408	0.00524954
1643.1	0.00619963	0.00552851	0.00532546
1644	0.00602219	0.00569826	0.0054053
1645	0.00580824	0.00591406	0.00549371
1645.9	0.00555325	0.00617578	0.00558659
1646.9	0.00530129	0.00643191	0.00566645
1647.9	0.00511337	0.00661883	0.00571792
1648.8	0.00500105	0.00672824	0.00574227
1649.8	0.00493009	0.00679836	0.00575035
1650.8	0.00485525	0.00687324	0.00575193
1651.7	0.00473375	0.00697526	0.00575213
1652.7	0.00454842	0.00706329	0.00574747
1653.7	0.0043578	0.00702599	0.00572543
1654.6	0.00424116	0.00683024	0.00567925
1655.6	0.00418792	0.00656675	0.00561436
1656.6	0.00415152	0.00630853	0.00553734
1657.5	0.00410702	0.00607441	0.00545032
1658.5	0.00404644	0.00585804	0.00535096
1659.4	0.00396598	0.00564084	0.00523205
1660.4	0.00386273	0.00539455	0.00508279
1661.4	0.00373853	0.00509427	0.00489753
1662.3	0.00360688	0.00474802	0.00468971
1663.3	0.00348808	0.00440633	0.00448996
1664.3	0.00339239	0.00412405	0.00432221
1665.2	0.00331301	0.00392246	0.00418824
1666.2	0.00323384	0.00378867	0.00407366
1667.2	0.00313826	0.00368904	0.00395873
1668.1	0.00301774	0.0035788	0.00382745
1669.1	0.0028836	0.00341804	0.0036782
1670.1	0.00276664	0.00320061	0.0035284
1671	0.00268866	0.00296057	0.00339737
1672	0.00263995	0.00273589	0.00328533
1672.9	0.00259297	0.00253925	0.00317654
1673.9	0.00252482	0.00236499	0.00305566
1674.9	0.00243032	0.00220747	0.0029196
1675.8	0.0023233	0.00207041	0.00278009
1676.8	0.00222577	0.00196259	0.00265414
1677.8	0.00214996	0.00188813	0.00254992
1678.7	0.00209423	0.0018437	0.00246382
1679.7	0.00204984	0.00182144	0.00238647
1680.7	0.00200621	0.00180898	0.00230697
1681.6	0.00195178	0.00178372	0.00221176
1682.6	0.00187477	0.0017098	0.00208593
1683.6	0.00177617	0.00156207	0.0019278
1684.5	0.00168134	0.00137307	0.00176542
1685.5	0.00161438	0.00120893	0.00163003
1686.4	0.00157205	0.00109229	0.00152272
1687.4	0.00153997	0.00100091	0.00142842
1688.4	0.00150898	0.00090754	0.00133672
1689.3	0.00147722	0.000800796	0.00124619
1690.3	0.00144623	0.000687938	0.00116047
1691.3	0.00141631	0.000588205	0.00108256
1692.2	0.0013837	0.000522725	0.00101084
1693.2	0.00133974	0.0005062	0.000938579
1694.2	0.00127192	0.000541743	0.000857092
1695.1	0.00116899	0.000616688	0.000761423
1696.1	0.00102744	0.000699997	0.000656351
1697.1	0.000857542	0.000748299	0.000557221
1698	0.000681599	0.000727363	0.000480775
1699	0.00052447	0.000638321	0.000431821
1699.9	0.000403196	0.000520144	0.000400633
1700.9	0.000321289	0.000419058	0.000373792
1701.9	0.000270238	0.000357885	0.000343714
1702.8	0.000236347	0.000332993	0.000308886
1703.8	0.000206906	0.000326883	0.000270758
1704.8	0.000173545	0.000318836	0.000232492
1705.7	0.000134384	0.000292171	0.000199027
1706.7	9.4068e-05	0.000241362	0.000175331
1707.7	5.94e-05	0.000175226	0.000162628
1708.6	3.402e-05	0.00011104	0.000157099
1709.6	1.7712e-05	6.53118e-05	0.000153124
1710.6	8.7696e-06	4.97513e-05	0.000147369
1711.5	6.5664e-06	7.23563e-05	0.000140313
1712.5	1.08e-05	0.000138655	0.000135221
1713.4	2.0196e-05	0.000249941	0.000135578
1714.4	3.0132e-05	0.000395954	0.000141487
1715.4	3.2724e-05	0.000541542	0.000146303
1716.3	2.1384e-05	0.000623215	0.000138395
1717.3	2.2896e-06	0.00059412	0.000113968
1718.3	-9.9036e-06	0.000484454	8.59145e-05
1719.2	-9.2556e-06	0.000367057	6.90967e-05
1720.2	-6.7608e-07	0.000284657	6.7018e-05
1721.2	9.6768e-06	0.000240665	7.52937e-05
1722.1	1.8684e-05	0.000221163	8.78554e-05
1723.1	2.592e-05	0.000209879	9.96832e-05
1724	3.2184e-05	0.000195546	0.000107748
1725	3.7908e-05	0.000176171	0.000111399
1726	4.2228e-05	0.000159387	0.000111654
1726.9	4.3632e-05	0.000157632	0.000109512
1727.9	4.104e-05	0.000181425	0.000104535
1728.9	3.4344e-05	0.000235513	9.47881e-05
1729.8	2.484e-05	0.000319025	7.81529e-05
1730.8	1.4472e-05	0.000426266	5.45476e-05
1731.8	6.3828e-06	0.000544099	2.87425e-05
1732.7	4.2768e-06	0.000647543	1.15186e-05
1733.7	1.0908e-05	0.000708217	1.32881e-05
1734.7	2.5164e-05	0.000720412	3.24901e-05
1735.6	4.3092e-05	0.000707081	5.70025e-05
1736.6	6.1776e-05	0.000694487	7.72197e-05
1737.5	8.1756e-05	0.000695588	9.11839e-05
1738.5	0.000104544	0.000711137	0.000101309
1739.5	0.000130615	0.000734027	0.000110384
1740.4	0.000157334	0.000753092	0.00011914
1741.4	0.000179485	0.000759257	0.000125762
1742.4	0.000192208	0.000752155	0.000127712
1743.3	0.000193979	0.00074077	0.000124231
1744.3	0.000186743	0.00073776	0.000116846
1745.3	0.000173794	0.000753265	0.000107992
1746.2	0.000157961	0.000790633	9.95323e-05
1747.2	0.000141059	0.00084221	9.21655e-05
1748.2	0.000124146	0.000885852	8.57897e-05
1749.1	0.0001084	0.000890363	8.03825e-05
1750.1	9.5256e-05	0.000836777	7.63815e-05
1751	8.5212e-05	0.000736607	7.37309e-05
1752	7.6356e-05	0.000620313	7.09817e-05
1753	6.6312e-05	0.000512624	6.59302e-05
1753.9	5.3136e-05	0.000423716	5.70863e-05
1754.9	3.726e-05	0.000354359	4.47929e-05
1755.9	2.1492e-05	0.000302484	3.1624e-05
1756.8	1.02924e-05	0.000266301	2.1521e-05
1757.8	7.6572e-06	0.000244278	1.75424e-05
1758.8	1.4256e-05	0.000233922	1.94442e-05
1759.7	2.6568e-05	0.00023126	2.32216e-05
1760.7	3.7476e-05	0.00023181	2.32831e-05
1761.7	4.0824e-05	0.000232255	1.61789e-05
1762.6	3.4344e-05	0.000231325	3.14601e-06
1763.6	2.0412e-05	0.000229135	-1.09356e-05
1764.5	3.9636e-06	0.000225994	-2.11177e-05
1765.5	-1.08e-05	0.000222602	-2.49306e-05
1766.5	-2.16e-05	0.000221816	-2.26004e-05
1767.4	-2.7324e-05	0.000230447	-1.60486e-05
1768.4	-2.7324e-05	0.000258557	-7.84732e-06
1769.4	-2.106e-05	0.000313501	-3.52971e-07
1770.3	-9.1908e-06	0.000388429	4.93135e-06
1771.3	5.8428e-06	0.000453978	7.70204e-06
1772.3	1.9116e-05	0.000471589	8.60542e-06
1773.2	2.6136e-05	0.000427875	8.39587e-06
1774.2	2.592e-05	0.00034806	7.04732e-06
1775.2	2.052e-05	0.000270126	3.69363e-06
1776.1	1.2312e-05	0.000217852	-2.80514e-06
1777.1	3.3264e-06	0.000195502	-1.32639e-05
1778	-5.4432e-06	0.000193904	-2.73809e-05
1779	-1.2744e-05	0.000198362	-4.27943e-05
1780	-1.6956e-05	0.000196992	-5.48959e-05
1780.9	-1.6524e-05	0.000187143	-5.86063e-05
1781.9	-1.05408e-05	0.000174639	-5.14304e-05
1782.9	-1.6632e-07	0.000166176	-3.53232e-05
1783.8	1.1772e-05	0.000162781	-1.5866e-05
1784.8	2.1924e-05	0.000160397	6.37956e-07
1785.8	2.7648e-05	0.000155751	1.03824e-05
1786.7	2.8404e-05	0.000151014	1.35759e-05
1787.7	2.5272e-05	0.000153196	1.32695e-05
1788.7	2.0304e-05	0.000169919	1.28187e-05
1789.6	1.4796e-05	0.000204785	1.37603e-05
1790.6	9.3636e-06	0.000253252	1.48667e-05
1791.5	3.8232e-06	0.000300796	1.29752e-05
1792.5	-1.9548e-06	0.000329445	6.18584e-06
1793.5	-7.7976e-06	0.000331399	-3.41795e-06
1794.4	-1.3392e-05	0.000312671	-1.17449e-05
1795.4	-1.8576e-05	0.000283038	-1.64751e-05
1796.4	-2.2464e-05	0.000248631	-1.79242e-05
1797.3	-2.3436e-05	0.000212934	-1.76979e-05
1798.3	-1.89e-05	0.000180398	-1.71913e-05
1799.3	-7.3548e-06	0.000157397	-1.65813e-05
1800.2	1.00332e-05	0.000148536	-1.4687e-05
1801.2	2.8188e-05	0.000151577	-1.00192e-05
1802.2	4.104e-05	0.000157996	-2.24356e-06
1803.1	4.5468e-05	0.000160107	7.42916e-06
1804.1	4.2336e-05	0.000157066	1.70423e-05
1805	3.51e-05	0.000154397	2.47592e-05
1806	2.7324e-05	0.000158885	2.91737e-05
1807	2.1384e-05	0.000172785	2.93478e-05
1807.9	1.7496e-05	0.000190387	2.49716e-05
1808.9	1.512e-05	0.000199432	1.68085e-05
1809.9	1.3716e-05	0.000188462	6.98678e-06
1810.8	1.3392e-05	0.000156387	-1.52178e-06
1811.8	1.4904e-05	0.000115136	-6.29947e-06
1812.8	1.8468e-05	8.10865e-05	-6.5295e-06
1813.7	2.3004e-05	6.34287e-05	-2.80887e-06
1814.7	2.6892e-05	5.95497e-05	3.72343e-06
1815.7	2.808e-05	5.88354e-05	1.18315e-05
1816.6	2.5704e-05	5.09778e-05	2.00337e-05
1817.6	1.9872e-05	3.4106e-05	2.63881e-05
1818.5	1.2096e-05	1.74064e-05	2.89073e-05
1819.5	4.3632e-06	1.5391e-05	2.65166e-05
1820.5	-1.6956e-06	3.82094e-05	1.97645e-05
1821.4	-5.1192e-06	8.5216e-05	1.07996e-05
1822.4	-6.048e-06	0.000144706	2.67383e-06
1823.4	-5.7996e-06	0.000199378	-1.82539e-06
1824.3	-6.4152e-06	0.000235931	-1.573e-06
1825.3	-9.4608e-06	0.00025325	2.19326e-06
1826.3	-1.4688e-05	0.000261411	6.71018e-06
1827.2	-2.0088e-05	0.000271579	9.40729e-06
1828.2	-2.2356e-05	0.000285674	9.16049e-06
1829.2	-1.998e-05	0.000293963	6.49877e-06
1830.1	-1.3932e-05	0.000283362	2.93832e-06
1831.1	-7.9272e-06	0.000250246	-2.6077e-07
1832	-4.7628e-06	0.000204058	-2.93553e-06
1833	-4.374e-06	0.000158777	-5.74626e-06
1834	-3.996e-06	0.000124053	-9.28435e-06
1834.9	-1.5768e-08	0.000103034	-1.33635e-05
1835.9	9.72e-06	9.43942e-05	-1.68048e-05
1836.9	2.3976e-05	9.52138e-05	-1.79084e-05
1837.8	3.8124e-05	0.000103335	-1.55969e-05
1838.8	4.6656e-05	0.000118325	-1.03703e-05
1839.8	4.644e-05	0.000140727	-4.16767e-06
1840.7	3.7584e-05	0.000170446	5.44824e-07
1841.7	2.3436e-05	0.000205087	1.75275e-06
1842.7	8.8452e-06	0.00023865	-1.15205e-06
1843.6	-7.0848e-07	0.000262105	-6.54627e-06
1844.6	-2.9268e-06	0.000267786	-1.11321e-05
1845.5	-3.6828e-07	0.000254544	-1.25095e-05
1846.5	2.1492e-06	0.000227005	-1.11321e-05
1847.5	1.6848e-06	0.000190629	-9.27411e-06
1848.4	-1.62e-06	0.000149689	-8.84291e-06
1849.4	-5.7564e-06	0.00010888	-1.0238e-05
1850.4	-8.6832e-06	7.47945e-05	-1.24406e-05
1851.3	-9.5904e-06	5.45867e-05	-1.3886e-05
1852.3	-9.2664e-06	5.21764e-05	-1.35032e-05
1853.3	-9.2772e-06	6.49188e-05	-1.13063e-05
1854.2	-1.05948e-05	8.37604e-05	-8.18446e-06
1855.2	-1.2636e-05	9.73772e-05	-5.2359e-06
1856.1	-1.3284e-05	9.79211e-05	-3.20654e-06
1857.1	-1.0422e-05	8.49385e-05	-2.41399e-06
1858.1	-3.0888e-06	6.50957e-05	-2.95974e-06
1859	7.5168e-06	4.79575e-05	-4.87268e-06
1860	1.836e-05	4.07053e-05	-7.97771e-06
1861	2.5812e-05	4.52679e-05	-1.1716e-05
1861.9	2.7324e-05	5.95609e-05	-1.52038e-05
1862.9	2.2572e-05	8.13864e-05	-1.76234e-05
1863.9	1.2744e-05	0.000111589	-1.86013e-05
1864.8	2.4624e-07	0.000153945	-1.8267e-05
1865.8	-1.1772e-05	0.00021129	-1.70618e-05
1866.8	-2.052e-05	0.000278719	-1.55251e-05
1867.7	-2.3652e-05	0.000338071	-1.41915e-05
1868.7	-2.1384e-05	0.000363393	-1.34753e-05
1869.6	-1.6524e-05	0.000339791	-1.34194e-05
1870.6	-1.2096e-05	0.00027569	-1.35833e-05
1871.6	-9.6012e-06	0.000193726	-1.3235e-05
1872.5	-8.6076e-06	0.000115223	-1.1716e-05
1873.5	-8.0028e-06	5.33434e-05	-8.75723e-06
1874.5	-6.588e-06	1.34604e-05	-4.68362e-06
1875.4	-3.4776e-06	-4.57466e-06	-3.0268e-07
1876.4	1.8036e-06	-3.96185e-06	3.57348e-06
1877.4	9.3204e-06	1.15046e-05	6.78003e-06
1878.3	1.8684e-05	3.88427e-05	9.90462e-06
1879.3	2.8728e-05	7.51615e-05	1.35815e-05
1880.3	3.7692e-05	0.000115562	1.75033e-05
1881.2	4.3416e-05	0.000152155	2.00849e-05
1882.2	4.4712e-05	0.000176125	1.92728e-05
1883.1	4.1472e-05	0.000182071	1.40695e-05
1884.1	3.51e-05	0.000171125	5.56372e-06
1885.1	2.7648e-05	0.000149939	-3.4105e-06
1886	2.0412e-05	0.000126489	-9.74536e-06
1887	1.4364e-05	0.000106122	-1.16555e-05
1888	1.00872e-05	9.03737e-05	-9.58052e-06
1888.9	8.4024e-06	7.87126e-05	-5.94184e-06
1889.9	1.03896e-05	7.11884e-05	-3.65265e-06
1890.9	1.6308e-05	6.91433e-05	-4.36045e-06
1891.8	2.4624e-05	7.3229e-05	-7.82032e-06
1892.8	3.2616e-05	8.11489e-05	-1.26483e-05
1893.8	3.726e-05	8.77446e-05	-1.73394e-05
1894.7	3.7044e-05	8.78386e-05	-2.07396e-05
1895.7	3.2832e-05	8.00723e-05	-2.2009e-05
1896.6	2.8296e-05	6.85556e-05	-2.05282e-05
1897.6	2.6892e-05	6.00852e-05	-1.60299e-05
1898.6	3.078e-05	5.87814e-05	-8.90158e-06
1899.5	3.888e-05	6.27963e-05	-4.03263e-07
1900.5	4.8276e-05	6.56499e-05	7.51112e-06
1901.5	5.562e-05	6.11609e-05	1.28048e-05
1902.4	5.8428e-05	4.86812e-05	1.42148e-05
1903.4	5.6376e-05	3.49106e-05	1.18613e-05
1904.4	5.0652e-05	3.06508e-05	7.08271e-06
1905.3	4.266e-05	4.45489e-05	1.61026e-06
1906.3	3.3048e-05	7.78874e-05	-3.20841e-06
1907.3	2.268e-05	0.000122969	-6.60121e-06
1908.2	1.242e-05	0.000165591	-8.00751e-06
1909.2	4.8492e-06	0.000191083	-6.76326e-06
1910.1	2.592e-06	0.000191595	-2.38139e-06
1911.1	7.0956e-06	0.000170003	4.68362e-06
1912.1	1.6956e-05	0.000137386	1.25691e-05
1913	2.8512e-05	0.00010673	1.83797e-05
1914	3.726e-05	8.79122e-05	1.91974e-05
1915	3.9852e-05	8.58642e-05	1.33142e-05
1915.9	3.6072e-05	0.000100653	1.39512e-06
1916.9	2.9484e-05	0.000128363	-1.29743e-05
1917.9	2.5596e-05	0.000162791	-2.44146e-05
1918.8	2.8512e-05	0.000197634	-2.85413e-05
1919.8	3.7476e-05	0.000227594	-2.43196e-05
1920.8	4.7844e-05	0.00024771	-1.41226e-05
1921.7	5.346e-05	0.000252802	-2.09361e-06
1922.7	5.0652e-05	0.000239186	7.75978e-06
1923.6	4.0068e-05	0.000208179	1.2991e-05
1924.6	2.6568e-05	0.00016766	1.34101e-05
1925.6	1.5552e-05	0.000128844	1.06469e-05
1926.5	1.05624e-05	0.000100354	6.94022e-06
1927.5	1.1448e-05	8.45082e-05	4.01121e-06
1928.5	1.5552e-05	7.79033e-05	2.59653e-06
1929.4	1.9332e-05	7.50553e-05	2.5453e-06
1930.4	2.052e-05	7.24336e-05	3.17395e-06
1931.4	1.8468e-05	7.02133e-05	3.69642e-06
1932.3	1.4688e-05	7.0557e-05	3.54461e-06
1933.3	1.1448e-05	7.40821e-05	2.49222e-06
1934.3	1.1124e-05	7.78381e-05	6.13742e-07
1935.2	1.4688e-05	7.68388e-05	-1.80583e-06
1936.2	2.16e-05	6.81132e-05	-4.39491e-06
1937.1	3.0132e-05	5.39543e-05	-6.86478e-06
1938.1	3.7692e-05	4.18024e-05	-9.1102e-06
1939.1	4.212e-05	4.09698e-05	-1.11926e-05
1940	4.2228e-05	5.81993e-05	-1.32006e-05
1941	3.8232e-05	9.36817e-05	-1.50353e-05
1942	3.2184e-05	0.000139232	-1.63959e-05
1942.9	2.6676e-05	0.000180861	-1.70236e-05
1943.9	2.3976e-05	0.000205535	-1.71335e-05
1944.9	2.3868e-05	0.000207267	-1.74921e-05
1945.8	2.4192e-05	0.00018802	-1.90316e-05
1946.8	2.2572e-05	0.000154566	-2.22176e-05
1947.8	1.728e-05	0.000115098	-2.66135e-05
1948.7	8.4132e-06	7.72597e-05	-3.08966e-05
1949.7	-1.8252e-06	4.71724e-05	-3.33898e-05
1950.6	-1.03572e-05	2.88701e-05	-3.28775e-05
1951.6	-1.4472e-05	2.39918e-05	-2.92249e-05
1952.6	-1.296e-05	3.17059e-05	-2.34591e-05
1953.5	-6.966e-06	4.88218e-05	-1.73338e-05
1954.5	9.9684e-07	7.0164e-05	-1.26297e-05
1955.5	7.7004e-06	8.95103e-05	-1.05817e-05
1956.4	1.06164e-05	0.000101102	-1.16359e-05
1957.4	8.8128e-06	0.000101194	-1.55345e-05
1958.4	3.024e-06	8.90139e-05	-2.15638e-05
1959.3	-4.698e-06	6.68634e-05	-2.87406e-05
1960.3	-1.188e-05	3.94518e-05	-3.59081e-05
1961.3	-1.6308e-05	1.26492e-05	-4.18443e-05
1962.2	-1.7172e-05	-7.97864e-06	-4.54141e-05
1963.2	-1.4688e-05	-1.83517e-05	-4.57941e-05
1964.1	-9.774e-06	-1.65394e-05	-4.2649e-05
1965.1	-3.6504e-06	-3.01376e-06	-3.63179e-05
1966.1	2.8836e-06	1.93771e-05	-2.79332e-05
1967	9.3204e-06	4.59533e-05	-1.93473e-05
1968	1.512e-05	7.14846e-05	-1.26697e-05
1969	1.9116e-05	9.16757e-05	-9.62056e-06
1969.9	1.9872e-05	0.000103991	-1.10036e-05
1970.9	1.6308e-05	0.000107594	-1.65273e-05
1971.9	8.694e-06	0.000103072	-2.48719e-05
1972.8	-1.3176e-06	9.23919e-05	-3.39113e-05
1973.8	-1.1016e-05	7.87601e-05	-4.11933e-05
1974.8	-1.8144e-05	6.5852e-05	-4.47184e-05
1975.7	-2.2032e-05	5.64177e-05	-4.36995e-05
1976.7	-2.3544e-05	5.12106e-05	-3.87914e-05
1977.6	-2.3868e-05	4.9144e-05	-3.16594e-05
1978.6	-2.3436e-05	4.85498e-05	-2.41986e-05
1979.6	-2.1384e-05	4.85135e-05	-1.78637e-05
1980.5	-1.6956e-05	4.92139e-05	-1.34846e-05
1981.5	-1.07676e-05	5.11464e-05	-1.14059e-05
1982.5	-5.1624e-06	5.4203e-05	-1.16788e-05
1983.4	-3.51e-06	5.77495e-05	-1.40909e-05
1984.4	-7.9056e-06	6.18072e-05	-1.80081e-05
1985.4	-1.7604e-05	6.81216e-05	-2.23219e-05
1986.3	-2.8944e-05	7.95797e-05	-2.57343e-05
1987.3	-3.7152e-05	9.76389e-05	-2.72747e-05
1988.2	-3.8448e-05	0.000119347	-2.67411e-05
1989.2	-3.1968e-05	0.000136439	-2.47536e-05
1990.2	-2.0088e-05	0.000138371	-2.23983e-05
1991.1	-7.3008e-06	0.000118741	-2.06465e-05
1992.1	1.9548e-06	8.12728e-05	-1.98996e-05
1993.1	5.1192e-06	3.98736e-05	-1.99182e-05
1994	2.4408e-06	1.13463e-05	-2.01734e-05
1995	-3.7908e-06	6.08899e-06	-2.03084e-05
1996	-1.07244e-05	2.34069e-05	-2.03662e-05
1996.9	-1.6092e-05	5.32717e-05	-2.06856e-05
1997.9	-1.8576e-05	8.21939e-05	-2.16356e-05
1998.9	-1.8468e-05	9.98154e-05	-2.33315e-05
1999.8	-1.6848e-05	0.00010292	-2.54922e-05
2000.8	-1.5228e-05	9.47965e-05	-2.75848e-05
2001.7	-1.5444e-05	8.08686e-05	-2.91467e-05
2002.7	-1.7928e-05	6.42557e-05	-3.00743e-05
2003.7	-2.2464e-05	4.46131e-05	-3.06694e-05
2004.6	-2.7216e-05	2.05468e-05	-3.138e-05
2005.6	-3.0024e-05	-6.87502e-06	-3.24231e-05
2006.6	-2.9592e-05	-3.26121e-05	-3.35556e-05
2007.5	-2.6136e-05	-4.95315e-05	-3.41646e-05
2008.5	-2.214e-05	-5.24241e-05	-3.36729e-05
2009.5	-2.0412e-05	-4.12259e-05	-3.19602e-05
2010.4	-2.3112e-05	-2.10274e-05	-2.95741e-05
2011.4	-3.0132e-05	1.12969e-06	-2.75914e-05
2012.4	-3.9312e-05	2.02851e-05	-2.72226e-05
2013.3	-4.7736e-05	3.54592e-05	-2.9332e-05
2014.3	-5.3028e-05	4.82155e-05	-3.40156e-05
2015.2	-5.4108e-05	5.92079e-05	-4.02993e-05
2016.2	-5.1732e-05	6.54804e-05	-4.61172e-05
2017.2	-4.7304e-05	6.11441e-05	-4.88553e-05
2018.1	-4.212e-05	4.16096e-05	-4.6432e-05
2019.1	-3.726e-05	8.36793e-06	-3.83835e-05
2020.1	-3.348e-05	-2.96589e-05	-2.62316e-05
2021	-3.0996e-05	-5.94407e-05	-1.2896e-05
2022	-2.9376e-05	-6.98864e-05	-1.56369e-06
2023	-2.7648e-05	-5.73313e-05	5.42309e-06
2023.9	-2.43e-05	-2.76323e-05	7.16932e-06
2024.9	-1.836e-05	6.52205e-06	4.19002e-06
2025.9	-1.06704e-05	3.19984e-05	-2.14297e-06
2026.8	-3.4668e-06	4.17409e-05	-1.01794e-05
2027.8	6.0048e-07	3.76711e-05	-1.82483e-05
2028.7	1.2312e-08	2.84752e-05	-2.46949e-05
2029.7	-4.6872e-06	2.38968e-05	-2.8044e-05
2030.7	-1.1232e-05	2.9006e-05	-2.74768e-05
2031.6	-1.728e-05	4.17177e-05	-2.342e-05
2032.6	-2.1492e-05	5.47748e-05	-1.7643e-05
2033.6	-2.3976e-05	6.07148e-05	-1.25905e-05
2034.5	-2.6028e-05	5.65415e-05	-1.01971e-05
2035.5	-2.8836e-05	4.51589e-05	-1.093e-05
2036.5	-3.2832e-05	3.28273e-05	-1.37249e-05
2037.4	-3.7368e-05	2.46689e-05	-1.68253e-05
2038.4	-4.1256e-05	2.14661e-05	-1.88667e-05
2039.4	-4.3308e-05	1.98083e-05	-1.94479e-05
2040.3	-4.2768e-05	1.5202e-05	-1.89142e-05
2041.3	-3.942e-05	5.69224e-06	-1.76737e-05
2042.2	-3.402e-05	-6.69435e-06	-1.57347e-05
2043.2	-2.8404e-05	-1.75731e-05	-1.28569e-05
2044.2	-2.4732e-05	-2.33501e-05	-9.12696e-06
2045.1	-2.4624e-05	-2.33408e-05	-5.37187e-06
2046.1	-2.8188e-05	-1.96379e-05	-2.92715e-06
2047.1	-3.3588e-05	-1.5351e-05	-2.89083e-06
2048	-3.7908e-05	-1.27684e-05	-5.31413e-06
2049	-3.8232e-05	-1.24248e-05	-8.89041e-06
2050	-3.3372e-05	-1.30804e-05	-1.1459e-05
2050.9	-2.484e-05	-1.20932e-05	-1.10511e-05
2051.9	-1.5444e-05	-6.021e-06	-6.99982e-06
2052.9	-8.2296e-06	8.23196e-06	-5.33648e-07
2053.8	-5.0004e-06	3.15877e-05	5.56279e-06
2054.8	-5.7132e-06	6.10808e-05	8.14069e-06
2055.7	-8.8992e-06	8.97087e-05	5.27129e-06
2056.7	-1.2744e-05	0.000108749	-2.60677e-06
2057.7	-1.6092e-05	0.00011183	-1.268e-05
2058.6	-1.8576e-05	9.8465e-05	-2.1101e-05
2059.6	-2.106e-05	7.46232e-05	-2.49548e-05
2060.6	-2.3976e-05	4.96274e-05	-2.37413e-05
2061.5	-2.8188e-05	3.11257e-05	-1.94218e-05
2062.5	-3.348e-05	2.11615e-05	-1.50781e-05
2063.5	-3.9204e-05	1.57366e-05	-1.30525e-05
2064.4	-4.4172e-05	8.20588e-06	-1.37184e-05
2065.4	-4.6872e-05	-5.47338e-06	-1.55587e-05
2066.4	-4.59e-05	-2.31275e-05	-1.6327e-05
2067.3	-4.0392e-05	-3.70955e-05	-1.44439e-05
2068.3	-3.0348e-05	-3.90289e-05	-9.71556e-06
2069.2	-1.7712e-05	-2.56104e-05	-3.28943e-06
2070.2	-5.7456e-06	-1.42492e-06	2.86289e-06
2071.2	8.694e-07	2.29282e-05	6.5472e-06
2072.1	-1.7172e-06	3.65824e-05	5.97723e-06
2073.1	-1.4796e-05	3.44981e-05	4.52623e-07
2074.1	-3.564e-05	1.98577e-05	-9.17539e-06
2075	-5.8536e-05	1.12876e-06	-2.05878e-05
2076	-7.668e-05	-1.394e-05	-3.09031e-05
2077	-8.5536e-05	-2.30223e-05	-3.79346e-05
2077.9	-8.4564e-05	-2.93925e-05	-4.10825e-05
2078.9	-7.6788e-05	-3.79886e-05	-4.12166e-05
2079.9	-6.696e-05	-5.05876e-05	-3.96706e-05
2080.8	-5.8428e-05	-6.37379e-05	-3.71486e-05
2081.8	-5.1948e-05	-7.06911e-05	-3.34214e-05
2082.7	-4.644e-05	-6.5608e-05	-2.79825e-05
2083.7	-4.0608e-05	-4.70988e-05	-2.10516e-05
2084.7	-3.51e-05	-1.9094e-05	-1.39605e-05
2085.6	-3.1644e-05	1.09784e-05	-8.54954e-06
2086.6	-3.24e-05	3.52412e-05	-6.09271e-06
2087.6	-3.8232e-05	4.81438e-05	-6.57327e-06
2088.5	-4.7088e-05	4.80283e-05	-8.90158e-06
2089.5	-5.5836e-05	3.71747e-05	-1.1798e-05
2090.5	-6.1236e-05	2.03922e-05	-1.45137e-05
2091.4	-6.1668e-05	2.78093e-06	-1.68029e-05
2092.4	-5.7564e-05	-1.20457e-05	-1.83228e-05
2093.4	-5.0976e-05	-2.22605e-05	-1.81571e-05
2094.3	-4.3848e-05	-2.67122e-05	-1.52141e-05
2095.3	-3.7584e-05	-2.38083e-05	-9.22754e-06
2096.2	-3.2832e-05	-1.19638e-05	-1.5907e-06
2097.2	-3.0132e-05	8.27946e-06	4.93601e-06
2098.2	-3.0024e-05	3.23448e-05	7.76537e-06
2099.1	-3.2616e-05	5.23292e-05	6.21378e-06
2100.1	-3.7692e-05	6.09215e-05	2.15694e-06
2101.1	-4.3848e-05	5.61252e-05	-1.15857e-06
2102	-4.9356e-05	4.30904e-05	-1.48825e-06
2103	-5.3244e-05	3.11099e-05	5.28991e-07
2104	-5.5836e-05	2.75448e-05	1.44355e-06
2104.9	-5.8212e-05	3.29521e-05	-2.81818e-06
2105.9	-6.1452e-05	4.09856e-05	-1.40201e-05
2106.9	-6.534e-05	4.2947e-05	-2.98992e-05
2107.8	-6.7932e-05	3.35108e-05	-4.49214e-05
2108.8	-6.6744e-05	1.37053e-05	-5.3063e-05
2109.7	-6.0588e-05	-1.03023e-05	-5.08595e-05
2110.7	-5.0004e-05	-3.0864e-05	-3.88734e-05
2111.7	-3.7692e-05	-4.20827e-05	-2.08821e-05
2112.6	-2.6676e-05	-4.12129e-05	-1.65403e-06
2113.6	-1.8792e-05	-2.87555e-05	1.51396e-05
2114.6	-1.4256e-05	-8.38749e-06	2.76919e-05
2115.5	-1.2204e-05	1.33161e-05	3.55169e-05
2116.5	-1.188e-05	2.84016e-05	3.84469e-05
2117.5	-1.3392e-05	3.0797e-05	3.62508e-05
2118.4	-1.6956e-05	1.99359e-05	2.91206e-05
2119.4	-2.2464e-05	2.05263e-06	1.84793e-05
2120.3	-2.8296e-05	-1.24592e-05	7.16187e-06
2121.3	-3.2616e-05	-1.46534e-05	-1.48639e-06
2122.3	-3.3804e-05	-2.10479e-06	-5.14276e-06
2123.2	-3.2076e-05	1.97925e-05	-3.73647e-06
2124.2	-2.916e-05	4.11328e-05	5.81145e-07
2125.2	-2.7108e-05	5.30556e-05	4.77582e-06
2126.1	-2.7108e-05	5.20386e-05	6.75768e-06
2127.1	-2.9052e-05	4.06876e-05	6.4522e-06
2128.1	-3.1968e-05	2.5481e-05	5.41471e-06
2129	-3.4992e-05	1.33738e-05	5.36256e-06
2130	-3.834e-05	9.06922e-06	6.66268e-06
2131	-4.2444e-05	1.36439e-05	8.00937e-06
2131.9	-4.698e-05	2.4423e-05	7.5046e-06
2132.9	-5.022e-05	3.5964e-05	4.36045e-06
2133.8	-4.9572e-05	4.22746e-05	-1.21072e-07
2134.8	-4.32e-05	3.98327e-05	-3.13856e-06
2135.8	-3.1752e-05	2.99979e-05	-2.24449e-06
2136.7	-1.836e-05	1.89841e-05	2.8424e-06
2137.7	-8.3592e-06	1.46478e-05	9.79938e-06
2138.7	-6.0048e-06	2.16644e-05	1.50353e-05
2139.6	-1.296e-05	3.81917e-05	1.59629e-05
2140.6	-2.7324e-05	5.65182e-05	1.2584e-05
2141.6	-4.4496e-05	6.74985e-05	7.4394e-06
2142.5	-5.9508e-05	6.58967e-05	3.92087e-06
2143.5	-6.8688e-05	5.32214e-05	4.16674e-06
2144.5	-7.0632e-05	3.63719e-05	7.83615e-06
2145.4	-6.6204e-05	2.33725e-05	1.25654e-05
2146.4	-5.7456e-05	1.91443e-05	1.56406e-05
2147.3	-4.644e-05	2.3799e-05	1.5758e-05
2148.3	-3.4992e-05	3.38182e-05	1.37202e-05
2149.3	-2.4516e-05	4.4629e-05	1.16285e-05
2150.2	-1.6632e-05	5.27073e-05	1.12075e-05
2151.2	-1.296e-05	5.6386e-05	1.24462e-05
2152.2	-1.458e-05	5.56391e-05	1.35563e-05
2153.1	-2.0844e-05	5.15692e-05	1.23177e-05
2154.1	-2.8944e-05	4.59123e-05	7.95908e-06
2155.1	-3.456e-05	4.04883e-05	2.17184e-06
2156	-3.348e-05	3.65209e-05	-1.52923e-06
2157	-2.4624e-05	3.42e-05	1.56462e-07
2158	-1.05192e-05	3.28925e-05	8.123e-06
2158.9	3.24e-06	3.19686e-05	2.00085e-05
2159.9	1.1016e-05	3.16286e-05	3.12217e-05
2160.8	1.02276e-05	3.29688e-05	3.72753e-05
2161.8	2.2788e-06	3.70424e-05	3.60385e-05
2162.8	-8.2836e-06	4.35729e-05	2.85869e-05
2163.7	-1.674e-05	5.02914e-05	1.83713e-05
2164.7	-2.0736e-05	5.35343e-05	9.37376e-06
2165.7	-2.0736e-05	4.98807e-05	4.3707e-06
2166.6	-1.8684e-05	3.80091e-05	4.06802e-06
2167.6	-1.6416e-05	1.98465e-05	7.23451e-06
2168.6	-1.458e-05	4.61005e-07	1.14609e-05
2169.5	-1.3068e-05	-1.33961e-05	1.41226e-05
2170.5	-1.242e-05	-1.57654e-05	1.33058e-05
2171.5	-1.3608e-05	-4.22355e-06	8.56724e-06
2172.4	-1.7604e-05	1.82511e-05	1.31503e-06
2173.4	-2.4084e-05	4.35114e-05	-5.44451e-06
2174.3	-3.0564e-05	6.11646e-05	-8.15559e-06
2175.3	-3.3912e-05	6.33532e-05	-4.28036e-06
2176.3	-3.1644e-05	4.91552e-05	6.30133e-06
2177.2	-2.4084e-05	2.58749e-05	2.08253e-05
2178.2	-1.3716e-05	5.90272e-06	3.4539e-05
2179.2	-4.2444e-06	3.54834e-07	4.26797e-05
2180.1	1.2852e-06	1.30059e-05	4.26415e-05
2181.1	1.728e-06	3.82215e-05	3.52124e-05
2182.1	-2.3112e-06	6.43507e-05	2.42684e-05
2183	-9.126e-06	8.05799e-05	1.49431e-05
2184	-1.6632e-05	8.2978e-05	1.12541e-05
2185	-2.2896e-05	7.59959e-05	1.43098e-05
2185.9	-2.6028e-05	6.87707e-05	2.20574e-05
2186.9	-2.4516e-05	6.90073e-05	3.06135e-05
2187.8	-1.8468e-05	7.85906e-05	3.63579e-05
2188.8	-9.4068e-06	9.34843e-05	3.7685e-05
2189.8	-5.3568e-08	0.000107235	3.54759e-05
2190.7	6.7392e-06	0.000115039	3.22545e-05
2191.7	9.5148e-06	0.000115516	3.06498e-05
2192.7	8.7264e-06	0.000109618	3.21027e-05
2193.6	6.048e-06	9.84408e-05	3.63886e-05
2194.6	3.0564e-06	8.22619e-05	4.19989e-05
2195.6	2.916e-07	6.1552e-05	4.69852e-05
2196.5	-2.6028e-06	3.8702e-05	4.9741e-05
2197.5	-5.9292e-06	1.84057e-05	4.94989e-05
2198.5	-9.0936e-06	5.85336e-06	4.64274e-05
2199.4	-1.0692e-05	3.84822e-06	4.14392e-05
2200.4	-9.5904e-06	1.10418e-05	3.58326e-05
2201.3	-6.0156e-06	2.27196e-05	3.08901e-05
2202.3	-1.6524e-06	3.36543e-05	2.75606e-05
2203.3	1.4256e-06	4.10341e-05	2.63425e-05
2204.2	2.268e-06	4.55687e-05	2.73157e-05
2205.2	1.7064e-06	5.02979e-05	3.01823e-05
2206.2	1.62e-06	5.82654e-05	3.42419e-05
2207.1	3.3048e-06	7.07163e-05	3.83435e-05
2208.1	6.1236e-06	8.67918e-05	4.10667e-05
2209.1	7.7004e-06	0.000104324	4.12893e-05
2210	5.5512e-06	0.000120669	3.88715e-05
2211	-8.6508e-07	0.000132868	3.50419e-05
2212	-9.234e-06	0.000137451	3.19276e-05
2212.9	-1.5444e-05	0.000130877	3.13576e-05
2213.9	-1.5984e-05	0.000111183	3.359e-05
2214.8	-1.02708e-05	8.02465e-05	3.69605e-05
2215.8	-1.1124e-06	4.49512e-05	3.87831e-05
2216.8	6.9336e-06	1.57561e-05	3.70815e-05
2217.7	1.04544e-05	2.63751e-06	3.19509e-05
2218.7	9.342e-06	1.02799e-05	2.55369e-05
2219.7	6.7608e-06	3.53018e-05	2.06111e-05
2220.6	6.804e-06	6.73756e-05	1.86777e-05
2221.6	1.1448e-05	9.38838e-05	1.89757e-05
2222.6	1.9224e-05	0.000105664	1.90847e-05
2223.5	2.5704e-05	0.000100839	1.67498e-05
2224.5	2.6892e-05	8.49692e-05	1.16285e-05
2225.5	2.2032e-05	6.78115e-05	5.78165e-06
2226.4	1.3392e-05	5.85876e-05	2.50991e-06
2227.4	5.0004e-06	6.20224e-05	4.25708e-06
2228.3	-2.9592e-07	7.67326e-05	1.09766e-05
2229.3	-2.7864e-06	9.63993e-05	2.00039e-05
2230.3	-4.9356e-06	0.000113052	2.75746e-05
2231.2	-8.856e-06	0.000120931	3.10391e-05
2232.2	-1.4256e-05	0.00011908	3.03406e-05
2233.2	-1.8144e-05	0.000111223	2.78084e-05
2234.1	-1.7172e-05	0.000102943	2.63881e-05
2235.1	-1.00332e-05	9.78522e-05	2.75532e-05
2236.1	1.4796e-06	9.53469e-05	3.03946e-05
2237	1.3284e-05	9.16496e-05	3.25758e-05
2238	2.1924e-05	8.34605e-05	3.23877e-05
2239	2.6136e-05	7.14138e-05	3.02726e-05
2239.9	2.7324e-05	6.04577e-05	2.84957e-05
2240.9	2.7108e-05	5.65294e-05	2.91215e-05
2241.8	2.6028e-05	6.19199e-05	3.20068e-05
2242.8	2.268e-05	7.30213e-05	3.4539e-05
2243.8	1.5336e-05	8.2477e-05	3.3658e-05
2244.7	3.996e-06	8.43145e-05	2.85935e-05
2245.7	-7.9056e-06	7.81491e-05	2.21236e-05
2246.7	-1.512e-05	6.91256e-05	1.90493e-05
2247.6	-1.35e-05	6.35656e-05	2.28826e-05
2248.6	-2.2788e-06	6.37462e-05	3.31597e-05
2249.6	1.4688e-05	6.60708e-05	4.54765e-05
2250.5	3.0888e-05	6.42138e-05	5.41937e-05
2251.5	4.0716e-05	5.49341e-05	5.58356e-05
2252.4	4.1904e-05	4.1889e-05	5.07347e-05
2253.4	3.5964e-05	3.42187e-05	4.20734e-05
2254.4	2.7108e-05	4.05759e-05	3.34326e-05
2255.3	1.9872e-05	6.28615e-05	2.69106e-05
2256.3	1.7064e-05	9.42973e-05	2.30148e-05
2257.3	1.9656e-05	0.000123289	2.18526e-05
2258.2	2.6568e-05	0.000140343	2.40505e-05
2259.2	3.5964e-05	0.000143166	3.04021e-05
2260.2	4.5252e-05	0.000136727	4.04874e-05
2261.1	5.1732e-05	0.000128935	5.17415e-05
2262.1	5.3244e-05	0.000125684	6.00321e-05
2263.1	4.8708e-05	0.000128794	6.17001e-05
2264	3.8988e-05	0.00013757	5.56968e-05
2265	2.6568e-05	0.000151445	4.43272e-05
2265.9	1.4796e-05	0.000170692	3.20254e-05
2266.9	6.6744e-06	0.000194365	2.29869e-05
2267.9	4.0176e-06	0.000217664	1.91275e-05
2268.8	6.6744e-06	0.000231913	1.95811e-05
2269.8	1.3068e-05	0.000228398	2.1874e-05
2270.8	2.0844e-05	0.000204009	2.3826e-05
2271.7	2.8296e-05	0.000164829	2.49026e-05
2272.7	3.456e-05	0.000124828	2.62531e-05
2273.7	4.0176e-05	9.99551e-05	2.9549e-05
2274.6	4.6008e-05	0.000100787	3.55048e-05
2275.6	5.2812e-05	0.000127577	4.30802e-05
2276.6	5.9832e-05	0.000170046	4.97904e-05
2277.5	6.4908e-05	0.000211718	5.29233e-05
2278.5	6.5448e-05	0.000236672	5.08586e-05
2279.4	5.9832e-05	0.000235722	4.38662e-05
2280.4	4.8492e-05	0.000209531	3.40426e-05
2281.4	3.4128e-05	0.00016753	2.45553e-05
2282.3	2.0304e-05	0.000123448	1.85864e-05
2283.3	1.03464e-05	8.97944e-05	1.8294e-05
2284.3	6.2964e-06	7.39293e-05	2.40477e-05
2285.2	8.586e-06	7.71508e-05	3.41106e-05
2286.2	1.6524e-05	9.63314e-05	4.50285e-05
2287.2	2.8512e-05	0.000126365	5.27631e-05
2288.1	4.2444e-05	0.000161629	5.4298e-05
2289.1	5.5728e-05	0.000196052	4.89233e-05
2290.1	6.534e-05	0.000222925	3.85456e-05
2291	6.912e-05	0.000235991	2.67532e-05
2292	6.6312e-05	0.000231983	1.72406e-05
2292.9	5.7888e-05	0.000213016	1.24397e-05
2293.9	4.752e-05	0.000186659	1.30134e-05
2294.9	3.9636e-05	0.000162957	1.82511e-05
2295.8	3.834e-05	0.000149977	2.68798e-05
2296.8	4.6116e-05	0.000150682	3.76767e-05
2297.8	6.264e-05	0.000162932	4.96246e-05
2298.7	8.478e-05	0.000182152	6.17197e-05
2299.7	0.00010746	0.000204572	7.28229e-05
2300.7	0.000125431	0.000229111	8.17478e-05
2301.6	0.000135119	0.000257259	8.76095e-05
2302.6	0.000135918	0.000291565	9.01707e-05
2303.6	0.000130345	0.000333565	8.99807e-05
2304.5	0.000122677	0.000381761	8.82484e-05
2305.5	0.000116888	0.000430185	8.64724e-05
2306.4	0.000114836	0.000468615	8.59611e-05
2307.4	0.00011569	0.000485624	8.73022e-05
2308.4	0.000116878	0.00047438	9.00105e-05
2309.3	0.000116089	0.000438573	9.26089e-05
2310.3	0.000112957	0.00039416	9.33008e-05
2311.3	0.000109318	0.00036389	9.10992e-05
2312.2	0.000107892	0.000366273	8.68021e-05
2313.2	0.000110495	0.000405519	8.30656e-05
2314.2	0.000116802	0.00046916	8.32453e-05
2315.1	0.00012501	0.000534585	8.95252e-05
2316.1	0.000132667	0.000579614	0.000101267
2317.1	0.000137473	0.000591274	0.000114534
2318	0.000137387	0.000570063	0.000123218
2319	0.000130712	0.000529861	0.000121786
2319.9	0.00011677	0.00049416	0.000108762
2320.9	9.72e-05	0.000488644	8.90177e-05
2321.9	7.6356e-05	0.000531131	7.25603e-05
2322.8	6.0156e-05	0.000622657	6.96117e-05
2323.8	5.2704e-05	0.000745019	8.50745e-05
2324.8	5.3892e-05	0.000867	0.000116469
2325.7	5.94e-05	0.000956149	0.000156276
2326.7	6.4476e-05	0.000990807	0.000195969
2327.7	6.6312e-05	0.000968736	0.000228487
2328.6	6.6096e-05	0.000909922	0.000248244
2329.6	6.6636e-05	0.000850464	0.000250195
2330.6	6.8796e-05	0.000826286	0.000230545
2331.5	7.0308e-05	0.000853491	0.00018994
2332.5	6.7176e-05	0.000919177	0.00013676
2333.4	5.8428e-05	0.00099059	8.67862e-05
2334.4	4.8168e-05	0.00103546	5.82365e-05
2335.4	4.32e-05	0.00103947	6.44177e-05
2336.3	4.8492e-05	0.00101181	0.000107316
2337.3	6.3396e-05	0.00097778	0.000175168
2338.3	8.1756e-05	0.000962488	0.000246366
2339.2	9.6444e-05	0.000975187	0.00029889
2340.2	0.000104112	0.00100439	0.000319398
2341.2	0.000107136	0.00102609	0.000305994
2342.1	0.000110074	0.00101819	0.000265345
2343.1	0.000114588	0.000973626	0.000209405
2344.1	0.000117374	0.000905464	0.000153305
2345	0.000114296	0.000837024	0.000111041
2346	0.000105624	0.000785332	9.02331e-05
2346.9	9.5688e-05	0.000755659	9.1414e-05
2347.9	9.0072e-05	0.000747241	0.000111049
2348.9	9.3096e-05	0.000759076	0.000143691
2349.8	0.000108	0.000791688	0.000181858
2350.8	0.000134968	0.000846195	0.000214785
2351.8	0.000169484	0.000922079	0.000228473
2352.7	0.000199022	0.00101445	0.000210492
2353.7	0.000205664	0.00111239	0.000160979
2354.7	0.000178114	0.00120061	0.000100975
2355.6	0.000125604	0.00126381	6.26482e-05
2356.6	7.5708e-05	0.0012911	6.49355e-05
2357.6	5.4648e-05	0.00128203	9.95537e-05
2358.5	6.5988e-05	0.00125578	0.00014044
2359.5	8.7048e-05	0.00125205	0.000167365
2360.4	8.7588e-05	0.00130836	0.000183563
2361.4	5.8644e-05	0.00142411	0.000210388
2362.4	2.106e-05	0.00154566	0.000263422
2363.3	7.7328e-06	0.00159202	0.000332834
2364.3	3.4344e-05	0.00150703	0.000385424
2365.3	8.5212e-05	0.00130112	0.000386986
2366.2	0.000125507	0.0010488	0.000327097
2367.2	0.00012892	0.000842675	0.000226606
2368.2	9.5472e-05	0.000739854	0.000123957
2369.1	4.7952e-05	0.000736717	5.27026e-05
2370.1	1.3392e-05	0.000782014	2.56766e-05
2371.1	6.1344e-06	0.000813758	3.36953e-05
2372	2.2356e-05	0.000794403	5.62603e-05
2373	4.7736e-05	0.000724708	7.51326e-05
2373.9	6.8796e-05	0.000633141	8.23839e-05
2374.9	7.9272e-05	0.000552488	8.02344e-05
2375.9	8.0568e-05	0.000499889	7.55666e-05
2376.8	7.7328e-05	0.00047098	7.38981e-05
2377.8	7.3332e-05	0.000448489	7.63205e-05
2378.8	6.9768e-05	0.000416976	8.00127e-05
2379.7	6.6312e-05	0.000373236	8.08202e-05
2380.7	6.1992e-05	0.000326521	7.57817e-05
2381.7	5.6592e-05	0.00029031	6.43083e-05
2382.6	4.9896e-05	0.00027251	4.79794e-05
2383.6	4.2012e-05	0.000270704	2.9658e-05
2384.5	3.3264e-05	0.000274642	1.26469e-05
2385.5	2.4624e-05	0.000273263	1.04308e-07
2386.5	1.8252e-05	0.000261222	-5.38817e-06
2387.4	1.6956e-05	0.000240991	-2.3758e-06
2388.4	2.3112e-05	0.000219965	8.85502e-06
2389.4	3.6396e-05	0.000205314	2.59094e-05
2390.3	5.4216e-05	0.000200445	4.45978e-05
2391.3	7.1496e-05	0.000205049	6.01197e-05
2392.3	8.37e-05	0.000217449	6.87293e-05
2393.2	8.8128e-05	0.000236198	6.91325e-05
2394.2	8.5644e-05	0.000259113	6.28317e-05
2395.2	7.938e-05	0.000281028	5.31999e-05
2396.1	7.29e-05	0.000293419	4.37666e-05
2397.1	6.8364e-05	0.000287819	3.66606e-05
2398	6.5448e-05	0.000261518	3.20268e-05
2399	6.2532e-05	0.000221333	2.86233e-05
2400	5.7456e-05	0.000181833	2.50707e-05
2400.9	4.9572e-05	0.000158116	2.09236e-05
2401.9	3.996e-05	0.000157311	1.69598e-05
2402.9	3.1104e-05	0.000174372	1.46278e-05
2403.8	2.5272e-05	0.0001952	1.51298e-05
2404.8	2.3976e-05	0.000205312	1.86907e-05
2405.8	2.646e-05	0.000198643	2.4383e-05
2406.7	3.078e-05	0.00018082	3.0485e-05
2407.7	3.4344e-05	0.000164927	3.51602e-05
2408.7	3.5316e-05	0.000162543	3.71593e-05
2409.6	3.3804e-05	0.000175897	3.62536e-05
2410.6	3.1104e-05	0.000196096	3.31891e-05
2411.5	2.9808e-05	0.000208461	2.91709e-05
2412.5	3.132e-05	0.000201492	2.5108e-05
2413.5	3.5532e-05	0.000173874	2.11233e-05
2414.4	4.0176e-05	0.000135435	1.67168e-05
2415.4	4.2552e-05	0.000101842	1.15312e-05
2416.4	4.0824e-05	8.65492e-05	6.15278e-06
2417.3	3.5856e-05	9.46145e-05	2.21934e-06
2418.3	3.0996e-05	0.000121325	1.57859e-06
2419.3	3.0132e-05	0.000155396	5.02029e-06
2420.2	3.5424e-05	0.000184292	1.15344e-05
2421.2	4.6008e-05	0.000198852	1.87396e-05
2422.2	5.7996e-05	0.000195765	2.426e-05
2423.1	6.7392e-05	0.00017784	2.70596e-05
2424.1	7.1712e-05	0.000152673	2.77879e-05
2425	7.2144e-05	0.000130177	2.79509e-05
2426	7.1928e-05	0.000119266	2.86633e-05
2427	7.4412e-05	0.000124487	2.99667e-05
2427.9	8.0028e-05	0.000144034	3.11858e-05
2428.9	8.6184e-05	0.000170471	3.18964e-05
2429.9	8.8776e-05	0.000194252	3.25711e-05
2430.8	8.5212e-05	0.00020828	3.43211e-05
2431.8	7.6464e-05	0.000210837	3.78839e-05
2432.8	6.642e-05	0.000205151	4.2696e-05
2433.7	6.0156e-05	0.00019614	4.68255e-05
2434.7	6.0048e-05	0.000186893	4.79356e-05
2435.7	6.5016e-05	0.000177526	4.47226e-05
2436.6	7.1172e-05	0.000167058	3.78895e-05
2437.6	7.3548e-05	0.000156446	2.99853e-05
2438.5	6.9984e-05	0.00014992	2.41529e-05
2439.5	6.156e-05	0.000153083	2.24751e-05
2440.5	5.2704e-05	0.000168907	2.48733e-05
2441.4	4.8492e-05	0.000194594	2.92109e-05
2442.4	5.2596e-05	0.000221857	3.2526e-05
2443.4	6.4692e-05	0.000240755	3.26484e-05
2444.3	8.046e-05	0.000244766	2.92617e-05
2445.3	9.3744e-05	0.000233928	2.38577e-05
2446.3	9.882e-05	0.000214322	1.8741e-05
2447.2	9.396e-05	0.000194491	1.58208e-05
2448.2	8.2188e-05	0.000181181	1.58949e-05
2449.2	6.9876e-05	0.000176745	1.86791e-05
2450.1	6.3072e-05	0.000179288	2.32765e-05
2451.1	6.5016e-05	0.000184977	2.8607e-05
2452	7.398e-05	0.000190945	3.35947e-05
2453	8.5428e-05	0.000197164	3.72501e-05
2454	9.4284e-05	0.000206302	3.88948e-05
2454.9	9.7956e-05	0.000221555	3.84999e-05
2455.9	9.6768e-05	0.000243586	3.67952e-05
2456.9	9.2556e-05	0.00026838	3.48743e-05
2457.8	8.7588e-05	0.000287759	3.34252e-05
2458.8	8.2728e-05	0.000292996	3.21846e-05
2459.8	7.776e-05	0.000279963	3.01786e-05
2460.7	7.2576e-05	0.000252753	2.67378e-05
2461.7	6.8256e-05	0.000223059	2.2545e-05
2462.7	6.6096e-05	0.000204845	1.97543e-05
2463.6	6.7608e-05	0.000206953	2.0822e-05
2464.6	7.3008e-05	0.000227962	2.67029e-05
2465.5	8.1324e-05	0.000256591	3.57619e-05
2466.5	9.0396e-05	0.000277621	4.43682e-05
2467.5	9.8712e-05	0.000279857	4.90141e-05
2468.4	0.000105732	0.000261459	4.85671e-05
2469.4	0.000111953	0.000229764	4.5028e-05
2470.4	0.000118001	0.000196301	4.21708e-05
2471.3	0.000123887	0.000170513	4.29498e-05
2472.3	0.000128477	0.000155956	4.75287e-05
2473.3	0.000130086	0.000150597	5.33201e-05
2474.2	0.000127613	0.000149955	5.69522e-05
2475.2	0.000121576	0.000150437	5.66272e-05
2476.2	0.000114156	0.000150857	5.31632e-05
2477.1	0.000108367	0.000152002	4.90905e-05
2478.1	0.000106596	0.000155504	4.67268e-05
2479	0.000109361	0.000163171	4.67901e-05
2480	0.000115441	0.000176852	4.852e-05
2481	0.000122494	0.000198029	5.08656e-05
2481.9	0.000128347	0.000226605	5.35226e-05
2482.9	0.00013189	0.000259488	5.68917e-05
2483.9	0.000133132	0.000290363	6.11288e-05
2484.8	0.000132624	0.000311553	6.5329e-05
2485.8	0.000130756	0.000317372	6.76829e-05
2486.8	0.00012731	0.000307007	6.65104e-05
2487.7	0.000121824	0.00028506	6.13257e-05
2488.7	0.000114156	0.000259326	5.31059e-05
2489.7	0.000105192	0.000237231	4.37112e-05
2490.6	9.72e-05	0.000223093	3.50657e-05
2491.6	9.2448e-05	0.000217598	2.86754e-05
2492.5	9.3096e-05	0.000219176	2.55392e-05
2493.5	9.8928e-05	0.000225835	2.60528e-05
2494.5	0.000107676	0.000236074	2.97348e-05
2495.4	0.000115409	0.000248547	3.50834e-05
2496.4	0.000118206	0.000261212	4.0079e-05
2497.4	0.000114588	0.000270923	4.33461e-05
2498.3	0.000106488	0.00027396	4.52031e-05
2499.3	9.882e-05	0.000267267	4.7619e-05
2500.3	9.6984e-05	0.000249824	5.2799e-05
2501.2	0.00010422	0.000223632	6.12698e-05
2502.2	0.000119718	0.00019385	7.09416e-05
2503.2	0.000138154	0.000167741	7.79824e-05
2504.1	0.000152399	0.000152365	7.90008e-05
2505.1	0.000156546	0.000151635	7.2991e-05
2506	0.000148489	0.000164194	6.17211e-05
2507	0.000130723	0.0001837	4.84847e-05
2508	0.000109026	0.000201998	3.63411e-05
2508.9	8.9964e-05	0.000213784	2.71797e-05
2509.9	7.8624e-05	0.000219885	2.20095e-05
2510.9	7.722e-05	0.000226746	2.17166e-05
2511.8	8.5104e-05	0.000242036	2.71811e-05
2512.8	9.9792e-05	0.000269016	3.8418e-05
2513.8	0.000117396	0.000303459	5.3511e-05
2514.7	0.000133844	0.00033529	6.8563e-05
2515.7	0.000145433	0.000354007	7.9195e-05
2516.6	0.000149688	0.000354335	8.28174e-05
2517.6	0.000146124	0.000338607	8.01333e-05
2518.6	0.000136793	0.000314701	7.47186e-05
2519.5	0.000125842	0.000291356	7.08634e-05
2520.5	0.000118206	0.00027403	7.10501e-05
2521.5	0.000117612	0.00026357	7.47023e-05
2522.4	0.00012488	0.000257677	7.88919e-05
2523.4	0.000137419	0.000253547	8.04118e-05
2524.4	0.000150412	0.000249831	7.78344e-05
2525.3	0.000158922	0.000247143	7.22948e-05
2526.3	0.000160099	0.000247368	6.66557e-05
2527.3	0.000154073	0.000252425	6.36764e-05
2528.2	0.000143435	0.000262965	6.43143e-05
2529.2	0.000131814	0.000277316	6.71274e-05
2530.1	0.000122407	0.000291192	6.91256e-05
2531.1	0.000117418	0.00029873	6.75814e-05
2532.1	0.00011812	0.0002949	6.17667e-05
2533	0.00012488	0.000278388	5.35417e-05
2534	0.000136955	0.000253282	4.63794e-05
2535	0.000151988	0.000228283	4.33582e-05
2535.9	0.000166136	0.000213392	4.53978e-05
2536.9	0.000175208	0.000215592	5.08609e-05
2537.9	0.00017645	0.000235631	5.67711e-05
2538.8	0.0001701	0.000267406	6.07301e-05
2539.8	0.00015957	0.000300154	6.22431e-05
2540.8	0.000150034	0.00032242	6.26417e-05
2541.7	0.00014607	0.000326244	6.39218e-05
2542.7	0.000149634	0.000310104	6.74454e-05
2543.6	0.000159149	0.000279602	7.33314e-05
2544.6	0.000170176	0.000245567	8.05822e-05
2545.6	0.000177358	0.000220088	8.75019e-05
2546.5	0.00017671	0.000211907	9.2064e-05
2547.5	0.000167497	0.000223113	9.23504e-05
2548.5	0.000152788	0.000248697	8.73203e-05
2549.4	0.000138326	0.000279243	7.77002e-05
2550.4	0.000130021	0.000305453	6.62883e-05
2551.4	0.000131101	0.000322196	5.70398e-05
2552.3	0.000140648	0.000330037	5.31976e-05
2553.3	0.000154127	0.00033361	5.56204e-05
2554.3	0.000165877	0.000337909	6.25239e-05
2555.2	0.000172044	0.000344787	7.07698e-05
2556.2	0.000172238	0.000351855	7.76835e-05
2557.1	0.00016915	0.00035461	8.20584e-05
2558.1	0.000166709	0.000350545	8.38707e-05
2559.1	0.000167875	0.000342427	8.34148e-05
2560	0.000173534	0.000338027	8.09338e-05
2561	0.000182509	0.000345656	7.7039e-05
2562	0.000192402	0.000367924	7.31968e-05
2562.9	0.000200459	0.000398001	7.135e-05
2563.9	0.000204152	0.00042171	7.26352e-05
2564.9	0.000201841	0.000425045	7.62376e-05
2565.8	0.00019332	0.00040271	7.95405e-05
2566.8	0.000180252	0.000361996	7.9684e-05
2567.8	0.000166039	0.00031913	7.54055e-05
2568.7	0.000154602	0.000290336	6.77239e-05
2569.7	0.000148802	0.00028346	5.90649e-05
2570.6	0.000149008	0.000295415	5.16507e-05
2571.6	0.000153036	0.000316288	4.65093e-05
2572.6	0.000157291	0.000336329	4.36343e-05
2573.5	0.000158803	0.000350595	4.27831e-05
2574.5	0.000156751	0.000358758	4.39323e-05
2575.5	0.000152766	0.00036174	4.69866e-05
2576.4	0.000149774	0.000359036	5.12362e-05
2577.4	0.000150196	0.000349173	5.53178e-05
2578.4	0.000154559	0.000332421	5.78868e-05
2579.3	0.000161363	0.000312751	5.84703e-05
2580.3	0.000168156	0.000296856	5.77802e-05
2581.3	0.000173113	0.000290766	5.72824e-05
2582.2	0.000176148	0.000296675	5.84247e-05
2583.2	0.000178805	0.000312199	6.20512e-05
2584.1	0.000183125	0.000332175	6.81826e-05
2585.1	0.000190037	0.000351278	7.59577e-05
2586.1	0.000198407	0.000365668	8.36342e-05
2587	0.000205232	0.000373299	8.88831e-05
2588	0.000207036	0.000373715	8.96603e-05
2589	0.000201787	0.000368089	8.54782e-05
2589.9	0.000190285	0.000359317	7.82367e-05
2590.9	0.00017631	0.000351344	7.17393e-05
2591.9	0.000165175	0.00034748	6.98213e-05
2592.8	0.000161212	0.000348564	7.40779e-05
2593.8	0.000165661	0.000352355	8.2741e-05
2594.8	0.000176029	0.000354812	9.15169e-05
2595.7	0.000187326	0.000352531	9.59509e-05
2596.7	0.000194843	0.000344831	9.38014e-05
2597.6	0.000196549	0.000334306	8.59899e-05
2598.6	0.000193774	0.000325699	7.57272e-05
2599.6	0.000189929	0.000323856	6.65621e-05
2600.5	0.000188104	0.000331613	6.06868e-05
2601.5	0.000189248	0.000348286	5.83893e-05
2602.5	0.000192197	0.000369261	5.86803e-05
2603.4	0.000195091	0.000387147	6.04112e-05
2604.4	0.000197154	0.000394558	6.3024e-05
2605.4	0.000199195	0.00038769	6.65458e-05
2606.3	0.000202759	0.000368886	7.1004e-05
2607.3	0.000208537	0.000346341	7.58534e-05
2608.3	0.000215438	0.000330513	7.99322e-05
2609.2	0.000220957	0.000328825	8.20146e-05
2610.2	0.000222469	0.00034165	8.15634e-05
2611.1	0.0002187	0.000362015	7.90898e-05
2612.1	0.000210276	0.000379328	7.58446e-05
2613.1	0.000199476	0.000385009	7.3056e-05
2614	0.000189248	0.000376832	7.13032e-05
2615	0.000182131	0.000359614	7.04299e-05
2616	0.000179453	0.000342051	6.99356e-05
2616.9	0.000181051	0.000331719	6.93789e-05
2617.9	0.000185566	0.000331171	6.84576e-05
2618.9	0.000191344	0.000337364	6.68941e-05
2619.8	0.000197521	0.000344589	6.45577e-05
2620.8	0.000204476	0.000348899	6.2021e-05
2621.8	0.000213289	0.000351029	6.1054e-05
2622.7	0.000224521	0.000355703	6.42533e-05
2623.7	0.000237049	0.000367675	7.34956e-05
2624.6	0.000248216	0.000387295	8.80314e-05
2625.6	0.000255172	0.000409016	0.00010377
2626.6	0.000256792	0.00042434	0.000114809
2627.5	0.000254502	0.000427463	0.000116698
2628.5	0.000251532	0.000419691	0.000109394
2629.5	0.000250895	0.00040929	9.77458e-05
2630.4	0.000253562	0.000406533	8.88777e-05
2631.4	0.000257969	0.000417124	8.80004e-05
2632.4	0.000261176	0.000438326	9.53572e-05
2633.3	0.000260777	0.000460229	0.000106254
2634.3	0.000256273	0.000471185	0.000114045
2635.2	0.000249286	0.000463905	0.000114047
2636.2	0.000242665	0.00043877	0.000105943
2637.2	0.000239101	0.000403089	9.34533e-05
2638.1	0.00024003	0.000367546	8.18758e-05
2639.1	0.000245138	0.00034217	7.52443e-05
2640.1	0.000252742	0.000333588	7.47037e-05
2641	0.000260626	0.000343899	7.8694e-05
2642	0.000267127	0.000370568	8.43708e-05
2643	0.00027176	0.000406824	8.923e-05
2643.9	0.000274979	0.000442676	9.2051e-05
2644.9	0.00027715	0.000467083	9.28983e-05
2645.9	0.00027769	0.000471408	9.2474e-05
2646.8	0.000275087	0.000453188	9.13923e-05
2647.8	0.00026825	0.000418353	8.98545e-05
2648.7	0.000258206	0.000380056	8.78554e-05
2649.7	0.000248702	0.000353736	8.56677e-05
2650.7	0.000244836	0.000350234	8.41091e-05
2651.6	0.000250009	0.000370411	8.4301e-05
2652.6	0.000263261	0.000404431	8.69622e-05
2653.6	0.000278878	0.00043654	9.17111e-05
2654.5	0.000289019	0.000452967	9.69004e-05
2655.5	0.000287928	0.000448665	0.000100206
2656.5	0.000275216	0.00042923	9.9692e-05
2657.4	0.000256165	0.000407208	9.479e-05
2658.4	0.000238896	0.000395173	8.66484e-05
2659.4	0.000230083	0.000399484	7.77412e-05
2660.3	0.000231854	0.000417731	7.09165e-05
2661.3	0.000241456	0.000440561	6.8346e-05
2662.2	0.000253433	0.00045644	7.07544e-05
2663.2	0.000262775	0.000456916	7.72304e-05
2664.2	0.000267235	0.000440259	8.57147e-05
2665.1	0.000267667	0.000412172	9.40282e-05
2666.1	0.000266846	0.000383331	0.000100999
2667.1	0.000267667	0.000364676	0.000107059
2668	0.000271782	0.000362495	0.000113795
2669	0.000279169	0.000375804	0.000122577
2670	0.000288328	0.00039764	0.000133053
2670.9	0.000297054	0.00041968	0.000142667
2671.9	0.000303275	0.000437413	0.000147804
2672.9	0.000305888	0.000452499	0.000146077
2673.8	0.000305251	0.000470761	0.000138273
2674.8	0.000302994	0.000497248	0.000128413
2675.7	0.000300974	0.000531896	0.000121593
2676.7	0.000300056	0.000568809	0.000120809
2677.7	0.00029929	0.000599459	0.000124911
2678.6	0.000296546	0.000617304	0.000129181
2679.6	0.00029025	0.000620577	0.000128333
2680.6	0.000281308	0.000611769	0.000120005
2681.5	0.000273575	0.000595036	0.00010645
2682.5	0.000272182	0.000574084	9.33399e-05
2683.5	0.00028039	0.000552041	8.65343e-05
2684.4	0.000297043	0.000532527	8.88701e-05
2685.4	0.000316408	0.000519806	9.88934e-05
2686.4	0.000330955	0.000516831	0.00011198
2687.3	0.000335437	0.000522356	0.000122851
2688.3	0.000329681	0.000529908	0.000127868
2689.2	0.000318373	0.00053049	0.000126055
2690.2	0.000308048	0.000517935	0.000118791
2691.2	0.000303307	0.000493324	0.000108876
2692.1	0.00030496	0.000465021	9.95747e-05
2693.1	0.000310738	0.000443901	9.38885e-05
2694.1	0.000317693	0.000436938	9.38931e-05
2695	0.000324119	0.00044349	0.00010007
2696	0.000329638	0.000456543	0.000110853
2697	0.00033386	0.000467509	0.000122816
2697.9	0.000335264	0.00047089	0.000131716
2698.9	0.000331722	0.000465952	0.000134118
2699.9	0.000322207	0.000455373	0.000128895
2700.8	0.000308372	0.000443009	0.000117818
2701.8	0.000294214	0.000432771	0.000104862
2702.7	0.0002839	0.000428585	9.45344e-05
2703.7	0.000279342	0.000433919	9.0044e-05
2704.7	0.000279482	0.000449866	9.22475e-05
2705.6	0.000281686	0.000472901	9.98056e-05
2706.6	0.000284191	0.000494726	0.000110286
2707.6	0.000287377	0.000505686	0.000121401
2708.5	0.000292907	0.000500407	0.000131622
2709.5	0.000301558	0.00048197	0.000139971
2710.5	0.000311699	0.000461283	0.000145459
2711.4	0.000319788	0.000451239	0.000146843
2712.4	0.000322488	0.000458872	0.000143072
2713.4	0.000318805	0.000480358	0.0001341
2714.3	0.000310532	0.000502243	0.000121424
2715.3	0.00030091	0.000508675	0.000107894
2716.2	0.000292788	0.00049079	9.68664e-05
2717.2	0.000287896	0.000452989	9.12487e-05
2718.2	0.00028728	0.000412291	9.28328e-05
2719.1	0.000292291	0.000390597	0.000101975
2720.1	0.000304398	0.000403567	0.000117389
2721.1	0.000323698	0.000451925	0.000135983
2722	0.000347177	0.000519987	0.000153116
2723	0.00036869	0.000582465	0.000163717
2724	0.000381186	0.000616068	0.000164229
2724.9	0.00038056	0.000609829	0.000154495
2725.9	0.00036828	0.000569009	0.000138303
[truncated: 285 more rows]

## Sheet: Overlay of ATR proteins with ma
										Theta	44.7	0.780162
	ATR			ATR scaled by dp at Amide I max			Transmission divided by pathlength			Refractive indices and dp						Water ATR	Concanavalin				Haemoglobin				Lysozyme
Wavenumber/cm-1	Concanavalin A	Haemoglobin	Lysozyme	Concanavalin A (ATR scaled)	Haemoglobin	Lysozyme	Concanavalin A (Trans/path length)	Haemoglobin	Lysozyme	ni ZnSe	nt=1.33	nt water Bertie/Max	dp nt=1.33	dp	f	Water ATR	Ap/dp nt=1.33	Ap/dp	Ap/(dpf)	Ap/(dpf)+Ap(Ap+2Aw)ln10/(2dpf)	Ap/dp nt=1.33	Ap/dp	Ap/(dpf)	Ap/(dpf)+Ap(Ap+2Aw)ln10/(2dpf)	Ap/dp nt=1.33	Ap/dp	Ap/(dpf)	Ap/(dpf)+Ap(Ap+2Aw)ln10/(2dpf)
799.35	0.000447385	0.000389	0.00122687							#DIV/0!		1.32822
800.314	0.000595592	0.000429	0.00128818							#DIV/0!		1.32841
801.278	0.000730641	0.000471	0.00131451							#DIV/0!		1.32861
802.242	0.000814624	0.000514	0.00130666							#DIV/0!		1.3288
803.207	0.000828632	0.000556	0.00127463							#DIV/0!		1.329
804.171	0.000777759	0.00058	0.00123146							#DIV/0!		1.32919
805.135	0.000686594	0.000572	0.00118776							#DIV/0!		1.32939
806.099	0.000587352	0.000524	0.00114894							#DIV/0!		1.32958
807.063	0.000507765	0.000441	0.00111731							#DIV/0!		1.32977
808.028	0.00046397	0.000352	0.00109722							#DIV/0!		1.32997
808.992	0.000459858	0.000287	0.00109828							#DIV/0!		1.33016
809.956	0.000489272	0.000276	0.00113127							#DIV/0!		1.33036
810.92	0.000538551	0.000322	0.00119709							#DIV/0!		1.33055
811.885	0.000588455	0.000404	0.00127627							#DIV/0!		1.33075
812.849	0.000618793	0.000479	0.00132972							#DIV/0!		1.33094
813.813	0.000616066	0.000506	0.00131491							#DIV/0!		1.33114
814.777	0.000581123	0.000467	0.00121041							#DIV/0!		1.33133
815.741	0.000530131	0.000373	0.00103251							#DIV/0!		1.33153
816.706	0.000486307	0.000264	0.000831163							#DIV/0!		1.33172
817.67	0.000465922	0.000179	0.000666416							#DIV/0!		1.33191
818.634	0.000468515	0.000144	0.000579587							#DIV/0!		1.33211
819.598	0.000478871	0.000156	0.000578022							#DIV/0!		1.3323
820.563	0.000480213	0.000193	0.000640339							#DIV/0!		1.3325
821.527	0.000468873	0.00023	0.000735811							#DIV/0!		1.33269
822.491	0.000458189	0.000252	0.000840953							#DIV/0!		1.33289
823.455	0.000468411	0.000259	0.000943235							#DIV/0!		1.33308
824.42	0.000509329	0.000262	0.00103382							#DIV/0!		1.33328
825.384	0.000569724	0.000271	0.00110114							#DIV/0!		1.33347
826.348	0.000622295	0.000288	0.00113368							#DIV/0!		1.33367
827.312	0.000640594	0.000312	0.00112982							#DIV/0!		1.33386
828.277	0.00061626	0.00034	0.00110412							#DIV/0!		1.33405
829.241	0.000563778	0.00037	0.00108079							#DIV/0!		1.33425
830.205	0.000510328	0.000399	0.00107791							#DIV/0!		1.33444
831.169	0.000479155	0.00042	0.00109342							#DIV/0!		1.33464
832.134	0.000477545	0.000427	0.00110549							#DIV/0!		1.33483
833.098	0.000496321	0.000415	0.0010872							#DIV/0!		1.33503
834.062	0.00051833	0.000385	0.00102561							#DIV/0!		1.33522
835.026	0.000528373	0.000346	0.000931493							#DIV/0!		1.33542
835.99	0.000518821	0.000307	0.000834129							#DIV/0!		1.33561
836.955	0.00049033	0.000275	0.000765732							#DIV/0!		1.33581
837.919	0.000449799	0.000255	0.000745958							#DIV/0!		1.336
838.883	0.000408657	0.000246	0.000774971							#DIV/0!		1.33629
839.847	0.000380151	0.000249	0.000835842							#DIV/0!		1.33657
840.812	0.00037466	0.000259	0.000903002							#DIV/0!		1.33686
841.776	0.00039389	0.000271	0.000952004							#DIV/0!		1.33714
842.74	0.000427589	0.000282	0.000967762							#DIV/0!		1.33743
843.704	0.000457116	0.000289	0.000949255							#DIV/0!		1.33771
844.668	0.000465192	0.000295	0.000908843							#DIV/0!		1.338
845.633	0.000446774	0.000306	0.000865935							#DIV/0!		1.33829
846.597	0.000413217	0.000328	0.000837332							#DIV/0!		1.33857
847.561	0.000386499	0.000361	0.000829286							#DIV/0!		1.33886
848.525	0.000385903	0.000401	0.000836796							#DIV/0!		1.33914
849.49	0.00041578	0.000437	0.00084941							#DIV/0!		1.33943
850.454	0.000461869	0.000466	0.000859073							#DIV/0!		1.33971
851.418	0.000498765	0.000484	0.000863476							#DIV/0!		1.34
852.382	0.000504069	0.000491	0.000863424							#DIV/0!		1.34029
853.347	0.000470728	0.000486	0.000857657							#DIV/0!		1.34057
854.311	0.000410661	0.000467	0.000841467							#DIV/0!		1.34086
855.275	0.000348054	0.000431	0.000810994							#DIV/0!		1.34114
856.239	0.000306644	0.000381	0.000769368							#DIV/0!		1.34143
857.204	0.000298448	0.00033	0.000728822							#DIV/0!		1.34171
858.168	0.000319735	0.000294	0.000705703							#DIV/0!		1.342
859.132	0.000355386	0.000282	0.000711544							#DIV/0!		1.3424
860.096	0.000388064	0.000297	0.000746592							#DIV/0!		1.3428
861.061	0.000406161	0.000327	0.000799543							#DIV/0!		1.3432
862.025	0.000406616	0.000357	0.000853105							#DIV/0!		1.3436
862.989	0.000392542	0.00037	0.000890887							#DIV/0!		1.344
863.953	0.000368968	0.000364	0.000902324							#DIV/0!		1.3444
864.917	0.000340417	0.000342	0.0008848							#DIV/0!		1.3448
865.882	0.000311338	0.000317	0.000844157							#DIV/0!		1.3452
866.846	0.000287585	0.000301	0.000793486							#DIV/0!		1.3456
867.81	0.000276231	0.000301	0.000749415							#DIV/0!		1.346
868.774	0.000282601	0.000318	0.000725276							#DIV/0!		1.3464
869.739	0.000306934	0.000346	0.0007243							#DIV/0!		1.3468
870.703	0.000343032	0.000376	0.0007371							#DIV/0!		1.3472
871.667	0.000380896	0.000399	0.000747076							#DIV/0!		1.3476
872.631	0.000411302	0.00041	0.000740788							#DIV/0!		1.348
873.596	0.000429765	0.000408	0.000716901							#DIV/0!		1.3484
874.56	0.000437312	0.000401	0.000686831							#DIV/0!		1.3488
875.524	0.000438586	0.000396	0.000667273							#DIV/0!		1.3492
876.488	0.000438936	0.000399	0.000669657							#DIV/0!		1.3496
877.452	0.000442058	0.000409	0.00069443							#DIV/0!		1.35
878.417	0.000448816	0.000419	0.000733307							#DIV/0!		1.35
879.381	0.000456684	0.000419	0.000775887							#DIV/0!		1.35073
880.345	0.000460223	0.000399	0.000814742							#DIV/0!		1.35109
881.309	0.000453316	0.000359	0.000845379							#DIV/0!		1.35145
882.274	0.000432916	0.000309	0.000863186							#DIV/0!		1.35182
883.238	0.000402995	0.000267	0.000862269							#DIV/0!		1.35218
884.202	0.000375115	0.00025	0.000838986							#DIV/0!		1.35255
885.166	0.00036417	0.000268	0.000797494							#DIV/0!		1.35291
886.131	0.000380054	0.000315	0.000751569							#DIV/0!		1.35327
887.095	0.000420451	0.000373	0.000719233							#DIV/0!		1.35364
888.059	0.000469163	0.000422	0.000712371							#DIV/0!		1.354
889.023	0.000502691	0.000444	0.000728479							#DIV/0!		1.3545
889.987	0.000501372	0.000435	0.000750883							#DIV/0!		1.355
890.952	0.000459798	0.000401	0.000757909							#DIV/0!		1.3555
891.916	0.000390195	0.000359	0.000735423							#DIV/0!		1.356
892.88	0.000317484	0.000325	0.000684983							#DIV/0!		1.3565
893.844	0.00026808	0.000309	0.000622815							#DIV/0!		1.357
894.809	0.000258118	0.000316	0.000570929							#DIV/0!		1.3575
895.773	0.00028646	0.000342	0.00054562							#DIV/0!		1.358
896.737	0.000335634	0.000373	0.000549576							#DIV/0!		1.3585
897.701	0.000380129	0.000397	0.000570944							#DIV/0!		1.359
898.666	0.000398524	0.0004	0.000589161							#DIV/0!		1.359
899.63	0.000383608	0.000378	0.000584825							#DIV/0!		1.359
900.594	0.000345819	0.000341	0.000549196							#DIV/0!		1.35956
901.558	0.000307881	0.000304	0.000489211							#DIV/0!		1.36012
902.523	0.000293322	0.000288	0.000425203							#DIV/0!		1.36069
903.487	0.000314653	0.000302	0.000381908							#DIV/0!		1.36125
904.451	0.000367031	0.000343	0.000376313							#DIV/0!		1.36181
905.415	0.000430532	0.000395	0.000409133							#DIV/0!		1.36238
906.38	0.000479415	0.000436	0.000464155							#DIV/0!		1.36294
907.344	0.000493616	0.000448	0.000516689							#DIV/0!		1.3635
908.308	0.000467293	0.000428	0.000545754							#DIV/0!		1.36406
909.272	0.000410788	0.000384	0.000543399							#DIV/0!		1.36413
910.236	0.000345908	0.000336	0.000516317							#DIV/0!		1.36419
911.201	0.000296578	0.000304	0.000479861							#DIV/0!		1.36425
912.165	0.000278838	0.000301	0.00044915							#DIV/0!		1.36431
913.129	0.000294261	0.000321	0.000432855							#DIV/0!		1.36437
914.093	0.000329741	0.000348	0.000432013							#DIV/0!		1.36444
915.058	0.00036417	0.000362	0.000442884							#DIV/0!		1.3645
916.022	0.000379004	0.000351	0.000460437							#DIV/0!		1.36426
916.986	0.000367374	0.000318	0.000480137							#DIV/0!		1.36403
917.95	0.000336953	0.000284	0.000497832							#DIV/0!		1.36379
918.914	0.00030499	0.000271	0.000508926							#DIV/0!		1.36265
919.879	0.00028871	0.00029	0.000508806							#DIV/0!		1.36152
920.843	0.000296571	0.000335	0.000494613							#DIV/0!		1.36038
921.807	0.000325091	0.000382	0.000467702							#DIV/0!		1.35924
922.771	0.000362411	0.000412	0.00043515							#DIV/0!		1.35811
923.736	0.000395261	0.000416	0.000408976							#DIV/0!		1.35697
924.7	0.00041524	0.000404	0.000402129							#DIV/0!		1.35583
925.664	0.000421107	0.000394	0.000422633							#DIV/0!		1.35469
926.628	0.00041679	0.000399	0.000468312							#DIV/0!		1.35356
927.593	0.000407264	0.000417	0.000525671							#DIV/0!		1.35242
928.557	0.000395082	0.000432	0.000574498							#DIV/0!		1.35268
929.521	0.000379518	0.000427	0.000596898							#DIV/0!		1.35075
930.485	0.000358567	0.000394	0.000585875							#DIV/0!		1.34881
931.449	0.000332438	0.000342	0.000548451							#DIV/0!		1.34687
932.414	0.000306059	0.000289	0.000501311							#DIV/0!		1.34494
933.378	0.00028852	0.000257	0.000461663							#DIV/0!		1.343
934.342	0.000289142	0.000257	0.000439177							#DIV/0!		1.34101
935.307	0.000312101	0.000289	0.000433507							#DIV/0!		1.33902
936.271	0.000352905	0.000339	0.000438							#DIV/0!		1.33703
937.235	0.000399307	0.000391	0.000445838							#DIV/0!		1.33504
938.199	0.000436358	0.000431	0.000453922							#DIV/0!		1.33305
939.163	0.000452739	0.000452	0.000462434							#DIV/0!		1.33026
940.128	0.000444703	0.000454	0.000471669							#DIV/0!		1.32747
941.092	0.000416201	0.000442	0.000479451							#DIV/0!		1.32468
942.056	0.000375968	0.000423	0.000481496							#DIV/0!		1.32189
943.02	0.00033433	0.0004	0.000474243							#DIV/0!		1.31911
943.985	0.000301145	0.000373	0.000457967							#DIV/0!		1.31632
944.949	0.00028446	0.000343	0.000437761							#DIV/0!		1.31353
945.913	0.000288904	0.000314	0.000421929							#DIV/0!		1.31074
946.877	0.000313588	0.000294	0.000418468							#DIV/0!		1.30795
947.841	0.000351109	0.000293	0.000431548							#DIV/0!		1.30516
948.806	0.000389409	0.000312	0.000459081							#DIV/0!		1.30327
949.77	0.000416454	0.000347	0.00049249							#DIV/0!		1.30138
950.734	0.00042519	0.000383	0.000519051							#DIV/0!		1.29949
951.698	0.000415743	0.000407	0.000526494							#DIV/0!		1.2976
952.663	0.000393596	0.000408	0.000508326							#DIV/0!		1.29506
953.627	0.000365503	0.000389	0.000467582							#DIV/0!		1.29251
954.591	0.000336197	0.00036	0.00041674							#DIV/0!		1.28997
955.555	0.000308048	0.000333	0.000373087							#DIV/0!		1.28742
956.52	0.000282843	0.000316	0.000351413							#DIV/0!		1.28488
957.484	0.00026333	0.000312	0.00035747							#DIV/0!		1.28233
958.448	0.00025275	0.000316	0.00038551							#DIV/0!		1.28053
959.412	0.000252836	0.000325	0.000421269							#DIV/0!		1.27872
960.376	0.000262413	0.000333	0.000448915							#DIV/0!		1.27691
961.341	0.000277989	0.000338	0.000458254							#DIV/0!		1.2751
962.305	0.000296034	0.00034	0.000448866							#DIV/0!		1.27329
963.269	0.000314705	0.000339	0.000429357							#DIV/0!		1.27148
964.234	0.000333511	0.000337	0.000412474							#DIV/0!		1.26968
965.198	0.00035137	0.000334	0.000408946							#DIV/0!		1.26787
966.162	0.000364989	0.000333	0.000422763							#DIV/0!		1.26606
967.126	0.000369579	0.000333	0.000449902							#DIV/0!		1.26425
968.09	0.000361618	0.000336	0.000480345							#DIV/0!		1.26244
969.055	0.000341766	0.00034	0.000502377							#DIV/0!		1.261
970.019	0.000315585	0.000348	0.000507279							#DIV/0!		1.25938
970.983	0.000291508	0.000361	0.000492978							#DIV/0!		1.25775
971.947	0.00027724	0.000379	0.000465213							#DIV/0!		1.25613
972.912	0.000276689	0.000401	0.000435541							#DIV/0!		1.2545
973.876	0.00028899	0.000422	0.000416415							#DIV/0!		1.25288
974.84	0.000309423	0.000436	0.000415167							#DIV/0!		1.25125
975.804	0.000331518	0.000438	0.000429629							#DIV/0!		1.24963
976.769	0.000349362	0.000426	0.000448066							#DIV/0!		1.248
977.733	0.000359446	0.000402	0.000454209							#DIV/0!		1.24637
978.697	0.000361909	0.000375	0.000435277							#DIV/0!		1.24575
979.661	0.000360336	0.000353	0.000388874							#DIV/0!		1.24413
980.625	0.000360344	0.000342	0.000325302							#DIV/0!		1.2435
981.59	0.000367031	0.000343	0.00026382							#DIV/0!		1.24188
982.554	0.000382856	0.000353	0.000224835							#DIV/0!		1.24125
983.518	0.000406947	0.000364	0.000221683							#DIV/0!		1.23962
984.482	0.000435952	0.000374	0.000255483							#DIV/0!		1.239
985.447	0.00046539	0.000383	0.000314871							#DIV/0!		1.238
986.411	0.000490256	0.000396	0.000380332							#DIV/0!		1.237
987.375	0.000504859	0.000415	0.000431354							#DIV/0!		1.237
988.339	0.000503104	0.000438	0.00045387							#DIV/0!		1.237
989.303	0.000480492	0.000457	0.000445365							#DIV/0!		1.237
990.268	0.000437413	0.000461	0.000415387							#DIV/0!		1.237
991.232	0.000381667	0.000444	0.000381193							#DIV/0!		1.237
992.196	0.000327412	0.00041	0.000359988							#DIV/0!		1.237
993.16	0.000290156	0.000367	0.000361661							#DIV/0!		1.237
994.125	0.000280135	0.000333	0.000385306							#DIV/0!		1.237
995.089	0.000297837	0.000317	0.000421333							#DIV/0!		1.238
996.053	0.000334423	0.000323	0.000457438							#DIV/0!		1.2384
997.017	0.000376396	0.000347	0.000484819							#DIV/0!		1.2382
997.982	0.000411488	0.000375	0.000501095							#DIV/0!		1.238
998.946	0.000432723	0.000398	0.000509112							#DIV/0!		1.23843
999.91	0.000439346	0.000408	0.000513258							#DIV/0!		1.23886
1000.87	0.000435494	0.000402	0.000516115							#DIV/0!		1.23929
1001.84	0.000428047	0.000389	0.000517531							#DIV/0!		1.23971
1002.8	0.000424292	0.000377	0.00051581							#DIV/0!		1.24014
1003.77	0.000429228	0.000377	0.000509626							#DIV/0!		1.24057
1004.73	0.000443023	0.000395	0.00049927							#DIV/0!		1.241
1005.7	0.000460189	0.000427	0.000486931							#DIV/0!		1.24143
1006.66	0.000472039	0.000463	0.000476609							#DIV/0!		1.24186
1007.62	0.000471928	0.000493	0.000473647							#DIV/0!		1.24229
1008.59	0.000460405	0.000509	0.000483467							#DIV/0!		1.24271
1009.55	0.000446104	0.000514	0.0005089							#DIV/0!		1.24314
1010.52	0.000440963	0.000513	0.000546845							#DIV/0!		1.24357
1011.48	0.00045228	0.00051	0.000586628							#DIV/0!		1.244
1012.45	0.00047724	0.000505	0.00061269							#DIV/0!		1.24443
1013.41	0.000503905	0.000489	0.000611777							#DIV/0!		1.24486
1014.37	0.000518635	0.000459	0.000581129							#DIV/0!		1.24529
1015.34	0.000514705	0.000419	0.000532391							#DIV/0!		1.24571
1016.3	0.000496216	0.000383	0.000487304							#DIV/0!		1.24614
1017.27	0.000474625	0.000369	0.000466696							#DIV/0!		1.24657
1018.23	0.000460796	0.000385	0.000478933							#DIV/0!		1.247
1019.19	0.00045842	0.000427	0.000515352							#DIV/0!		1.24755
1020.16	0.000463434	0.000478	0.000555693							#DIV/0!		1.2481
1021.12	0.000469067	0.000519	0.000579963							#DIV/0!		1.24865
1022.09	0.000472229	0.000539	0.00057905							#DIV/0!		1.2492
1023.05	0.000476063	0.000539	0.000557455							#DIV/0!		1.24975
1024.02	0.000487123	0.000532	0.000527686							#DIV/0!		1.2503
1024.98	0.000509713	0.000529	0.000501129							#DIV/0!		1.25085
1025.94	0.000541956	0.000537	0.00048226							#DIV/0!		1.2514
1026.91	0.000576549	0.000554	0.00046918							#DIV/0!		1.25195
1027.87	0.000605252	0.000572	0.000458519							#DIV/0!		1.2525
1028.84	0.000623584	0.000584	0.000449921							#DIV/0!		1.25305
1029.8	0.000632324	0.000589	0.000446441							#DIV/0!		1.2536
1030.77	0.000635326	0.000586	0.00045128							#DIV/0!		1.25415
1031.73	0.000635814	0.000579	0.000464129							#DIV/0!		1.2547
1032.69	0.000634402	0.00057	0.000480379							#DIV/0!		1.25525
1033.66	0.000630007	0.00056	0.000493831							#DIV/0!		1.2558
1034.62	0.00062269	0.000552	0.000500898							#DIV/0!		1.25635
1035.59	0.000615776	0.000549	0.000502954							#DIV/0!		1.2569
1036.55	0.0006154	0.000558	0.000505226							#DIV/0!		1.25745
1037.52	0.000627559	0.000582	0.000512845							#DIV/0!		1.258
1038.48	0.000654511	0.000622	0.000526755							#DIV/0!		1.258
1039.44	0.00069258	0.000673	0.000542237							#DIV/0!		1.2585
1040.41	0.000732474	0.000724	0.000551297							#DIV/0!		1.259
1041.37	0.000762102	0.000763	0.000547646							#DIV/0!		1.2595
1042.34	0.000771031	0.000779	0.000531162							#DIV/0!		1.26
1043.3	0.000755042	0.000768	0.000508821							#DIV/0!		1.2605
1044.26	0.000719149	0.000735	0.00049129							#DIV/0!		1.261
1045.23	0.000677269	0.000695	0.000487099							#DIV/0!		1.2615
1046.19	0.00064762	0.000665	0.000498018							#DIV/0!		1.262
1047.16	0.000645072	0.000657	0.000518459							#DIV/0!		1.2625
1048.12	0.000673842	0.000673	0.000538825							#DIV/0!		1.263
1049.09	0.000724897	0.000707	0.000550474							#DIV/0!		1.2635
1050.05	0.000780158	0.000747	0.000549352							#DIV/0!		1.264
1051.01	0.00082177	0.000781	0.000537022							#DIV/0!		1.2645
1051.98	0.00084129	0.000804	0.000519636							#DIV/0!		1.265
1052.94	0.000843037	0.000817	0.000505852							#DIV/0!		1.2655
1053.91	0.000839688	0.000826	0.000504235							#DIV/0!		1.266
1054.87	0.000842903	0.000836	0.000520016							#DIV/0!		1.2665
1055.84	0.000855413	0.000844	0.00055196							#DIV/0!		1.267
1056.8	0.00086961	0.000845	0.000591344							#DIV/0!		1.2675
1057.76	0.000873525	0.000833	0.000624763							#DIV/0!		1.268
1058.73	0.000859868	0.000807	0.000640231							#DIV/0!		1.268
1059.69	0.00083223	0.000773	0.000633183							#DIV/0!		1.26832
1060.66	0.000804354	0.000745	0.000608186							#DIV/0!		1.26863
1061.62	0.00079294	0.000737	0.000575176							#DIV/0!		1.26895
1062.59	0.000808504	0.000754	0.000542949							#DIV/0!		1.26927
1063.55	0.000849538	0.00079	0.000514968							#DIV/0!		1.26959
1064.51	0.000903104	0.000832	0.000490139							#DIV/0!		1.2699
1065.48	0.000951458	0.000864	0.000467217							#DIV/0!		1.27022
1066.44	0.000980929	0.000877	0.000448282							#DIV/0!		1.27054
1067.41	0.000988372	0.000871	0.000438361							#DIV/0!		1.27085
1068.37	0.000982054	0.000858	0.000441867							#DIV/0!		1.27117
1069.34	0.000976522	0.000851	0.000459662							#DIV/0!		1.27149
1070.3	0.000984468	0.000863	0.000489375							#DIV/0!		1.2718
1071.26	0.0010099	0.000895	0.000528126							#DIV/0!		1.27212
1072.23	0.0010462	0.000942	0.0005741							#DIV/0!		1.27244
1073.19	0.00107992	0.00099	0.000624827							#DIV/0!		1.27276
1074.16	0.00109803	0.00102	0.000673844							#DIV/0!		1.27307
1075.12	0.00109464	0.00104	0.000709957							#DIV/0!		1.27339
1076.08	0.00107353	0.00103	0.000721845							#DIV/0!		1.27371
1077.05	0.00104556	0.001	0.000705807							#DIV/0!		1.27402
1078.01	0.00102285	0.000983	0.000670786							#DIV/0!		1.27434
1078.98	0.00101272	0.000974	0.000635716							#DIV/0!		1.27466
1079.94	0.00101478	0.000979	0.000620058							#DIV/0!		1.27498
1080.91	0.0010218	0.000992	0.000633339							#DIV/0!		1.27529
1081.87	0.00102391	0.001	0.000670901							#DIV/0!		1.27561
1082.83	0.00101359	0.00101	0.000718302							#DIV/0!		1.27593
1083.8	0.000989273	0.000998	0.00076048							#DIV/0!		1.27624
1084.76	0.000955634	0.000988	0.000788866							#DIV/0!		1.27656
1085.73	0.000920642	0.000984	0.000802121							#DIV/0!		1.27688
1086.69	0.000891004	0.00099	0.000801756							#DIV/0!		1.2772
1087.66	0.00086879	0.00101	0.000788009							#DIV/0!		1.27751
1088.62	0.000851244	0.00102	0.000760159							#DIV/0!		1.27783
1089.58	0.000833955	0.00103	0.000720895							#DIV/0!		1.27815
1090.55	0.000815064	0.00102	0.000680036							#DIV/0!		1.27846
1091.51	0.000797384	0.000995	0.000652971							#DIV/0!		1.27878
1092.48	0.000786603	0.000971	0.000653381							#DIV/0!		1.2791
1093.44	0.000786819	0.000955	0.000685024							#DIV/0!		1.27941
1094.4	0.000796795	0.000952	0.000738828							#DIV/0!		1.27973
1095.37	0.000809696	0.000963	0.000797736							#DIV/0!		1.28005
1096.33	0.000816748	0.00098	0.000846172							#DIV/0!		1.28037
1097.3	0.00081221	0.000997	0.000877312							#DIV/0!		1.28068
1098.26	0.000796311	0.00101	0.000893472							#DIV/0!		1.281
1099.23	0.000774432	0.00102	0.000900115							#DIV/0!		1.28124
1100.19	0.000753768	0.00103	0.000899057							#DIV/0!		1.28147
1101.15	0.000739992	0.00105	0.000886528							#DIV/0!		1.28171
1102.12	0.000735764	0.00108	0.000857516							#DIV/0!		1.28194
1103.08	0.000741143	0.00111	0.000812663							#DIV/0!		1.28218
1104.05	0.000754305	0.00114	0.000761649							#DIV/0!		1.28241
1105.01	0.000771694	0.00115	0.000719907							#DIV/0!		1.28265
1105.98	0.000787825	0.00114	0.000700622							#DIV/0!		1.28288
1106.94	0.000795942	0.00111	0.000707342							#DIV/0!		1.28312
1107.9	0.000790242	0.00108	0.000732339							#DIV/0!		1.28335
1108.87	0.000768841	0.00105	0.000761552							#DIV/0!		1.28359
1109.83	0.000735544	0.00102	0.000782757							#DIV/0!		1.28382
1110.8	0.000698947	0.001	0.000791809							#DIV/0!		1.28406
1111.76	0.000668977	0.000988	0.000793415							#DIV/0!		1.28429
1112.73	0.000652522	0.000977	0.000796674							#DIV/0!		1.28453
1113.69	0.000650622	0.000964	0.00080839							#DIV/0!		1.28476
1114.65	0.00065865	0.000946	0.000828164							#DIV/0!		1.285
1115.62	0.000669319	0.000921	0.000847823							#DIV/0!		1.28524
1116.58	0.000676856	0.00089	0.000855452							#DIV/0!		1.28547
1117.55	0.000680007	0.00086	0.000841713							#DIV/0!		1.28571
1118.51	0.000682235	0.000841	0.000805321							#DIV/0!		1.28594
1119.48	0.000688911	0.000841	0.000754653							#DIV/0!		1.28618
1120.44	0.000703212	0.000861	0.000704641							#DIV/0!		1.28641
1121.4	0.000723128	0.000895	0.000670257							#DIV/0!		1.28665
1122.37	0.000741758	0.000929	0.000660061							#DIV/0!		1.28688
1123.33	0.000750888	0.000952	0.000673211							#DIV/0!		1.28712
1124.3	0.000745852	0.000957	0.000701314							#DIV/0!		1.28735
1125.26	0.000728719	0.000949	0.000733762							#DIV/0!		1.28759
1126.22	0.000707634	0.000934	0.000763084							#DIV/0!		1.28782
1127.19	0.000692636	0.00092	0.000787369							#DIV/0!		1.28806
1128.15	0.000690487	0.00091	0.000808908							#DIV/0!		1.28829
1129.12	0.000701446	0.000901	0.00083063							#DIV/0!		1.28853
1130.08	0.000719846	0.000887	0.00085306							#DIV/0!		1.28876
1131.05	0.00073772	0.000865	0.000873523							#DIV/0!		1.289
1132.01	0.00074929	0.000835	0.000887478							#DIV/0!		1.28924
1132.97	0.000753582	0.000802	0.000890842							#DIV/0!		1.28947
1133.94	0.00075404	0.000772	0.000881671							#DIV/0!		1.28971
1134.9	0.000755649	0.000751	0.000860798							#DIV/0!		1.28994
1135.87	0.000761241	0.000739	0.000831435							#DIV/0!		1.29018
1136.83	0.00076928	0.000734	0.000798183							#DIV/0!		1.29041
1137.8	0.000774365	0.00073	0.000765639							#DIV/0!		1.29065
1138.76	0.00077039	0.000721	0.000737014							#DIV/0!		1.29088
1139.72	0.000754565	0.000706	0.000713537							#DIV/0!		1.29112
1140.69	0.000730008	0.000689	0.000695063							#DIV/0!		1.29135
1141.65	0.000705097	0.000678	0.000681757							#DIV/0!		1.29159
1142.62	0.000689529	0.000681	0.000675547							#DIV/0!		1.29182
1143.58	0.000689291	0.000699	0.000679752							#DIV/0!		1.29206
1144.55	0.00070357	0.000727	0.00069646							#DIV/0!		1.29229
1145.51	0.000725426	0.000756	0.000723193							#DIV/0!		1.29253
1146.47	0.000745882	0.000777	0.00075152							#DIV/0!		1.29276
1147.44	0.000758805	0.000785	0.000769629							#DIV/0!		1.293
1148.4	0.000763599	0.000783	0.000768049							#DIV/0!		1.293
1149.37	0.000764609	0.000775	0.000745493							#DIV/0!		1.29316
1150.33	0.000768069	0.000767	0.000710877							#DIV/0!		1.29331
1151.29	0.000778847	0.000763	0.000679939							#DIV/0!		1.29347
1152.26	0.000798479	0.000766	0.000667813							#DIV/0!		1.29363
1153.22	0.000825107	0.000776	0.000681835							#DIV/0!		1.29378
1154.19	0.000854407	0.000791	0.000718201							#DIV/0!		1.29394
1155.15	0.000881017	0.000809	0.00076422							#DIV/0!		1.2941
1156.12	0.000900071	0.000826	0.000804401							#DIV/0!		1.29425
1157.08	0.000908811	0.00084	0.000827237							#DIV/0!		1.29441
1158.04	0.000907772	0.000848	0.000829241							#DIV/0!		1.29457
1159.01	0.000900753	0.000854	0.000814854							#DIV/0!		1.29473
1159.97	0.000893303	0.000859	0.000793106							#DIV/0!		1.29488
1160.94	0.000890069	0.000866	0.000773257							#DIV/0!		1.29504
1161.9	0.000892673	0.000876	0.000761705							#DIV/0!		1.2952
1162.87	0.000899226	0.00089	0.00076115							#DIV/0!		1.29535
1163.83	0.000905775	0.000906	0.000771301							#DIV/0!		1.29551
1164.79	0.00090858	0.000922	0.000789816							#DIV/0!		1.29567
1165.76	0.000905712	0.000938	0.000812537							#DIV/0!		1.29582
1166.72	0.000897304	0.000953	0.000833518							#DIV/0!		1.29598
1167.69	0.000884503	0.000966	0.000845837							#DIV/0!		1.29614
1168.65	0.000868276	0.000976	0.000843829							#DIV/0!		1.29629
1169.62	0.000848808	0.00098	0.000826007							#DIV/0!		1.29645
1170.58	0.000825852	0.000975	0.00079692							#DIV/0!		1.29661
1171.54	0.000799507	0.000959	0.000766377							#DIV/0!		1.29676
1172.51	0.000771009	0.000933	0.00074588							#DIV/0!		1.29692
1173.47	0.000742965	0.000901	0.000743716							#DIV/0!		1.29708
1174.44	0.000719052	0.000868	0.000761042							#DIV/0!		1.29724
1175.4	0.000702899	0.000841	0.000791094							#DIV/0!		1.29739
1176.36	0.000696708	0.000822	0.000821775							#DIV/0!		1.29755
1177.33	0.000700046	0.000812	0.000840722							#DIV/0!		1.29771
1178.29	0.000709571	0.000807	0.000840517							#DIV/0!		1.29786
1179.26	0.000719995	0.000803	0.000821679							#DIV/0!		1.29802
1180.22	0.000726227	0.000795	0.000792137							#DIV/0!		1.29818
1181.19	0.000725631	0.00078	0.000763016							#DIV/0!		1.29833
1182.15	0.000719194	0.000756	0.000743							#DIV/0!		1.29849
1183.11	0.000710845	0.000726	0.00073438							#DIV/0!		1.29865
1184.08	0.000705358	0.000694	0.000732983							#DIV/0!		1.2988
1185.04	0.000705883	0.000666	0.00073188							#DIV/0!		1.29896
1186.01	0.000712432	0.000646	0.000726255							#DIV/0!		1.29912
1186.97	0.000722017	0.000638	0.000716409							#DIV/0!		1.29927
1187.94	0.000730258	0.000639	0.000707148							#DIV/0!		1.29943
1188.9	0.00073373	0.000645	0.000704466							#DIV/0!		1.29959
1189.86	0.000731781	0.000652	0.000711969							#DIV/0!		1.29975
1190.83	0.000726868	0.000658	0.000729247							#DIV/0!		1.2999
1191.79	0.000723202	0.000663	0.00075269							#DIV/0!		1.30006
1192.76	0.000724562	0.000667	0.000777348							#DIV/0!		1.30022
1193.72	0.000732389	0.000669	0.000798671							#DIV/0!		1.30037
1194.69	0.000745487	0.000667	0.000813636							#DIV/0!		1.30053
1195.65	0.000761517	0.000661	0.000821772							#DIV/0!		1.30069
1196.61	0.000779137	0.000653	0.000825825							#DIV/0!		1.30084
1197.58	0.000799313	0.000651	0.000831256							#DIV/0!		1.301
1198.54	0.000824437	0.000661	0.000843568							#DIV/0!		1.301
1199.51	0.000855793	0.000684	0.000864397							#DIV/0!		1.30112
1200.47	0.000891108	0.000715	0.000889013							#DIV/0!		1.30123
1201.43	0.000924424	0.000744	0.000907837							#DIV/0!		1.30135
1202.4	0.000948809	0.00076	0.000912024							#DIV/0!		1.30147
1203.36	0.000960656	0.000759	0.000899723							#DIV/0!		1.30158
1204.33	0.000962559	0.000743	0.000878445							#DIV/0!		1.3017
1205.29	0.000962571	0.000721	0.00086104							#DIV/0!		1.30182
1206.26	0.000969664	0.000702	0.000857639							#DIV/0!		1.30193
1207.22	0.000988204	0.00069	0.00086883							#DIV/0!		1.30205
1208.18	0.00101484	0.000685	0.00088505							#DIV/0!		1.30217
1209.15	0.00104016	0.000685	0.000892627							#DIV/0!		1.30228
1210.11	0.00105421	0.000687	0.000882434							#DIV/0!		1.3024
1211.08	0.00105269	0.000691	0.000855489							#DIV/0!		1.30251
1212.04	0.00103992	0.000696	0.000822081							#DIV/0!		1.30263
1213.01	0.00102684	0.000703	0.000795501							#DIV/0!		1.30275
1213.97	0.00102512	0.000713	0.000784821							#DIV/0!		1.30286
1214.93	0.00104129	0.00072	0.000791258							#DIV/0!		1.30298
1215.9	0.00107408	0.000724	0.000809575							#DIV/0!		1.3031
1216.86	0.00111618	0.000721	0.000832676							#DIV/0!		1.30321
1217.83	0.00115867	0.000712	0.000855828							#DIV/0!		1.30333
1218.79	0.00119527	0.000703	0.000878232							#DIV/0!		1.30345
1219.76	0.0012243	0.000698	0.000901623							#DIV/0!		1.30356
1220.72	0.0012478	0.000702	0.00092754							#DIV/0!		1.30368
1221.68	0.00126946	0.000718	0.000955335							#DIV/0!		1.3038
1222.65	0.00129262	0.000743	0.000982179							#DIV/0!		1.30391
1223.61	0.0013194	0.000774	0.00100474							#DIV/0!		1.30403
1224.58	0.00135049	0.000804	0.00102144							#DIV/0!		1.30415
1225.54	0.00138486	0.00083	0.00103359							#DIV/0!		1.30426
1226.51	0.00141937	0.000851	0.00104474							#DIV/0!		1.30438
1227.47	0.00144917	0.000866	0.00105857							#DIV/0!		1.3045
1228.43	0.00146946	0.000878	0.00107649							#DIV/0!		1.30461
1229.4	0.00147817	0.000887	0.00109666							#DIV/0!		1.30473
1230.36	0.00147798	0.000895	0.00111499							#DIV/0!		1.30484
1231.33	0.00147589	0.000902	0.00112752							#DIV/0!		1.30496
1232.29	0.00148004	0.000907	0.00113303							#DIV/0!		1.30508
1233.25	0.00149532	0.000915	0.00113402							#DIV/0!		1.30519
1234.22	0.00152049	0.000926	0.00113581							#DIV/0!		1.30531
1235.18	0.00154877	0.000943	0.00114395							#DIV/0!		1.30543
1236.15	0.00157136	0.000965	0.00116127							#DIV/0!		1.30554
1237.11	0.00158185	0.000991	0.00118618							#DIV/0!		1.30566
1238.08	0.00157885	0.00102	0.00121287							#DIV/0!		1.30578
1239.04	0.0015657	0.00105	0.00123367							#DIV/0!		1.30589
1240	0.00154815	0.00107	0.00124236							#DIV/0!		1.30601
1240.97	0.00153145	0.00108	0.00123701							#DIV/0!		1.30613
1241.93	0.00151845	0.00109	0.00122108							#DIV/0!		1.30624
1242.9	0.00150904	0.00108	0.0012019							#DIV/0!		1.30636
1243.86	0.00150083	0.00107	0.00118755							#DIV/0!		1.30648
1244.83	0.00149075	0.00105	0.00118356							#DIV/0!		1.30659
1245.79	0.00147712	0.00104	0.00119101							#DIV/0!		1.30671
1246.75	0.00146123	0.00103	0.00120707							#DIV/0!		1.30683
1247.72	0.00144735	0.00104	0.00122696							#DIV/0!		1.30694
1248.68	0.00144061	0.00107	0.00124596							#DIV/0!		1.30706
1249.65	0.00144358	0.0011	0.00126064							#DIV/0!		1.30717
1250.61	0.00145373	0.00114	0.00126903							#DIV/0!		1.30729
1251.58	0.00146371	0.00117	0.00127057							#DIV/0!		1.30741
1252.54	0.00146502	0.00118	0.00126639							#DIV/0!		1.30752
1253.5	0.00145274	0.00119	0.00125939							#DIV/0!		1.30764
1254.47	0.00142853	0.00118	0.00125373							#DIV/0!		1.30776
1255.43	0.00139967	0.00116	0.00125306							#DIV/0!		1.30787
1256.4	0.00137487	0.00114	0.00125837							#DIV/0!		1.30799
1257.36	0.00135957	0.00112	0.00126668							#DIV/0!		1.30811
1258.32	0.0013535	0.00111	0.0012715							#DIV/0!		1.30822
1259.29	0.00135146	0.00111	0.00126543							#DIV/0!		1.30834
1260.25	0.00134644	0.00112	0.00124376							#DIV/0!		1.30846
1261.22	0.00133317	0.00113	0.00120733							#DIV/0!		1.30857
1262.18	0.00131021	0.00114	0.00116294							#DIV/0!		1.30869
1263.15	0.00127998	0.00114	0.00112116							#DIV/0!		1.30881
1264.11	0.00124734	0.00114	0.00109233							#DIV/0!		1.30892
1265.07	0.00121745	0.00113	0.00108251							#DIV/0!		1.30904
1266.04	0.00119386	0.00112	0.00109111							#DIV/0!		1.30916
1267	0.00117709	0.00112	0.00111101							#DIV/0!		1.30927
1267.97	0.00116454	0.00111	0.00113154							#DIV/0!		1.30939
1268.93	0.00115205	0.0011	0.00114312							#DIV/0!		1.3095
1269.9	0.00113657	0.0011	0.00114152							#DIV/0!		1.30962
1270.86	0.00111842	0.0011	0.00112953							#DIV/0!		1.30974
1271.82	0.00110157	0.00111	0.00111501							#DIV/0!		1.30985
1272.79	0.00109126	0.00111	0.00110614							#DIV/0!		1.30997
1273.75	0.00109063	0.00112	0.0011069							#DIV/0!		1.31009
1274.72	0.00109851	0.00114	0.00111522							#DIV/0!		1.3102
1275.68	0.00110982	0.00115	0.00112477							#DIV/0!		1.31032
1276.65	0.00111843	0.00116	0.00112915							#DIV/0!		1.31044
1277.61	0.00112024	0.00116	0.00112595							#DIV/0!		1.31055
1278.57	0.00111511	0.00117	0.00111835							#DIV/0!		1.31067
1279.54	0.00110622	0.00117	0.00111342							#DIV/0!		1.31079
1280.5	0.00109782	0.00117	0.00111785							#DIV/0!		1.3109
1281.47	0.00109273	0.00117	0.00113365							#DIV/0!		1.31102
1282.43	0.00109121	0.00117	0.00115665							#DIV/0!		1.31114
1283.39	0.00109156	0.00118	0.00117837							#DIV/0!		1.31125
1284.36	0.00109173	0.0012	0.00119028							#DIV/0!		1.31137
1285.32	0.00109068	0.00122	0.00118769							#DIV/0!		1.31149
1286.29	0.00108879	0.00124	0.0011715							#DIV/0!		1.3116
1287.25	0.0010872	0.00126	0.00114725							#DIV/0!		1.31172
1288.22	0.00108661	0.00128	0.00112246							#DIV/0!		1.31183
1289.18	0.00108637	0.00129	0.00110393							#DIV/0!		1.31195
1290.14	0.00108432	0.00131	0.00109599							#DIV/0!		1.31207
1291.11	0.00107783	0.00131	0.00109999							#DIV/0!		1.31218
1292.07	0.00106515	0.00131	0.00111438							#DIV/0!		1.3123
1293.04	0.00104681	0.0013	0.0011349							#DIV/0!		1.31242
1294	0.00102601	0.0013	0.00115549							#DIV/0!		1.31253
1294.97	0.00100766	0.0013	0.00116974							#DIV/0!		1.31265
1295.93	0.000996419	0.0013	0.00117314							#DIV/0!		1.31277
1296.89	0.000994604	0.00131	0.00116464							#DIV/0!		1.31288
1297.86	0.00100131	0.00131	0.00114651							#DIV/0!		1.313
1298.82	0.00101333	0.0013	0.00112269							#DIV/0!		1.31304
1299.79	0.00102697	0.0013	0.00109681							#DIV/0!		1.31308
1300.75	0.00103967	0.00129	0.00107124							#DIV/0!		1.31312
1301.72	0.00105022	0.00129	0.00104759							#DIV/0!		1.31315
1302.68	0.00105793	0.00129	0.00102777							#DIV/0!		1.31319
1303.64	0.00106206	0.00129	0.00101447							#DIV/0!		1.31323
1304.61	0.00106201	0.00129	0.00101047							#DIV/0!		1.31327
1305.57	0.00105874	0.00129	0.00101717							#DIV/0!		1.31331
1306.54	0.0010556	0.00128	0.00103329							#DIV/0!		1.31335
1307.5	0.00105769	0.00128	0.0010548							#DIV/0!		1.31338
1308.46	0.00106937	0.00129	0.00107603							#DIV/0!		1.31342
1309.43	0.00109145	0.00131	0.00109162							#DIV/0!		1.31346
1310.39	0.00111984	0.00133	0.00109829							#DIV/0!		1.3135
1311.36	0.0011467	0.00134	0.00109595							#DIV/0!		1.31354
1312.32	0.00116378	0.00135	0.00108758							#DIV/0!		1.31358
1313.29	0.0011665	0.00135	0.00107775							#DIV/0!		1.31362
1314.25	0.00115626	0.00134	0.00107022							#DIV/0!		1.31365
1315.21	0.00113975	0.00132	0.00106602							#DIV/0!		1.31369
1316.18	0.00112561	0.0013	0.00106311							#DIV/0!		1.31373
1317.14	0.00112039	0.00128	0.00105805							#DIV/0!		1.31377
1318.11	0.00112545	0.00126	0.00104847							#DIV/0!		1.31381
1319.07	0.00113631	0.00124	0.00103504							#DIV/0!		1.31385
1320.04	0.00114505	0.00123	0.00102127							#DIV/0!		1.31388
1321	0.00114477	0.00121	0.00101143							#DIV/0!		1.31392
1321.96	0.00113322	0.00119	0.00100785							#DIV/0!		1.31396
1322.93	0.00111357	0.00117	0.00100955							#DIV/0!		1.314
1323.89	0.00109226	0.00115	0.00101292							#DIV/0!		1.31404
1324.86	0.00107563	0.00114	0.00101346							#DIV/0!		1.31408
1325.82	0.00106699	0.00112	0.00100809							#DIV/0!		1.31412
1326.79	0.00106547	0.0011	0.000996808							#DIV/0!		1.31415
1327.75	0.00106713	0.00107	0.000983013							#DIV/0!		1.31419
1328.71	0.00106774	0.00104	0.000972117							#DIV/0!		1.31423
1329.68	0.00106527	0.00101	0.000969021							#DIV/0!		1.31427
1330.64	0.00106082	0.000985	0.000975716							#DIV/0!		1.31431
1331.61	0.00105784	0.000969	0.000990121							#DIV/0!		1.31435
1332.57	0.00106018	0.000963	0.00100683							#DIV/0!		1.31438
1333.53	0.0010703	0.000967	0.00101924							#DIV/0!		1.31442
1334.5	0.00108842	0.000976	0.00102191							#DIV/0!		1.31446
1335.46	0.00111253	0.00099	0.0010122							#DIV/0!		1.3145
1336.43	0.00113873	0.001	0.000991123							#DIV/0!		1.31454
1337.39	0.00116186	0.00101	0.000964041							#DIV/0!		1.31458
1338.36	0.00117695	0.00102	0.000940284							#DIV/0!		1.31462
1339.32	0.00118176	0.001	0.000929757							#DIV/0!		1.31465
1340.28	0.00117847	0.000978	0.000937159							#DIV/0!		1.31469
1341.25	0.00117234	0.000946	0.000958803							#DIV/0!		1.31473
1342.21	0.00116843	0.000918	0.000985424							#DIV/0!		1.31477
1343.18	0.00116957	0.000898	0.00100756							#DIV/0!		1.31481
1344.14	0.00117631	0.00089	0.00101925							#DIV/0!		1.31485
1345.11	0.00118753	0.000893	0.00101923							#DIV/0!		1.31488
1346.07	0.00120104	0.000903	0.00101054							#DIV/0!		1.31492
1347.03	0.00121375	0.000914	0.000998526							#DIV/0!		1.31496
1348	0.00122242	0.000919	0.000987849							#DIV/0!		1.315
1348.96	0.00122444	0.000918	0.000979739							#DIV/0!		1.31504
1349.93	0.00121864	0.000908	0.000971353							#DIV/0!		1.31508
1350.89	0.00120548	0.000891	0.000957771							#DIV/0!		1.31512
1351.86	0.00118688	0.000869	0.000935166							#DIV/0!		1.31515
1352.82	0.00116591	0.000844	0.000903505							#DIV/0!		1.31519
1353.78	0.00114661	0.000818	0.000867436							#DIV/0!		1.31523
1354.75	0.00113345	0.000795	0.00083487							#DIV/0!		1.31527
1355.71	0.00112995	0.000781	0.000813386							#DIV/0!		1.31531
1356.68	0.00113715	0.000778	0.000806394							#DIV/0!		1.31535
1357.64	0.00115298	0.000787	0.000811684							#DIV/0!		1.31538
1358.61	0.00117308	0.000807	0.000822982							#DIV/0!		1.31542
1359.57	0.0011922	0.000831	0.000832922							#DIV/0!		1.31546
1360.53	0.00120592	0.000853	0.000836092							#DIV/0!		1.3155
1361.5	0.00121277	0.00087	0.000831957							#DIV/0!		1.31554
1362.46	0.0012155	0.00088	0.000825955							#DIV/0!		1.31558
1363.43	0.0012195	0.000888	0.000826201							#DIV/0!		1.31562
1364.39	0.00122868	0.000899	0.000837634							#DIV/0!		1.31565
1365.35	0.00124316	0.000914	0.000859058							#DIV/0!		1.31569
1366.32	0.00126023	0.000932	0.000884409							#DIV/0!		1.31573
1367.28	0.00127665	0.000947	0.000905278							#DIV/0!		1.31577
1368.25	0.00129029	0.000956	0.000913243							#DIV/0!		1.31581
1369.21	0.00130071	0.000958	0.000902521							#DIV/0!		1.31585
1370.18	0.00130904	0.000957	0.000872495							#DIV/0!		1.31588
1371.14	0.00131713	0.000958	0.000829032							#DIV/0!		1.31592
1372.1	0.00132695	0.000968	0.000784299							#DIV/0!		1.31596
1373.07	0.00134026	0.000988	0.00075459							#DIV/0!		1.316
1374.03	0.00135819	0.00102	0.000754374							#DIV/0!		1.316
1375	0.0013803	0.00104	0.000787443							#DIV/0!		1.316
1375.96	0.00140425	0.00107	0.000843181							#DIV/0!		1.316
1376.93	0.00142677	0.00109	0.0009034							#DIV/0!		1.316
1377.89	0.0014453	0.00111	0.000952846							#DIV/0!		1.316
1378.85	0.0014592	0.00113	0.000984176							#DIV/0!		1.316
1379.82	0.00147012	0.00115	0.000997348							#DIV/0!		1.316
1380.78	0.00148135	0.00119	0.000996808							#DIV/0!		1.316
1381.75	0.00149635	0.00123	0.000988277							#DIV/0!		1.316
1382.71	0.00151727	0.00127	0.000976293							#DIV/0!		1.316
1383.67	0.00154452	0.00132	0.000963858							#DIV/0!		1.316
1384.64	0.00157733	0.00137	0.000954046							#DIV/0!		1.316
1385.6	0.00161427	0.00141	0.000951755							#DIV/0!		1.316
1386.57	0.00165318	0.00144	0.000962338							#DIV/0!		1.316
1387.53	0.00169142	0.00147	0.000986839							#DIV/0!		1.316
1388.5	0.00172712	0.0015	0.00101866							#DIV/0!		1.316
1389.46	0.00176027	0.00153	0.0010474							#DIV/0!		1.316
1390.42	0.00179225	0.00156	0.00106534							#DIV/0!		1.316
1391.39	0.00182436	0.0016	0.00107011							#DIV/0!		1.316
1392.35	0.00185634	0.00164	0.00106391							#DIV/0!		1.316
1393.32	0.00188558	0.00168	0.00105204							#DIV/0!		1.316
1394.28	0.00190767	0.0017	0.00104109							#DIV/0!		1.316
1395.25	0.00191949	0.00171	0.00103605							#DIV/0!		1.316
1396.21	0.001923	0.0017	0.00103773							#DIV/0!		1.316
1397.17	0.00192515	0.00167	0.00104318							#DIV/0!		1.316
1398.14	0.00193276	0.00164	0.00104862							#DIV/0!		1.316
1399.1	0.00194715	0.00162	0.00105157							#DIV/0!		1.316
1400.07	0.0019633	0.00161	0.00105117							#DIV/0!		1.316
1401.03	0.00197324	0.00161	0.00104772							#DIV/0!		1.316
1402	0.00197006	0.00162	0.0010428							#DIV/0!		1.316
1402.96	0.00195074	0.00162	0.00103964							#DIV/0!		1.316
1403.92	0.00191751	0.0016	0.0010426							#DIV/0!		1.316
1404.89	0.00187773	0.00157	0.00105489							#DIV/0!		1.316
1405.85	0.00184084	0.00153	0.0010757							#DIV/0!		1.316
1406.82	0.00181306	0.00148	0.00110003							#DIV/0!		1.316
1407.78	0.00179457	0.00144	0.00112233							#DIV/0!		1.316
1408.75	0.00178132	0.0014	0.00114023							#DIV/0!		1.316
1409.71	0.00176893	0.00138	0.00115511							#DIV/0!		1.316
1410.67	0.00175527	0.00135	0.00116947							#DIV/0!		1.316
1411.64	0.00174091	0.00133	0.00118352							#DIV/0!		1.316
1412.6	0.00172745	0.00131	0.00119365							#DIV/0!		1.316
1413.57	0.0017154	0.00129	0.00119429							#DIV/0!		1.316
1414.53	0.00170318	0.00127	0.0011814							#DIV/0!		1.316
1415.49	0.00168747	0.00126	0.00115524							#DIV/0!		1.316
1416.46	0.00166471	0.00125	0.00112229							#DIV/0!		1.316
1417.42	0.00163374	0.00123	0.00109555							#DIV/0!		1.316
1418.39	0.00159906	0.00122	0.00108883							#DIV/0!		1.316
1419.35	0.00156958	0.0012	0.00110411							#DIV/0!		1.316
1420.32	0.00155099	0.00119	0.00112781							#DIV/0!		1.316
1421.28	0.00154115	0.00117	0.00114352							#DIV/0!		1.316
1422.24	0.00153323	0.00115	0.0011433							#DIV/0!		1.316
1423.21	0.00152016	0.00113	0.00112764							#DIV/0!		1.316
1424.17	0.00149727	0.00111	0.00110129							#DIV/0!		1.316
1425.14	0.00146388	0.00109	0.00106965							#DIV/0!		1.316
1426.1	0.00142418	0.00109	0.00103704							#DIV/0!		1.316
1427.07	0.00138696	0.00109	0.00100704							#DIV/0!		1.316
1428.03	0.00136365	0.00109	0.000983967							#DIV/0!		1.316
1428.99	0.00136409	0.00111	0.000973272							#DIV/0!		1.316
1429.96	0.00138999	0.00112	0.000978565							#DIV/0!		1.316
1430.92	0.00143163	0.00113	0.000997579							#DIV/0!		1.316
1431.89	0.00147307	0.00114	0.00102206							#DIV/0!		1.316
1432.85	0.00150158	0.00114	0.00104228							#DIV/0!		1.316
1433.82	0.00151308	0.00115	0.00105173							#DIV/0!		1.316
1434.78	0.00151288	0.00117	0.00104988							#DIV/0!		1.316
1435.74	0.00151375	0.00118	0.00104364							#DIV/0!		1.316
1436.71	0.00152908	0.0012	0.00104486							#DIV/0!		1.316
1437.67	0.00156156	0.00122	0.00106094							#DIV/0!		1.316
1438.64	0.00160191	0.00122	0.00108818							#DIV/0!		1.316
1439.6	0.00163952	0.00123	0.00111696							#DIV/0!		1.316
1440.56	0.00166964	0.00124	0.00113939							#DIV/0!		1.316
1441.53	0.00169229	0.00125	0.00115122							#DIV/0!		1.316
1442.49	0.00170927	0.00126	0.00115131							#DIV/0!		1.316
1443.46	0.00172254	0.00126	0.00114124							#DIV/0!		1.316
1444.42	0.00173404	0.00127	0.00112557							#DIV/0!		1.316
1445.39	0.00174592	0.00127	0.00111134							#DIV/0!		1.316
1446.35	0.00176054	0.00127	0.00110649							#DIV/0!		1.316
1447.31	0.00177935	0.00127	0.00111655							#DIV/0!		1.316
1448.28	0.00180131	0.00128	0.00114094							#DIV/0!		1.316
1449.24	0.00182273	0.00129	0.00117198							#DIV/0!		1.316
1450.21	0.00183927	0.00131	0.00119883							#DIV/0!		1.316
1451.17	0.00184842	0.00133	0.00121301							#DIV/0!		1.316
1452.14	0.00185003	0.00135	0.00121025							#DIV/0!		1.316
1453.1	0.00184515	0.00138	0.00118911							#DIV/0!		1.316
1454.06	0.00183477	0.0014	0.00114964							#DIV/0!		1.316
1455.03	0.00181958	0.00142	0.00109617							#DIV/0!		1.316
1455.99	0.00180132	0.00144	0.00104597							#DIV/0!		1.316
1456.96	0.00178498	0.00143	0.00103034							#DIV/0!		1.316
1457.92	0.00177599	0.0014	0.00106104							#DIV/0!		1.316
1458.89	0.00177258	0.00136	0.00110832							#DIV/0!		1.316
1459.85	0.00176794	0.00133	0.00114025							#DIV/0!		1.316
1460.81	0.00175653	0.0013	0.00114586							#DIV/0!		1.316
1461.78	0.00173487	0.00127	0.00112594							#DIV/0!		1.316
1462.74	0.00170142	0.00124	0.00108615							#DIV/0!		1.316
1463.71	0.00165897	0.00121	0.00103823							#DIV/0!		1.316
1464.67	0.00161713	0.00119	0.000999904							#DIV/0!		1.316
1465.63	0.00158789	0.00117	0.000984425							#DIV/0!		1.316
1466.6	0.00157524	0.00115	0.000988285							#DIV/0!		1.316
1467.56	0.00157256	0.00115	0.000995124							#DIV/0!		1.316
1468.53	0.0015694	0.00114	0.000988192							#DIV/0!		1.316
1469.49	0.00155668	0.00114	0.000955837							#DIV/0!		1.316
1470.46	0.0015281	0.00112	0.000892608							#DIV/0!		1.316
1471.42	0.00148238	0.0011	0.000804434							#DIV/0!		1.316
1472.38	0.00142824	0.00106	0.000717471							#DIV/0!		1.316
1473.35	0.00138344	0.00101	0.000669821							#DIV/0!		1.316
1474.31	0.00135913	0.000979	0.000676139							#DIV/0!		1.316
1475.28	0.00134941	0.000956	0.000715169							#DIV/0!		1.316
1476.24	0.0013422	0.000938	0.000758524							#DIV/0!		1.316
1477.21	0.00133056	0.000916	0.000790926							#DIV/0!		1.316
1478.17	0.00131377	0.000889	0.000808729							#DIV/0!		1.316
1479.13	0.00129496	0.000859	0.000813811							#DIV/0!		1.316
1480.1	0.0012788	0.000829	0.000809989							#DIV/0!		1.316
1481.06	0.00126967	0.000806	0.000801491							#DIV/0!		1.316
1482.03	0.00126997	0.000794	0.000791779							#DIV/0!		1.316
1482.99	0.00127913	0.000795	0.000782485							#DIV/0!		1.316
1483.96	0.00129406	0.000807	0.000773							#DIV/0!		1.316
1484.92	0.00131097	0.00083	0.000761463							#DIV/0!		1.316
1485.88	0.00132743	0.000861	0.000747083							#DIV/0!		1.316
1486.85	0.00134422	0.000898	0.000733546							#DIV/0!		1.316
1487.81	0.00136631	0.000935	0.000732015							#DIV/0!		1.316
1488.78	0.00140068	0.000965	0.00075732							#DIV/0!		1.316
1489.74	0.0014492	0.000984	0.000812734							#DIV/0!		1.316
1490.7	0.00150516	0.000999	0.000882155							#DIV/0!		1.316
1491.67	0.00156047	0.00102	0.000945645							#DIV/0!		1.316
1492.63	0.00161192	0.00104	0.000993362							#DIV/0!		1.316
1493.6	0.00166061	0.00108	0.00102406							#DIV/0!		1.316
1494.56	0.00171023	0.00113	0.00104005							#DIV/0!		1.316
1495.53	0.00176721	0.00118	0.00104648							#DIV/0!		1.316
1496.49	0.00184059	0.00124	0.00105352							#DIV/0!		1.316
1497.45	0.00193617	0.0013	0.00107481							#DIV/0!		1.316
1498.42	0.00204704	0.00135	0.001117							#DIV/0!		1.316
1499.38	0.00215567	0.0014	0.0011722							#DIV/0!		1.31604
1500.35	0.00221573	0.00148258	0.0012989	24.1555	17.3578	14.8004	14.89	10.453	7.5273	2.42999	1.33	1.32803	9.85831e-05	9.85831e-05	1.30147	0.028554	22.4758	22.4758	17.2695	18.449	15.0389	15.0389	11.5553	12.3348	13.1757	13.1757	10.1237	10.8044
1501.31	0.00228691	0.00151621	0.00134064	24.9315	17.7515	15.576	15.49	11.309	7.8225	2.42999	1.33	1.32805	9.85198e-05	9.85224e-05	1.30182	0.0286254	23.2127	23.2121	17.8304	19.0526	15.3899	15.3895	11.8215	12.6213	13.6078	13.6075	10.4526	11.1577
1502.28	0.00233451	0.00154432	0.00137045	25.4504	18.0806	15.9224	15.98	12.164	8.098	2.42999	1.33	1.32895	9.84565e-05	9.85608e-05	1.30218	0.0285868	23.7111	23.686	18.1896	19.4357	15.6853	15.6687	12.0327	12.8461	13.9193	13.9046	10.678	11.3977
1503.24	0.0023764	0.00157278	0.00139309	25.9071	18.4139	16.1854	16.5	12.734	8.403	2.42999	1.33	1.32898	9.83934e-05	9.85002e-05	1.30253	0.0284389	24.152	24.1258	18.5223	19.7859	15.9846	15.9673	12.2587	13.0837	14.1584	14.143	10.8581	11.5866
1504.2	0.0024466	0.00161417	0.001418	26.6724	18.8985	16.4748	17.32	13.114	8.7868	2.42999	1.33	1.329	9.83303e-05	9.84397e-05	1.30288	0.0282308	24.8814	24.8538	19.0761	20.3698	16.4158	16.3976	12.5857	13.4272	14.4208	14.4048	11.0561	11.7928
1505.17	0.00259899	0.00169032	0.00146183	28.3337	19.7899	16.9841	18.91	13.019	9.2886	2.43	1.33	1.32902	9.82673e-05	9.83792e-05	1.30323	0.0280475	26.4482	26.4181	20.2712	21.641	17.2012	17.1816	13.1839	14.061	14.8761	14.8591	11.4018	12.1573
1506.13	0.00287934	0.0018224	0.00154431	31.3901	21.3363	17.9424	21.64	12.449	9.938	2.43	1.33	1.32905	9.82044e-05	9.83188e-05	1.30358	0.0279761	29.3199	29.2857	22.4656	23.9872	18.5572	18.5356	14.219	15.1647	15.7255	15.7072	12.0492	12.8468
1507.1	0.00322574	0.00198775	0.00166029	35.1665	23.2722	19.2899	24.87	11.784	10.627	2.43	1.33	1.32995	9.81416e-05	9.83577e-05	1.30394	0.0280625	32.8682	32.796	25.1516	26.8702	20.2539	20.2094	15.4988	16.5357	16.9173	16.8801	12.9455	13.8068
1508.06	0.00347631	0.00211637	0.00176637	37.8981	24.7781	20.5223	27.14	11.689	11.414	2.43	1.33	1.32997	9.80788e-05	9.82974e-05	1.30429	0.0282884	35.444	35.3652	27.1146	28.9893	21.5783	21.5303	16.5073	17.6228	18.0097	17.9697	13.7774	14.7028
1509.03	0.00359386	0.00218503	0.00183949	39.1796	25.5819	21.3719	28.14	12.259	12.201	2.43	1.33	1.33	9.80161e-05	9.82372e-05	1.30464	0.0285858	36.666	36.5835	28.0411	30.0028	22.2925	22.2424	17.0487	18.2137	18.7672	18.725	14.3526	15.3277
1509.99	0.00366031	0.00222501	0.00189443	39.9041	26.05	22.0102	28.58	13.114	12.792	2.43	1.33	1.33002	9.79536e-05	9.81771e-05	1.30499	0.0288771	37.3678	37.2827	28.5693	30.5893	22.7149	22.6632	17.3665	18.5658	19.3401	19.296	14.7863	15.8017
1510.95	0.00373679	0.0022647	0.00194873	40.7378	26.5147	22.6411	29.03	13.969	13.48	2.43	1.33	1.33004	9.7891e-05	9.81171e-05	1.30535	0.0291095	38.173	38.085	29.1762	31.2573	23.1349	23.0816	17.6824	18.9137	19.9071	19.8613	15.2153	16.2693
1511.92	0.00383952	0.00231683	0.00201066	41.8578	27.125	23.3606	29.73	14.73	13.972	2.43	1.33	1.33094	9.78286e-05	9.81563e-05	1.3057	0.029268	39.2474	39.1164	29.9582	32.1096	23.6825	23.6035	18.0773	19.3438	20.5529	20.4843	15.6884	16.7819
1512.88	0.00395942	0.00238662	0.00208256	43.1649	27.9421	24.1959	30.73	15.3	14.563	2.43001	1.33	1.33097	9.77663e-05	9.80964e-05	1.30605	0.029366	40.4988	40.3625	30.9043	33.1348	24.4114	24.3293	18.6281	19.9389	21.3014	21.2297	16.2549	17.393
1513.85	0.00407662	0.00247625	0.0021641	44.4426	28.9915	25.1433	31.97	15.775	15.153	2.43001	1.33	1.33099	9.7704e-05	9.80365e-05	1.3064	0.0294266	41.7242	41.5827	31.8299	34.136	25.3444	25.2584	19.3343	20.6995	22.1496	22.0744	16.8971	18.0841
1514.81	0.00417153	0.00258481	0.00225313	45.4773	30.2625	26.1777	33.29	16.25	15.743	2.43001	1.33	1.33102	9.76418e-05	9.79768e-05	1.30676	0.0294653	42.7228	42.5767	32.582	34.949	26.4724	26.3819	20.1888	21.6186	23.0755	22.9966	17.5982	18.8378
1515.78	0.00423704	0.00270658	0.00234565	46.1915	31.6882	27.2526	34.49	16.63	16.334	2.43001	1.33	1.33104	9.75797e-05	9.79171e-05	1.30711	0.029484	43.4213	43.2717	33.1049	35.5138	27.7371	27.6416	21.1471	22.6486	24.0383	23.9555	18.3271	19.6208
1516.74	0.00428569	0.0028309	0.00243607	46.7219	33.1436	28.3032	35.4	17.105	16.826	2.43001	1.33	1.33194	9.75176e-05	9.79567e-05	1.30746	0.0294774	43.9478	43.7508	33.4624	35.8987	29.0296	28.8995	22.1034	23.6757	24.9808	24.8688	19.0207	20.365
1517.7	0.00434324	0.00294779	0.0025189	47.3493	34.5123	29.2655	36	17.486	17.416	2.43001	1.33	1.33196	9.74557e-05	9.78971e-05	1.30782	0.029446	44.5663	44.3653	33.9232	36.3929	30.2475	30.1111	23.024	24.6632	25.8466	25.7301	19.6741	21.0651
1518.67	0.00443121	0.00305282	0.00259029	48.3083	35.7419	30.0949	36.39	17.866	17.908	2.43001	1.33	1.33199	9.73938e-05	9.78376e-05	1.30817	0.0294061	45.4979	45.2915	34.622	37.1429	31.3452	31.203	23.8524	25.5513	26.596	26.4754	20.2385	21.6692
1519.63	0.00455036	0.00314698	0.00264836	49.6072	36.8443	30.7696	36.75	18.341	18.498	2.43001	1.33	1.33201	9.7332e-05	9.77781e-05	1.30852	0.0293883	46.7509	46.5376	35.5649	38.1579	32.3324	32.1849	24.5963	26.3498	27.2095	27.0854	20.6992	22.163
1520.6	0.0046745	0.00323188	0.00269309	50.9606	37.8383	31.2893	37.25	19.006	19.089	2.43002	1.33	1.33204	9.72703e-05	9.77188e-05	1.30888	0.029425	48.0568	47.8363	36.5475	39.2204	33.2258	33.0733	25.2684	27.0745	27.6867	27.5596	21.0559	22.5478
1521.56	0.00476441	0.0033052	0.00272767	51.9408	38.6967	31.6911	37.95	19.861	19.679	2.43002	1.33	1.33206	9.72087e-05	9.76595e-05	1.30923	0.0295337	49.0122	48.7859	37.263	40.0015	34.001	33.8441	25.8503	27.7066	28.0599	27.9304	21.3334	22.8512
1522.52	0.00479959	0.00336495	0.00276014	52.3243	39.3963	32.0683	38.77	20.812	20.27	2.43002	1.33	1.33296	9.71471e-05	9.76996e-05	1.30959	0.0297082	49.4054	49.126	37.5126	40.286	34.6377	34.4418	26.2998	28.2007	28.412	28.2513	21.5727	23.1169
1523.49	0.00479659	0.00341842	0.00280279	52.2916	40.0223	32.5638	39.61	21.762	20.958	2.43002	1.33	1.33299	9.70856e-05	9.76404e-05	1.30994	0.0299244	49.4058	49.1251	37.5018	40.2929	35.2104	35.0103	26.7267	28.6734	28.8693	28.7052	21.9134	23.494
1524.45	0.0047946	0.00348227	0.00286802	52.2699	40.7698	33.3217	40.37	22.807	21.746	2.43002	1.33	1.33301	9.70242e-05	9.75813e-05	1.31029	0.0301555	49.4165	49.1344	37.4988	40.3095	35.8908	35.6859	27.235	29.2353	29.5598	29.3911	22.4309	24.0625
1525.42	0.00482854	0.00357346	0.0029618	52.6399	41.8374	34.4113	41.02	24.043	22.533	2.43002	1.33	1.33303	9.69629e-05	9.75222e-05	1.31065	0.0303834	49.7978	49.5122	37.7769	40.6298	36.8539	36.6425	27.9576	30.0285	30.5457	30.3705	23.1721	24.8723
1526.38	0.00491046	0.0036958	0.00307813	53.533	43.2697	35.7628	41.59	25.468	23.32	2.43002	1.33	1.33306	9.69016e-05	9.74632e-05	1.311	0.0305993	50.6747	50.3827	38.4306	41.3556	38.1397	37.9199	28.9243	31.0854	31.7655	31.5825	24.0903	25.873
1527.35	0.00502685	0.00383671	0.00320054	54.8019	44.9195	37.1851	42.1	27.084	24.205	2.43003	1.33	1.33396	9.68404e-05	9.75038e-05	1.31136	0.0307971	51.9086	51.5554	39.3146	42.33	39.6189	39.3493	30.0066	32.267	33.0496	32.8248	25.0311	26.8984
1528.31	0.0051523	0.0039772	0.0033126	56.1695	46.5643	38.487	42.58	28.509	24.993	2.43003	1.33	1.33398	9.67793e-05	9.74449e-05	1.31171	0.0309674	53.2376	52.874	40.3091	43.4225	41.0955	40.8148	31.1157	33.4769	34.2284	33.9946	25.9162	27.863
1529.27	0.0052672	0.00410709	0.00340848	57.4221	48.0851	39.601	43.04	29.839	25.878	2.43003	1.33	1.33401	9.67183e-05	9.73861e-05	1.31207	0.0311013	54.4592	54.0858	41.2218	44.4238	42.4645	42.1733	32.1426	34.5965	35.2413	34.9997	26.6752	28.6902
1530.24	0.00536516	0.00423169	0.0034959	58.4901	49.5439	40.6167	43.47	30.98	26.862	2.43003	1.33	1.33403	9.66574e-05	9.73274e-05	1.31242	0.0312005	55.507	55.1249	42.0024	45.2794	43.7803	43.4789	33.1288	35.6702	36.168	35.919	27.3685	29.4448
1531.2	0.0054495	0.00436836	0.00359186	59.4095	51.144	41.7316	43.9	32.12	27.846	2.43003	1.33	1.33406	9.65965e-05	9.72687e-05	1.31278	0.0312826	56.4151	56.0252	42.6769	46.0187	45.2228	44.9103	34.2101	36.8464	37.1842	36.9272	28.1291	30.2716
1532.17	0.00552484	0.00453322	0.00371208	60.2309	53.0741	43.1283	44.29	33.546	28.928	2.43003	1.33	1.33495	9.65357e-05	9.73097e-05	1.31313	0.031374	57.231	56.7759	43.237	46.6355	46.959	46.5855	35.4766	38.2247	38.4529	38.1471	29.0505	31.2733
1533.13	0.00558912	0.0047235	0.00385582	60.9316	55.302	44.7983	44.64	35.256	30.109	2.43003	1.33	1.33498	9.6475e-05	9.72511e-05	1.31349	0.0314896	57.9333	57.471	43.7545	47.2086	48.9609	48.5702	36.978	39.8603	39.967	39.6481	30.1854	32.508
1534.1	0.00563344	0.00491238	0.00400126	61.4148	57.5133	46.4881	44.89	37.062	31.192	2.43003	1.33	1.335	9.64144e-05	9.71926e-05	1.31384	0.031616	58.4295	57.9616	44.1161	47.6138	50.9507	50.5427	38.4694	41.4875	41.5007	41.1684	31.3343	33.7598
1535.06	0.00565044	0.00507441	0.0041248	61.6001	59.4103	47.9234	45.06	38.487	32.274	2.43004	1.33	1.33503	9.63538e-05	9.71342e-05	1.3142	0.031713	58.6426	58.1715	44.2639	47.7841	52.6643	52.2412	39.7514	42.8864	42.8089	42.465	32.3125	34.8254
1536.02	0.00563843	0.00520819	0.00422055	61.4692	60.9766	49.0359	45.12	39.628	33.258	2.43004	1.33	1.33505	9.62933e-05	9.70759e-05	1.31455	0.0317385	58.5547	58.0827	44.1844	47.7002	54.0867	53.6507	40.8129	44.0402	43.8301	43.4768	33.0735	35.6512
1536.99	0.00559637	0.00533575	0.00429916	61.0107	62.47	49.9492	45.09	40.483	34.143	2.43004	1.33	1.33595	9.62329e-05	9.71173e-05	1.31491	0.0316808	58.1544	57.6249	43.8242	47.3035	55.4462	54.9413	41.7834	45.088	44.6745	44.2677	33.666	36.2885
1537.95	0.00551806	0.00549277	0.00437746	60.1569	64.3084	50.8589	45	41.243	35.127	2.43004	1.33	1.33598	9.61726e-05	9.7059e-05	1.31526	0.0315788	57.3766	56.8526	43.2252	46.6429	57.1137	56.592	43.0271	46.4278	45.5167	45.101	34.2904	36.9566
1538.92	0.00539481	0.00571915	0.00446912	58.8133	66.9588	51.9239	44.94	42.383	36.013	2.43004	1.33	1.336	9.61123e-05	9.70008e-05	1.31562	0.0315133	56.1303	55.6161	42.2737	45.6037	59.5048	58.9598	44.8152	48.3621	46.4989	46.073	35.02	37.7413
1539.88	0.00523904	0.00602725	0.00456981	57.1151	70.566	53.0937	45.04	44.094	36.899	2.43004	1.33	1.33604	9.60521e-05	9.6944e-05	1.31614	0.0315698	54.5437	54.0419	41.0608	44.2932	62.7497	62.1724	47.2383	51	47.5764	47.1386	35.8157	38.6077
1540.85	0.00511525	0.006341	0.00464547	55.7656	74.2393	53.9728	45.34	46.375	37.784	2.43004	1.33	1.33695	9.5992e-05	9.69871e-05	1.31667	0.0317905	53.2883	52.7415	40.0568	43.2249	66.0575	65.3798	49.6555	53.6528	48.3943	47.8978	36.378	39.2355
1541.81	0.00508796	0.00654993	0.00467011	55.4681	76.6854	54.2591	45.65	48.655	38.375	2.43004	1.33	1.33698	9.5932e-05	9.69304e-05	1.31719	0.0321516	53.0372	52.4908	39.8506	43.0342	68.2768	67.5735	51.3012	55.486	48.6815	48.18	36.5778	39.4824
1542.77	0.00513753	0.00665115	0.00466273	56.0085	77.8705	54.1733	45.74	50.651	38.67	2.43005	1.33	1.33702	9.5872e-05	9.68738e-05	1.31772	0.0325839	53.5874	53.0332	40.2463	43.5039	69.3753	68.6579	52.1037	56.4118	48.6349	48.132	36.5268	39.4634
1543.74	0.00520593	0.006702	0.00464811	56.7542	78.4659	54.0035	45.58	52.457	38.67	2.43005	1.33	1.33705	9.58122e-05	9.68172e-05	1.31824	0.0330152	54.3348	53.7707	40.7897	44.1351	69.9494	69.2232	52.5118	56.909	48.5127	48.0091	36.4191	39.3826
1544.7	0.00525587	0.00673047	0.00463058	57.2986	78.7991	53.7998	45.23	53.977	38.571	2.43005	1.33	1.33796	9.57524e-05	9.68608e-05	1.31877	0.0334022	54.8902	54.2621	41.1461	44.5597	70.2904	69.486	52.6902	57.1509	48.36	47.8066	36.251	39.2324
1545.67	0.00527287	0.0067352	0.0046032	57.4839	78.8546	53.4817	44.8	55.213	38.178	2.43005	1.33	1.338	9.56926e-05	9.68043e-05	1.31929	0.0337347	55.1022	54.4694	41.2869	44.7445	70.3837	69.5754	52.737	57.2424	48.104	47.5516	36.0433	39.0341
1546.63	0.00525634	0.00670878	0.00455858	57.3037	78.5453	52.9633	44.39	55.878	37.784	2.43005	1.33	1.33804	9.5633e-05	9.67479e-05	1.31982	0.0340212	54.9637	54.3303	41.165	44.6389	70.1514	69.3429	52.5398	57.0614	47.6675	47.1181	35.7005	38.6846
1547.59	0.00521496	0.00664875	0.00449318	56.8526	77.8424	52.2034	44.04	56.068	37.194	2.43005	1.33	1.33895	9.55734e-05	9.67918e-05	1.32034	0.0342718	54.565	53.8781	40.8062	44.2713	69.5669	68.6912	52.0253	56.5291	47.0129	46.4211	35.1584	38.1147
1548.56	0.00516244	0.00655826	0.00440689	56.28	76.783	51.2009	43.73	55.783	36.505	2.43005	1.33	1.33898	9.55139e-05	9.67355e-05	1.32087	0.0344911	54.0491	53.3665	40.4026	43.8515	68.663	67.7958	51.3267	55.7906	46.1387	45.5561	34.4895	37.4036
1549.52	0.00511137	0.00644024	0.00430106	55.7233	75.4012	49.9713	43.39	55.117	35.619	2.43006	1.33	1.33902	9.54544e-05	9.66793e-05	1.32139	0.0346824	53.5478	52.8693	40.0103	43.4409	67.4692	66.6145	50.4123	54.8119	45.0588	44.4879	33.6674	36.5228
1550.49	0.00506686	0.0062953	0.00417796	55.238	73.7043	48.5411	42.95	54.072	34.635	2.43006	1.33	1.33905	9.53951e-05	9.66231e-05	1.32192	0.0348529	53.1145	52.4394	39.6691	43.0841	65.9919	65.1531	49.2867	53.5993	43.7964	43.2398	32.7098	35.4922
1551.45	0.00502362	0.00612493	0.00404242	54.7666	71.7096	46.9663	42.4	52.552	33.651	2.43006	1.33	1.33996	9.53358e-05	9.66675e-05	1.32245	0.0350108	52.694	51.9681	39.2969	42.6921	64.2459	63.3608	47.9118	52.1121	42.4019	41.8178	31.6215	34.3179
1552.42	0.00497038	0.00593733	0.00390298	54.1862	69.5132	45.3463	41.8	50.746	32.668	2.43006	1.33	1.34	9.52766e-05	9.66114e-05	1.32297	0.0351541	52.1679	51.4471	38.8875	42.2578	62.3168	61.4558	46.4528	50.5305	40.9647	40.3988	30.5363	33.1453
1553.38	0.00489892	0.00574662	0.00376901	53.4072	67.2805	43.7897	41.25	48.845	31.684	2.43006	1.33	1.34004	9.52174e-05	9.65554e-05	1.3235	0.0352641	51.4498	50.7369	38.3354	41.6644	60.3526	59.5163	44.9689	48.9178	39.5832	39.0347	29.4935	32.0163
1554.34	0.00480937	0.00556333	0.00364517	52.4309	65.1345	42.3509	40.81	46.945	30.601	2.43006	1.33	1.34095	9.51583e-05	9.66001e-05	1.32403	0.0353129	50.5407	49.7864	37.6022	40.8679	58.4639	57.5913	43.4971	47.3124	38.3064	37.7346	28.4999	30.9368
1555.31	0.00470848	0.00538138	0.00352618	51.331	63.0043	40.9685	40.47	42.193	29.519	2.43006	1.33	1.34098	9.50994e-05	9.65442e-05	1.32456	0.0352869	49.5112	48.7702	36.82	40.0113	56.5869	55.74	42.0821	45.762	37.0789	36.524	27.5745	29.9269
1556.27	0.00460605	0.00516404	0.00339159	50.2144	60.4597	39.4047	40.07	40.293	28.24	2.43006	1.33	1.34102	9.50404e-05	9.64884e-05	1.32508	0.035212	48.4641	47.7368	36.0255	39.1375	54.3352	53.5198	40.3898	43.9047	35.6858	35.1502	26.5268	28.7812
1557.24	0.00451377	0.00483765	0.00320583	49.2084	56.6383	37.2465	39.28	37.917	26.764	2.43007	1.33	1.34105	9.49816e-05	9.64326e-05	1.32561	0.0351609	47.5226	46.8075	35.3101	38.3524	50.9325	50.1661	37.8437	41.1184	33.7521	33.2442	25.0784	27.2014
1558.2	0.00444113	0.00436024	0.00295539	48.4164	51.0489	34.3368	37.78	35.161	25.189	2.43007	1.33	1.34196	9.49228e-05	9.64778e-05	1.32614	0.0352302	46.7868	46.0327	34.7118	37.7051	45.9346	45.1942	34.0795	37.0152	31.1347	30.6328	23.0993	25.0517
1559.17	0.00438267	0.00386892	0.00271414	47.7791	45.2966	31.5339	36.09	32.405	23.615	2.43007	1.33	1.342	9.48641e-05	9.64221e-05	1.32667	0.035491	46.1995	45.4529	34.261	37.2337	40.7838	40.1248	30.2448	32.8511	28.6108	28.1485	21.2175	23.0177
1560.13	0.00432417	0.00354485	0.00256458	47.1414	41.5025	29.7962	35.06	30.03	22.238	2.43007	1.33	1.34205	9.48055e-05	9.63682e-05	1.32741	0.0359446	45.611	44.8714	33.8037	36.7698	37.3908	36.7845	27.7115	30.1181	27.051	26.6123	20.0483	21.7668
1561.09	0.00426194	0.00337682	0.00249059	46.4629	39.5352	28.9366	34.61	28.224	21.155	2.43007	1.33	1.34297	9.47469e-05	9.64154e-05	1.32815	0.0365202	44.9824	44.2039	33.2823	36.2444	35.6404	35.0236	26.3702	28.6902	26.2868	25.8319	19.4495	21.1408
1562.06	0.00419846	0.00327525	0.00244357	45.7709	38.346	28.3903	34.34	26.894	20.27	2.43007	1.33	1.34303	9.46884e-05	9.63615e-05	1.32889	0.0371153	44.3397	43.5699	32.7866	35.7471	34.5897	33.9892	25.5771	27.8593	25.8064	25.3584	19.0823	20.7668
1563.02	0.00413528	0.00318491	0.00239525	45.0821	37.2883	27.8289	34.01	25.943	19.581	2.43007	1.33	1.34395	9.463e-05	9.64092e-05	1.32964	0.0376445	43.6995	42.893	32.2592	35.209	33.6564	33.0353	24.8454	27.0901	25.3117	24.8446	18.6853	20.3565
1563.99	0.00407206	0.00308588	0.00233525	44.3929	36.129	27.1318	33.57	25.088	18.99	2.43008	1.33	1.344	9.45717e-05	9.63554e-05	1.33038	0.0380648	43.0579	42.2608	31.766	34.6992	32.6301	32.026	24.0729	26.2683	24.6929	24.2358	18.2172	19.8629
1564.95	0.00400634	0.00297598	0.00226183	43.6764	34.8422	26.2788	32.99	24.233	18.4	2.43008	1.33	1.34405	9.45134e-05	9.63017e-05	1.33112	0.0383769	42.3891	41.602	31.2533	34.1592	31.4873	30.9026	23.2155	25.3465	23.9313	23.4869	17.6445	19.2496
1565.92	0.00393267	0.0029223	0.00217671	42.8733	34.2138	25.2898	32.28	23.472	17.81	2.43008	1.33	1.34497	9.44552e-05	9.63498e-05	1.33187	0.0386126	41.6353	40.8166	30.6462	33.5097	30.9385	30.3301	22.7727	24.874	23.0449	22.5918	16.9625	18.5131
1566.88	0.00384227	0.00282758	0.00208287	41.8878	33.1048	24.1996	31.4	22.617	17.219	2.43008	1.33	1.34502	9.43971e-05	9.62962e-05	1.33261	0.0388204	40.7033	39.9006	29.9417	32.7505	29.9541	29.3634	22.0345	24.0758	22.065	21.6298	16.2312	17.721
1567.84	0.00372719	0.00273688	0.0019852	40.6332	32.0429	23.0648	30.3	21.667	16.531	2.43008	1.33	1.34595	9.4339e-05	9.63446e-05	1.33335	0.0390499	39.5085	38.686	29.014	31.7474	29.0111	28.4072	21.305	23.2878	21.0433	20.6052	15.4536	16.8785
1568.81	0.00359033	0.002641	0.00189297	39.1412	30.9204	21.9932	29.04	20.812	15.842	2.43008	1.33	1.346	9.4281e-05	9.62911e-05	1.3341	0.0393346	38.0811	37.2862	27.9486	30.5954	28.012	27.4272	20.5586	22.4831	20.0779	19.6588	14.7356	16.1024
1569.77	0.00345039	0.00254022	0.00181838	37.6156	29.7405	21.1266	27.84	20.051	15.251	2.43008	1.33	1.34605	9.42231e-05	9.62377e-05	1.33485	0.0396783	36.6194	35.8528	26.8591	29.4197	26.9596	26.3953	19.774	21.6385	19.2987	18.8947	14.155	15.4778
1570.74	0.00332883	0.00245029	0.00176883	36.2903	28.6876	20.5509	26.92	19.386	14.759	2.43008	1.33	1.34698	9.41653e-05	9.62865e-05	1.33559	0.0400527	35.3509	34.5721	25.8852	28.3717	26.0212	25.4479	19.0536	20.8646	18.7843	18.3705	13.7546	15.0511
1571.7	0.00323267	0.00239	0.00174178	35.242	27.9817	20.2366	26.32	18.911	14.267	2.43009	1.33	1.34703	9.41075e-05	9.62332e-05	1.33634	0.040413	34.3508	33.592	25.1374	27.5701	25.3965	24.8355	18.5847	20.3653	18.5084	18.0996	13.5441	14.8316
1572.66	0.00315299	0.00236748	0.00172725	34.3734	27.718	20.0678	25.89	18.436	13.677	2.43009	1.33	1.34795	9.40498e-05	9.62825e-05	1.33709	0.0407261	33.5247	32.7473	24.4915	26.8771	25.1726	24.5889	18.3899	20.1645	18.3653	17.9394	13.4168	14.7016
1573.63	0.00307392	0.00237491	0.00171148	33.5114	27.805	19.8846	25.39	17.961	13.087	2.43009	1.33	1.348	9.39922e-05	9.62292e-05	1.33784	0.0409948	32.704	31.9437	23.8772	26.2155	25.2671	24.6797	18.4475	20.2393	18.2087	17.7854	13.2942	14.5753
1574.59	0.00298212	0.0023846	0.0016791	32.5106	27.9185	19.5084	24.62	17.486	12.693	2.43009	1.33	1.34805	9.39346e-05	9.6176e-05	1.33858	0.0412635	31.7468	31.0069	23.164	25.4444	25.3857	24.7941	18.5227	20.3334	17.8752	17.4586	13.0426	14.307
1575.56	0.00287741	0.00234996	0.00161959	31.369	27.5129	18.817	23.48	17.01	12.3	2.43009	1.33	1.34897	9.38771e-05	9.62258e-05	1.33933	0.0415978	30.6508	29.9027	22.3266	24.539	25.0323	24.4213	18.234	20.0298	17.2522	16.8311	12.5668	13.7939
1576.52	0.00277838	0.00223501	0.00154045	30.2894	26.1671	17.8975	22.23	16.535	11.906	2.43009	1.33	1.34903	9.38197e-05	9.61726e-05	1.34008	0.0420463	29.614	28.8895	21.558	23.7141	23.8224	23.2396	17.3419	19.0655	16.4193	16.0175	11.9527	13.1311
1577.49	0.00270585	0.00205799	0.0014669	29.4987	24.0946	17.043	21.32	16.06	11.512	2.43009	1.33	1.34995	9.37624e-05	9.62228e-05	1.34083	0.0426107	28.8586	28.1207	20.9726	23.0956	21.949	21.3878	15.9511	17.5539	15.6449	15.2448	11.3697	12.5044
1578.45	0.00265938	0.00187458	0.00141741	28.9921	21.9473	16.468	20.89	15.68	11.316	2.4301	1.33	1.35	9.37051e-05	9.61698e-05	1.34158	0.0432464	28.3803	27.653	20.6122	22.7279	20.0051	19.4924	14.5294	16.0076	15.1263	14.7386	10.986	12.0979
1579.41	0.00262219	0.00172289	0.00139095	28.5867	20.1713	16.1606	20.72	15.3	11.119	2.4301	1.33	1.35	9.36479e-05	9.61109e-05	1.34158	0.0438928	28.0005	27.283	20.3364	22.4532	18.3975	17.9261	13.3619	14.7388	14.853	14.4723	10.7875	11.8951
1580.38	0.00257938	0.00161122	0.00137744	28.12	18.8639	16.0036	20.57	15.015	10.922	2.4301	1.33	1.35097	9.35908e-05	9.61663e-05	1.34295	0.0445075	27.5602	26.8221	19.9725	22.0787	17.2156	16.7545	12.4759	13.7776	14.7177	14.3235	10.6657	11.7757
1581.34	0.00252615	0.00153483	0.00136829	27.5397	17.9695	15.8973	20.29	14.73	10.725	2.4301	1.33	1.35101	9.35337e-05	9.61129e-05	1.34363	0.045081	27.0079	26.2831	19.5613	21.6487	16.4094	15.969	11.885	13.1397	14.6288	14.2363	10.5954	11.7119
1582.31	0.00246744	0.00148737	0.00135913	26.8996	17.4139	15.7909	19.91	14.54	10.528	2.4301	1.33	1.35106	9.34767e-05	9.60596e-05	1.34431	0.0456298	26.3963	25.6866	19.1076	21.1694	15.9117	15.4838	11.518	12.7479	14.5398	14.1488	10.5249	11.6472
1583.27	0.00241359	0.00146238	0.00134898	26.3125	17.1213	15.6729	19.49	14.255	10.43	2.4301	1.33	1.35198	9.34198e-05	9.611e-05	1.345	0.0461785	25.836	25.1128	18.6712	20.7084	15.6539	15.2157	11.3128	12.5347	14.44	14.0358	10.4355	11.5614
1584.24	0.00237291	0.00145149	0.00133827	25.8691	16.9938	15.5485	19.14	14.064	10.233	2.4301	1.33	1.35202	9.33629e-05	9.60568e-05	1.34568	0.0467445	25.416	24.7032	18.3574	20.3834	15.5468	15.1107	11.2291	12.4564	14.3341	13.9321	10.3532	11.4835
1585.2	0.00234625	0.00144463	0.00132707	25.5784	16.9135	15.4184	18.42	13.779	10.135	2.43011	1.33	1.35294	9.33061e-05	9.61077e-05	1.34637	0.0473341	25.1457	24.4127	18.1323	20.1575	15.4827	15.0314	11.1644	12.3998	14.2228	13.8082	10.2559	11.3893
1586.16	0.00232819	0.00143291	0.00131439	25.3815	16.7763	15.2711	18.26	13.589	10.036	2.43011	1.33	1.35299	9.32494e-05	9.60545e-05	1.34705	0.0479475	24.9673	24.2382	17.9935	20.0283	15.3664	14.9177	11.0743	12.3152	14.0954	13.6838	10.1583	11.2952
1587.13	0.00231322	0.00141173	0.00129911	25.2183	16.5283	15.0935	17.69	13.304	9.938	2.43011	1.33	1.35303	9.31927e-05	9.60014e-05	1.34774	0.0485847	24.8219	24.0957	17.8786	19.9263	15.1485	14.7053	10.9111	12.1495	13.94	13.5322	10.0407	11.1789
1588.09	0.00230065	0.00138179	0.00128117	25.0813	16.1778	14.8851	17.62	13.114	9.8298	2.43011	1.33	1.35395	9.31362e-05	9.60527e-05	1.34843	0.0492479	24.702	23.9519	17.7629	19.8242	14.8362	14.3857	10.6685	11.8953	13.7559	13.3382	9.89168	11.028
1589.06	0.00229433	0.00134807	0.00126226	25.0124	15.783	14.6654	17.11	12.924	9.7806	2.43011	1.33	1.354	9.30796e-05	9.59997e-05	1.34911	0.0499382	24.6491	23.8993	17.7149	19.7986	14.483	14.0424	10.4087	11.6217	13.5611	13.1486	9.7461	10.8809
1590.02	0.00229827	0.00131714	0.00124534	25.0553	15.4208	14.4688	17.1	12.829	9.7806	2.43011	1.33	1.35406	9.30232e-05	9.59488e-05	1.35006	0.0506542	24.7064	23.9531	17.7423	19.8586	14.1593	13.7275	10.1681	11.3695	13.3874	12.9792	9.61382	10.7489
1590.99	0.00231221	0.00129429	0.00123353	25.2073	15.1533	14.3316	16.65	12.639	9.8199	2.43011	1.33	1.355	9.29668e-05	9.60026e-05	1.351	0.051393	24.8713	24.0849	17.8274	19.9845	13.9221	13.4818	9.97911	11.1749	13.2685	12.8489	9.51065	10.6496
1591.95	0.00233074	0.00128164	0.00122906	25.4093	15.0052	14.2797	16.69	12.544	9.938	2.43011	1.33	1.35594	9.29105e-05	9.60568e-05	1.35195	0.0521533	25.0859	24.2642	17.9475	20.151	13.7943	13.3425	9.86909	11.0688	13.2284	12.7951	9.4642	10.6141
1592.91	0.0023464	0.00127795	0.00123285	25.5801	14.962	14.3237	16.26	12.449	10.036	2.43012	1.33	1.356	9.28543e-05	9.6006e-05	1.3529	0.0529371	25.2697	24.4401	18.065	20.3158	13.763	13.3111	9.83898	11.0528	13.2773	12.8414	9.49175	10.6622
1593.88	0.00235417	0.00127937	0.00124441	25.6648	14.9786	14.458	16.31	12.354	10.233	2.43012	1.33	1.35694	9.27981e-05	9.60607e-05	1.35385	0.0537486	25.3687	24.5071	18.1018	20.3912	13.7866	13.3184	9.83741	11.0694	13.4099	12.9544	9.5686	10.7665
1594.84	0.00235476	0.00128084	0.00126217	25.6712	14.9959	14.6644	16.42	12.354	10.528	2.43012	1.33	1.357	9.2742e-05	9.601e-05	1.3548	0.0545917	25.3904	24.5262	18.1032	20.4279	13.8108	13.3407	9.84701	11.0993	13.6095	13.1462	9.70348	10.9373
1595.81	0.00235425	0.0012778	0.00128397	25.6656	14.9603	14.9176	16.65	12.354	10.824	2.43012	1.33	1.35706	9.2686e-05	9.59594e-05	1.35575	0.0554677	25.4003	24.5338	18.0962	20.4564	13.7863	13.3161	9.82193	11.0908	13.8529	13.3804	9.86936	11.1445
1596.77	0.00236032	0.00126747	0.00130783	25.7318	14.8393	15.1949	16.56	12.354	11.119	2.43012	1.33	1.358	9.263e-05	9.60145e-05	1.3567	0.0563751	25.4812	24.583	18.1197	20.521	13.6831	13.2008	9.73012	11.0074	14.1189	13.6212	10.04	11.3583
1597.73	0.00237797	0.00124945	0.00133242	25.9242	14.6283	15.4805	17.11	12.449	11.414	2.43012	1.33	1.35894	9.25741e-05	9.607e-05	1.35765	0.0573112	25.6872	24.7525	18.2319	20.6877	13.4968	13.0056	9.57952	10.8574	14.393	13.8693	10.2156	11.5794
1598.7	0.00240785	0.00122583	0.00135751	26.25	14.3518	15.7721	17.29	12.544	11.709	2.43012	1.33	1.359	9.25183e-05	9.60195e-05	1.3586	0.0582734	26.0257	25.0767	18.4577	20.9855	13.2496	12.7665	9.39677	10.6709	14.6729	14.1379	10.4062	11.8187
1599.66	0.00244758	0.00120153	0.00138432	26.6831	14.0673	16.0835	18.03	12.734	12.004	2.43013	1.33	1.359	9.24625e-05	9.59614e-05	1.3586	0.0592605	26.4711	25.5059	18.7736	21.3882	12.9948	12.521	9.21608	10.4864	14.9717	14.4258	10.6181	12.0839
1600.63	0.00249446	0.00118477	0.00141543	27.1942	13.8711	16.445	18.26	13.019	12.3	2.43013	1.33	1.359	9.24068e-05	9.59035e-05	1.3586	0.0602736	26.9943	26.0101	19.1448	21.8568	12.8212	12.3538	9.09303	10.3674	15.3174	14.7589	10.8633	12.3887
1601.59	0.00254786	0.00118593	0.00145408	27.7763	13.8847	16.894	19	13.209	12.693	2.43013	1.33	1.35958	9.23512e-05	9.59164e-05	1.35967	0.0613157	27.5888	26.5633	19.552	22.3699	12.8415	12.3642	9.10072	10.398	15.7451	15.1599	11.1497	12.7425
1602.56	0.00260954	0.00121397	0.0015021	28.4488	14.2129	17.452	19.2	13.399	13.087	2.43013	1.33	1.35958	9.22956e-05	9.58585e-05	1.36075	0.0623895	28.2737	27.2228	20.0375	22.9762	13.1531	12.6642	9.32153	10.6737	16.2749	15.67	11.5157	13.19
1603.52	0.00268269	0.00127149	0.00155814	29.2462	14.8864	18.103	20.02	13.589	13.579	2.43013	1.33	1.36017	9.22401e-05	9.58716e-05	1.36182	0.0634944	29.0838	27.9821	20.5964	23.6712	13.7846	13.2624	9.76188	11.2034	16.8922	16.2524	11.9343	13.7005
1604.48	0.00277074	0.00135244	0.00161798	30.2061	15.8341	18.7983	20.94	13.874	14.071	2.43013	1.33	1.36017	9.21847e-05	9.58138e-05	1.3629	0.0646253	30.0564	28.918	21.2852	24.5205	14.671	14.1153	10.3897	11.9519	17.5515	16.8867	12.3903	14.2571
1605.45	0.00287802	0.00144439	0.00167733	31.3757	16.9107	19.4878	21.93	14.159	14.661	2.43013	1.33	1.36075	9.21293e-05	9.58271e-05	1.36397	0.0657759	31.2389	30.0335	22.1064	25.5277	15.6779	15.0729	11.0945	12.7933	18.2063	17.5037	12.8329	14.8013
1606.41	0.00301072	0.00153334	0.00173537	32.8224	17.9521	20.1622	22.94	14.54	15.251	2.43014	1.33	1.36075	9.2074e-05	9.57695e-05	1.36505	0.0669447	32.6989	31.4372	23.1396	26.7867	16.6533	16.0107	11.7848	13.6222	18.8476	18.1203	13.2744	15.3472
1607.38	0.00317485	0.00160831	0.0017958	34.6117	18.8298	20.8643	23.93	15.015	15.94	2.43014	1.33	1.36133	9.20188e-05	9.57829e-05	1.36613	0.0681382	34.5022	33.1463	24.3976	28.3147	17.4781	16.7912	12.3593	14.3213	19.5156	18.7486	13.7239	15.9055
1608.34	0.00336863	0.00166476	0.00186416	36.7242	19.4907	21.6585	24.96	15.395	16.629	2.43014	1.33	1.36133	9.19636e-05	9.57254e-05	1.36721	0.0693669	36.63	35.1906	25.9024	30.1401	18.1024	17.391	12.8008	14.87	20.2706	19.474	14.2436	16.5493
1609.31	0.00357492	0.00170666	0.00194222	38.9732	19.9813	22.5654	26.16	15.965	17.416	2.43014	1.33	1.36192	9.19085e-05	9.5739e-05	1.36829	0.0706327	38.8965	37.3402	27.4847	32.0679	18.5691	17.8262	13.1212	15.2809	21.1321	20.2866	14.8262	17.2707
1610.27	0.00376512	0.00174513	0.00202473	41.0467	20.4317	23.5241	27.64	16.535	18.203	2.43014	1.33	1.36171	9.18535e-05	9.56561e-05	1.36841	0.0719183	40.9905	39.361	28.9925	33.9193	18.9991	18.2438	13.438	15.6903	22.043	21.1668	15.4681	18.0657
1611.23	0.00391592	0.00179385	0.00210302	42.6907	21.0021	24.4337	29.43	17.2	18.892	2.43014	1.33	1.3615	9.17985e-05	9.55734e-05	1.36853	0.0731884	42.6578	40.9729	30.2011	35.4268	19.5412	18.7694	13.8349	16.1949	22.9091	22.0042	16.0788	18.8273
1612.2	0.00402351	0.00186547	0.0021717	43.8636	21.8406	25.2316	31.43	17.866	19.482	2.43014	1.33	1.36129	9.17436e-05	9.54907e-05	1.36865	0.0744083	43.856	42.1351	31.0796	36.5485	20.3335	19.5356	14.4098	16.9096	23.6714	22.7425	16.6168	19.5053
1613.16	0.00410773	0.0019709	0.0022324	44.7818	23.075	25.9368	33.51	18.626	20.171	2.43014	1.33	1.36108	9.16887e-05	9.54082e-05	1.36877	0.0755678	44.8008	43.0543	31.7799	37.46	21.4956	20.6576	15.2481	17.9359	24.3476	23.3984	17.0945	20.113
1614.13	0.00421149	0.00211649	0.00229406	45.9129	24.7795	26.6532	35.59	19.386	20.86	2.43015	1.33	1.36087	9.1634e-05	9.53257e-05	1.36888	0.0766959	45.9599	44.18	32.6338	38.5551	23.0972	22.2027	16.4002	19.3364	25.035	24.0655	17.5804	20.7315
1615.09	0.00439203	0.00229307	0.00236977	47.8812	26.8469	27.5329	37.57	20.241	21.844	2.43015	1.33	1.36067	9.15793e-05	9.52435e-05	1.369	0.0778516	47.9588	46.1137	34.0862	40.3688	25.0392	24.0759	17.7963	21.0335	25.8767	24.8812	18.1747	21.4823
1616.06	0.00468124	0.00246278	0.00246626	51.0341	28.8338	28.6539	39.44	21.192	22.926	2.43015	1.33	1.36104	9.15246e-05	9.52319e-05	1.36912	0.0790916	51.1473	49.1562	36.3607	43.1785	26.9084	25.8609	19.1292	22.6671	26.9464	25.8974	18.9154	22.4138
1617.02	0.00503153	0.00257596	0.00257188	54.8529	30.1589	29.881	41.38	22.142	24.107	2.43015	1.33	1.36025	9.147e-05	9.50792e-05	1.36866	0.0804324	55.0074	52.9193	39.1718	46.6534	28.1618	27.0928	20.0545	23.8281	28.1172	27.0499	19.7637	23.4825
1617.98	0.00534554	0.00262014	0.00266563	58.2762	30.6761	30.9703	43.64	23.187	25.091	2.43015	1.33	1.36004	9.14155e-05	9.49973e-05	1.3682	0.0818364	58.4752	56.2704	41.6816	49.7924	28.6619	27.5812	20.4304	24.3419	29.1595	28.0601	20.5087	24.4362
1618.95	0.00557312	0.00263062	0.00273959	60.7572	30.7988	31.8296	46.15	24.138	25.681	2.43015	1.33	1.35983	9.13611e-05	9.49155e-05	1.36775	0.0832333	61.001	58.7166	43.5242	52.145	28.7937	27.7154	20.5443	24.5438	29.9864	28.8635	21.1029	25.2139
1619.91	0.00573314	0.00265352	0.00280225	62.5017	31.067	32.5576	48.75	25.088	26.173	2.43015	1.33	1.35867	9.13067e-05	9.47189e-05	1.36556	0.0845618	62.7899	60.5279	44.9551	54.0051	29.0616	28.0147	20.807	24.9219	30.6905	29.5849	21.6651	25.9534
1620.88	0.00587153	0.00272066	0.00286771	64.0104	31.853	33.3181	51.36	25.943	26.665	2.43016	1.33	1.3575	9.12524e-05	9.45234e-05	1.36337	0.0857978	64.3439	62.1172	46.2263	55.6711	29.8147	28.7829	21.4196	25.7183	31.4261	30.3386	22.2526	26.7222
1621.84	0.00602777	0.00284342	0.00294745	65.7137	33.2903	34.2446	53.92	26.894	27.453	2.43016	1.33	1.35575	9.11981e-05	9.42599e-05	1.3612	0.0869546	66.0953	63.9484	47.6826	57.5605	31.1785	30.1658	22.4928	27.07	32.3192	31.2694	22.972	27.6494
1622.8	0.00621617	0.00300764	0.00304445	67.7676	35.2129	35.3715	56.36	27.844	28.535	2.43016	1.33	1.35458	9.11439e-05	9.40666e-05	1.35902	0.0880608	68.2017	66.0826	49.3708	59.7349	32.9988	31.9735	23.8876	28.814	33.4027	32.3648	23.8148	28.7272
1623.77	0.00641929	0.00317515	0.00315097	69.982	37.1741	36.6091	58.56	28.794	29.814	2.43016	1.33	1.35342	9.10898e-05	9.38743e-05	1.35685	0.0891353	70.4721	68.3818	51.1889	62.0733	34.8574	33.8234	25.3194	30.6085	34.5919	33.5659	24.7381	29.9051
1624.73	0.0066076	0.00330716	0.00325602	72.0349	38.7197	37.8296	60.5	29.839	31.093	2.43016	1.33	1.35225	9.10358e-05	9.36829e-05	1.35468	0.0901771	72.5825	70.5316	52.9018	64.2888	36.3281	35.3016	26.4778	32.0765	35.7664	34.7558	25.656	31.0795
1625.7	0.0067726	0.00339273	0.00335748	73.8337	39.7215	39.0084	62.26	30.885	32.274	2.43016	1.33	1.35108	9.09818e-05	9.34924e-05	1.35252	0.0911728	74.4391	72.4401	54.44	66.2933	37.2902	36.2888	27.2717	33.1035	36.9028	35.9118	26.5518	32.2285
1626.66	0.00693287	0.00344975	0.00346307	75.581	40.3891	40.2352	64.06	32.025	33.356	2.43016	1.33	1.34992	9.09278e-05	9.33029e-05	1.35036	0.0921102	76.2458	74.305	55.9511	68.2645	37.9394	36.9737	27.8409	33.8563	38.0859	37.1164	27.4863	33.4255
1627.63	0.00711014	0.00350425	0.00357961	77.5135	41.0271	41.5892	66.16	33.166	34.439	2.43017	1.33	1.34875	9.0874e-05	9.31143e-05	1.3482	0.0929829	78.2418	76.3593	57.6108	70.4169	38.5616	37.6339	28.3936	34.5873	39.3909	38.4432	28.5144	34.7368
1628.59	0.0073065	0.00357325	0.00370356	79.6542	41.835	43.0293	68.73	34.306	35.619	2.43017	1.33	1.347	9.08202e-05	9.28606e-05	1.34605	0.0937828	80.4502	78.6825	59.48	72.8246	39.3442	38.4797	29.0887	35.4899	40.779	39.883	29.6296	36.1542
1629.55	0.00750366	0.00366139	0.00382258	81.8036	42.8669	44.4121	71.79	35.446	36.702	2.43017	1.33	1.34758	9.07664e-05	9.28714e-05	1.34655	0.0944899	82.67	80.7962	61.078	74.8944	40.3386	39.4243	29.8028	36.4127	42.1145	41.1599	30.567	37.352
1630.52	0.00767994	0.00376823	0.00392604	83.7254	44.1178	45.6142	75.13	36.587	37.686	2.43017	1.33	1.3455	9.07128e-05	9.25818e-05	1.34289	0.095074	84.6622	82.953	62.9016	77.2279	41.5402	40.7016	30.8632	37.7536	43.2799	42.4062	31.5782	38.6339
1631.48	0.00782331	0.00389741	0.00401326	85.2884	45.6302	46.6275	78.56	37.727	38.571	2.43017	1.33	1.34342	9.06591e-05	9.22947e-05	1.33925	0.0955103	86.2937	84.7645	64.4732	79.2329	42.9897	42.2279	32.1192	39.327	44.2676	43.4831	32.4682	39.7587
1632.45	0.00792765	0.00406019	0.00409456	86.4259	47.536	47.5721	81.87	38.867	39.457	2.43017	1.33	1.34133	9.06056e-05	9.201e-05	1.33562	0.0957989	87.4963	86.1607	65.7369	80.8375	44.8117	44.1277	33.6675	41.2515	45.191	44.5012	33.3188	40.8255
1633.41	0.00797777	0.00426988	0.00418915	86.9723	49.991	48.6711	84.81	40.198	40.638	2.43017	1.33	1.33925	9.05521e-05	9.17277e-05	1.332	0.095974	88.1014	86.9723	66.5602	81.8806	47.1538	46.5495	35.6245	43.6722	46.2623	45.6694	34.2863	42.0286
1634.38	0.00793696	0.00452193	0.004319	86.5274	52.942	50.1797	86.71	41.623	42.409	2.43018	1.33	1.33717	9.04987e-05	9.14478e-05	1.32839	0.0960936	87.7025	86.7922	66.6267	81.9776	49.9668	49.4482	37.9593	46.5559	47.7245	47.2291	35.5536	43.5971
1635.34	0.00776615	0.00476477	0.00448959	84.6652	55.7851	52.1617	86.8	43.144	44.869	2.43018	1.33	1.33508	9.04453e-05	9.11702e-05	1.3247	0.0962136	85.8657	85.183	65.5923	80.7101	52.6812	52.2624	40.2429	49.379	49.6387	49.244	37.1738	45.6014
1636.3	0.00748957	0.00492113	0.00466908	81.65	57.6157	54.2471	85.2	44.949	47.329	2.43018	1.33	1.333	9.0392e-05	9.08949e-05	1.32102	0.0963588	82.8565	82.3981	63.6428	78.3122	54.4421	54.1409	41.8174	51.3325	51.6537	51.3679	38.8851	47.7218
1637.27	0.00720033	0.00498053	0.00481645	78.4968	58.3112	55.9593	84.11	46.66	49.296	2.43018	1.33	1.33092	9.03388e-05	9.06219e-05	1.31735	0.096511	79.7036	79.4546	61.5577	75.7477	55.1317	54.9594	42.58	52.2865	53.3154	53.1488	40.3454	49.5349
1638.23	0.0069604	0.00500667	0.00492571	75.8811	58.6172	57.2287	81.93	48.37	50.674	2.43018	1.33	1.33041	9.02856e-05	9.05153e-05	1.31369	0.096622	77.0931	76.8975	59.7594	73.5336	55.4537	55.313	42.9854	52.7966	54.557	54.4186	41.4243	50.8753
1639.2	0.00676799	0.00505447	0.00501393	73.7835	59.1769	58.2537	80.46	49.891	51.756	2.43018	1.33	1.32675	9.02325e-05	9.00826e-05	1.31004	0.0966373	75.0061	75.1309	58.5656	72.0537	56.0161	56.1093	43.738	53.7249	55.5668	55.6592	42.4866	52.1858
1640.16	0.00660207	0.00513931	0.0050948	71.9746	60.1701	59.1933	79.45	51.316	52.839	2.43018	1.33	1.32375	9.01795e-05	8.9723e-05	1.30495	0.0965158	73.2103	73.5828	57.5987	70.837	56.9898	57.2798	44.8371	55.0668	56.4962	56.7837	43.514	53.4396
1641.13	0.00644986	0.00525323	0.00517313	70.3153	61.5039	60.1033	76.99	52.647	53.823	2.43019	1.33	1.32075	9.01265e-05	8.93676e-05	1.29988	0.0962372	71.5645	72.1723	56.7307	69.7231	58.2873	58.7823	46.2055	56.7239	57.3986	57.886	44.5317	54.6649
1642.09	0.0063073	0.00538408	0.00524954	68.7611	63.0359	60.9911	75.38	54.072	54.905	2.43019	1.33	1.31833	9.00736e-05	8.90741e-05	1.29484	0.0958018	70.0239	70.8096	55.892	68.6272	59.7743	60.445	47.7109	58.5313	58.2806	58.9345	45.515	55.8303
1643.05	0.00617027	0.00552851	0.00532546	67.2672	64.7268	61.8732	73.78	55.783	55.987	2.43019	1.33	1.31533	9.00207e-05	8.87261e-05	1.28982	0.0952303	68.5428	69.5429	55.1213	67.5996	61.4138	62.3098	49.3882	60.5322	59.1582	60.0213	46.5348	57.0241
1644.02	0.00602579	0.00569826	0.0054053	65.6921	66.7142	62.8008	72.3	57.683	57.168	2.43019	1.33	1.31233	8.99679e-05	8.83822e-05	1.28482	0.0945633	66.9771	68.1788	54.2655	66.4577	63.3366	64.473	51.3159	62.8261	60.0803	61.1583	47.6008	58.2616
1644.98	0.00585054	0.00591406	0.00549371	63.7816	69.2408	63.8279	70.83	59.964	58.644	2.43019	1.33	1.30933	8.99152e-05	8.80421e-05	1.27984	0.0938541	65.0673	66.4516	53.1112	64.9467	65.7738	67.1731	53.6879	65.6557	61.0988	62.3986	48.755	59.5997
1645.95	0.00562977	0.00617578	0.00558659	61.3748	72.305	64.9071	69.44	62.435	60.514	2.43019	1.33	1.30692	8.98625e-05	8.7761e-05	1.27488	0.0931481	62.6487	64.1489	51.4844	62.8606	68.7248	70.3704	56.4777	68.9927	62.1682	63.6569	49.9315	60.962
1646.91	0.00539135	0.00643191	0.00566645	58.7756	75.3037	65.8349	68.05	64.906	62.383	2.43019	1.33	1.30392	8.98099e-05	8.74279e-05	1.26995	0.0924545	60.0307	61.6662	49.698	60.5864	71.617	73.5682	59.29	72.351	63.0938	64.8128	51.0357	62.2333
1647.88	0.00519091	0.00661883	0.00571792	56.5904	77.4921	66.4329	66.75	67.186	63.859	2.4302	1.33	1.30092	8.97573e-05	8.70985e-05	1.26504	0.0917335	57.8327	59.5981	48.2312	58.707	73.7414	75.9924	61.4987	74.9573	63.7042	65.6489	51.8946	63.1977
1648.84	0.00505117	0.00672824	0.00574227	55.067	78.7731	66.7158	65.44	69.277	64.646	2.4302	1.33	1.29792	8.97048e-05	8.67728e-05	1.26015	0.0909152	56.3088	58.2114	47.305	57.4829	75.0042	77.5386	63.011	76.6898	64.0129	66.1759	52.5142	63.8547
1649.8	0.00495528	0.00679836	0.00575035	54.0216	79.594	66.8097	64.23	71.178	65.532	2.4302	1.33	1.29588	8.96524e-05	8.6537e-05	1.25685	0.089945	55.2721	57.262	46.6688	56.6004	75.8302	78.5601	64.0269	77.7883	64.1405	66.4496	52.8699	64.1696
1650.77	0.00487749	0.00687324	0.00575193	53.1736	80.4707	66.828	63.01	73.078	66.417	2.4302	1.33	1.29383	8.96e-05	8.6303e-05	1.25356	0.0888289	54.4362	56.5159	46.1947	55.9025	76.7102	79.6408	65.0964	78.9261	64.1956	66.6481	53.167	64.3937
1651.73	0.00479782	0.00697526	0.00575213	52.305	81.6651	66.8304	61.71	74.694	67.303	2.4302	1.33	1.29179	8.95477e-05	8.60706e-05	1.25028	0.0876534	53.5784	55.7428	45.6952	55.1703	77.8943	81.0411	66.4335	80.3753	64.2354	66.8304	53.4523	64.5945
1652.7	0.00470638	0.00706329	0.00574747	51.3082	82.6958	66.7762	60.41	76.024	68.09	2.4302	1.33	1.28485	8.94955e-05	8.5413e-05	1.24701	0.0865557	52.5879	55.1015	45.3007	54.5747	78.9234	82.6958	67.9869	82.0897	64.2208	67.2904	53.9613	65.073
1653.66	0.00461428	0.00702599	0.00572543	50.3041	82.2591	66.5202	59.2	76.689	68.287	2.4302	1.33	1.28771	8.94433e-05	8.5611e-05	1.24262	0.0856455	51.5889	53.8982	44.4402	53.4402	78.5524	82.0688	67.6675	81.5593	64.0118	66.8773	53.8195	64.7877
1654.62	0.00453746	0.00683024	0.00567925	49.4666	79.9673	65.9836	58	76.784	68.484	2.4302	1.33	1.28567	8.93912e-05	8.53837e-05	1.23825	0.0849317	50.7596	53.142	43.944	52.7673	76.4084	79.9947	66.1489	79.6053	63.5326	66.5144	53.7164	64.5726
1655.59	0.00446582	0.00656675	0.00561436	48.6856	76.8824	65.2297	56.94	76.309	68.582	2.43021	1.33	1.28304	8.93391e-05	8.51081e-05	1.2339	0.0843178	49.9873	52.4723	43.5162	52.1886	73.5036	77.1578	63.9883	76.8953	62.8432	65.9674	53.4626	64.1879
1656.55	0.00438582	0.00630853	0.00553734	47.8135	73.8592	64.3349	55.89	71.463	68.189	2.43021	1.33	1.28042	8.92871e-05	8.4835e-05	1.22956	0.0836679	49.1204	51.6982	42.9987	51.4996	70.6544	74.3624	61.849	74.2135	62.0172	65.2719	53.0855	63.651
1657.52	0.00429457	0.00607441	0.00545032	46.8187	71.1181	63.3238	54.93	68.517	67.598	2.43021	1.33	1.27837	8.92352e-05	8.46134e-05	1.22524	0.0828798	48.1264	50.7552	42.3368	50.6256	68.0719	71.7902	59.8829	71.7296	61.0782	64.4144	52.5728	62.9356
1658.48	0.00419306	0.00585804	0.00535096	45.712	68.5849	62.1694	53.97	65.571	66.909	2.43021	1.33	1.27575	8.91833e-05	8.43448e-05	1.22094	0.0819213	47.0162	49.7133	41.588	49.6336	65.6854	69.4535	58.1018	69.4534	59.9996	63.4415	51.9612	62.0828
1659.45	0.00408106	0.00564084	0.00523205	44.491	66.042	60.7879	53.01	62.91	66.024	2.43021	1.33	1.2746	8.91315e-05	8.42002e-05	1.21789	0.0808239	45.787	48.4685	40.623	48.374	63.2867	66.9932	56.1491	66.9633	58.7004	62.1382	51.0211	60.8236
1660.41	0.00395651	0.00539455	0.00508279	43.1332	63.1585	59.0537	52.04	60.344	64.941	2.43021	1.33	1.27286	8.90797e-05	8.40083e-05	1.21485	0.0796535	44.4154	47.0967	39.5475	46.981	60.5587	64.2145	53.9215	64.1461	57.0589	60.5035	49.8031	59.2289
1661.37	0.00382007	0.00509427	0.00489753	41.6458	59.6428	56.9013	51.21	57.873	63.367	2.43021	1.33	1.27113	8.9028e-05	8.38174e-05	1.21182	0.0784757	42.9086	45.5761	38.3427	45.4397	57.221	60.7782	51.132	60.6713	55.0111	58.4309	48.2174	57.202
1662.34	0.0036815	0.00474802	0.00468971	40.1351	55.589	54.4868	50.19	55.498	61.498	2.43022	1.33	1.26939	8.89764e-05	8.36277e-05	1.2088	0.0773292	41.3762	44.0225	37.1053	43.8695	53.3627	56.7757	47.8546	56.6371	52.7074	56.0784	46.3917	54.9026
1663.3	0.00355612	0.00440633	0.00448996	38.7682	51.5885	52.166	48.67	53.217	59.53	2.43022	1.33	1.26766	8.89248e-05	8.34392e-05	1.20579	0.0762187	39.9902	42.6193	35.9902	42.4539	49.5512	52.8089	44.5949	52.6475	50.4917	53.8112	44.6274	52.6902
1664.27	0.00345068	0.00412405	0.00432221	37.6187	48.2837	50.217	47.53	51.221	57.759	2.43022	1.33	1.26592	8.88733e-05	8.32517e-05	1.20278	0.0751223	38.827	41.4488	35.0676	41.2727	46.4037	49.5371	41.9107	49.3592	48.6334	51.9174	43.1644	50.8456
1665.23	0.00335795	0.00392246	0.00418824	36.6078	45.9235	48.6605	46.65	49.321	56.184	2.43022	1.33	1.26477	8.88218e-05	8.31117e-05	1.19979	0.0740087	37.8055	40.4029	34.247	40.2155	44.161	47.1951	40.0043	47.0021	47.1533	50.3929	42.0016	49.3617
1666.2	0.00326378	0.00378867	0.00407366	35.5812	44.3571	47.3293	45.77	47.325	54.807	2.43022	1.33	1.26304	8.87704e-05	8.29261e-05	1.1968	0.0728547	36.7665	39.3577	33.4238	39.1564	42.6794	45.6873	38.7991	45.4771	45.8898	49.124	41.0462	48.1244
1667.16	0.0031555	0.00368904	0.00395873	34.4007	43.1906	45.994	44.63	45.329	53.331	2.43022	1.33	1.2613	8.87191e-05	8.27416e-05	1.19382	0.0716577	35.5673	38.1368	32.4479	37.9196	41.5811	44.5851	37.9342	44.3544	44.621	47.8445	40.077	46.8722
1668.12	0.00303011	0.0035788	0.00382745	33.0337	41.9	44.4687	43.15	43.144	51.56	2.43022	1.33	1.25957	8.86678e-05	8.25581e-05	1.19084	0.0704383	34.1737	36.7027	31.2864	36.4699	40.3619	43.3488	36.9517	43.0972	43.1662	46.3607	38.931	45.4167
1669.09	0.00290294	0.00341804	0.0036782	31.6474	40.0178	42.7347	41.45	40.768	49.788	2.43023	1.33	1.25783	8.86166e-05	8.23758e-05	1.18788	0.0692297	32.7584	35.2402	30.0962	34.9943	38.5711	41.4933	35.4365	41.2248	41.5069	44.6515	37.5893	43.7404
1670.05	0.00280292	0.00320061	0.0035284	30.557	37.4722	40.9943	39.76	38.392	48.017	2.43023	1.33	1.25683	8.85654e-05	8.2251e-05	1.18552	0.0680571	31.648	34.0777	29.1434	33.8045	36.1384	38.9127	33.2784	38.616	39.8395	42.898	36.1851	42.0025
1671.02	0.0027448	0.00296057	0.00339737	29.9233	34.6618	39.4719	38.18	36.206	46.443	2.43023	1.33	1.25525	8.85143e-05	8.20819e-05	1.18286	0.0669219	31.0097	33.4398	28.6373	33.1406	33.4474	36.0685	30.8885	35.7535	38.3822	41.39	34.9913	40.5201
1671.98	0.00271308	0.00273589	0.00328533	29.5775	32.0313	38.1702	36.74	34.116	45.065	2.43023	1.33	1.25425	8.84632e-05	8.19581e-05	1.18022	0.0658033	30.669	33.1033	28.3882	32.7782	30.9269	33.3816	28.6268	33.0545	37.1378	40.0855	33.9645	39.2391
1672.95	0.0026805	0.00253925	0.00317654	29.2224	29.7291	36.9062	35.34	31.93	43.589	2.43023	1.33	1.25267	8.84123e-05	8.17905e-05	1.17758	0.0646768	30.3182	32.7728	28.1435	32.4215	28.7206	31.0458	26.6604	30.7087	35.9287	38.8375	32.9808	38.013
1673.91	0.00263001	0.00236499	0.00305566	28.6719	27.6889	35.5018	33.87	29.839	42.015	2.43023	1.33	1.25167	8.83613e-05	8.16677e-05	1.17495	0.0635364	29.7643	32.2038	27.693	31.8282	26.765	28.9587	24.9024	28.6134	34.5814	37.4158	31.8446	36.6154
1674.87	0.00256129	0.00220747	0.0029196	27.9227	25.8447	33.921	32.32	27.654	40.342	2.43023	1.33	1.25008	8.83105e-05	8.15016e-05	1.17232	0.0624013	29.0032	31.4262	27.0616	31.0297	24.9967	27.085	23.3232	26.7337	33.0606	35.8226	30.557	35.0502
1675.84	0.00248646	0.00207041	0.00278009	27.107	24.24	32.3001	30.84	25.658	38.473	2.43024	1.33	1.2485	8.82596e-05	8.13363e-05	1.1697	0.061302	28.1721	30.5701	26.3606	30.1569	23.4582	25.4549	21.9497	25.1003	31.499	34.1802	29.2213	33.4395
1676.8	0.00241813	0.00196259	0.00265414	26.362	22.9777	30.8368	29.65	23.853	36.702	2.43024	1.33	1.2475	8.82089e-05	8.12152e-05	1.16709	0.0602542	27.4137	29.7744	25.7098	29.3483	22.2493	24.1653	20.8664	23.8086	30.0893	32.6803	28.0016	31.9721
1677.77	0.00235921	0.00188813	0.00254992	25.7197	22.1059	29.6259	28.86	22.427	35.029	2.43024	1.33	1.24592	8.81582e-05	8.10513e-05	1.16448	0.0592394	26.7611	29.1076	25.1686	28.6701	21.4175	23.2955	20.143	22.9344	28.9244	31.4606	27.0168	30.7813
1678.73	0.00230457	0.0018437	0.00246382	25.124	21.5857	28.6256	28.42	21.192	33.553	2.43024	1.33	1.24433	8.81076e-05	8.08883e-05	1.16188	0.0582091	26.1563	28.4908	24.6692	28.0411	20.9256	22.7931	19.7358	22.4229	27.9638	30.4595	26.2157	29.8038
1679.69	0.00224817	0.00182144	0.00238647	24.5092	21.3251	27.7269	28.11	20.051	32.274	2.43024	1.33	1.24433	8.8057e-05	8.08418e-05	1.16088	0.0571084	25.5309	27.8095	24.0793	27.308	20.6848	22.5309	19.5088	22.115	27.1014	29.5202	25.4292	28.8429
1680.66	0.00218649	0.00180898	0.00230697	23.8367	21.1792	26.8032	27.68	19.101	30.896	2.43024	1.33	1.24275	8.80065e-05	8.06798e-05	1.15829	0.0559064	24.8447	27.1008	23.498	26.582	20.5551	22.4217	19.4409	21.9841	26.2136	28.5942	24.6865	27.93
1681.62	0.00211819	0.00178372	0.00221176	23.0921	20.8835	25.697	26.85	18.151	29.42	2.43025	1.33	1.24217	8.7956e-05	8.0591e-05	1.15729	0.054617	24.0824	26.2832	22.7891	25.7106	20.2797	22.133	19.1906	21.6434	25.1462	27.4442	23.7142	26.7569
1682.59	0.00204317	0.0017098	0.00208593	22.2743	20.018	24.2351	25.53	17.2	27.551	2.43025	1.33	1.24117	8.79056e-05	8.04723e-05	1.15471	0.0533015	23.2428	25.3897	22.0447	24.8021	19.4504	21.2471	18.4478	20.7483	23.7292	25.9211	22.4481	25.2571
1683.55	0.00196484	0.00156207	0.0019278	21.4204	18.2884	22.3979	23.9	16.06	25.386	2.43025	1.33	1.24058	8.78553e-05	8.0384e-05	1.15372	0.0520486	22.3645	24.4432	21.2229	23.8144	17.78	19.4326	16.8724	18.9249	21.9429	23.9824	20.7871	23.3244
1684.52	0.00189177	0.00137307	0.00176542	20.6238	16.0757	20.5113	22.26	14.92	23.32	2.43025	1.33	1.23958	8.7805e-05	8.0266e-05	1.15114	0.0509338	21.5451	23.5688	20.4918	22.9397	15.6377	17.1065	14.8732	16.6411	20.1062	21.9946	19.1068	21.3865
1685.48	0.00182723	0.00120893	0.00163003	19.9201	14.1539	18.9383	20.84	13.684	21.746	2.43025	1.33	1.239	8.77547e-05	8.01781e-05	1.15015	0.0499816	20.822	22.7896	19.8144	22.1365	13.7762	15.078	13.1096	14.6366	18.5748	20.3301	17.676	19.7435
1686.44	0.00176599	0.00109229	0.00152272	19.2525	12.7883	17.6915	19.77	12.354	20.466	2.43025	1.33	1.238	8.77046e-05	8.00607e-05	1.14857	0.0491563	20.1357	22.0581	19.2048	21.4176	12.4542	13.6433	11.8785	13.2379	17.3619	19.0196	16.5593	18.4626
1687.41	0.00170602	0.00100091	0.00142842	18.5987	11.7185	16.5959	19	10.928	19.187	2.43025	1.33	1.237	8.76544e-05	7.99437e-05	1.14699	0.0483861	19.463	21.3403	18.6054	20.7148	11.4188	12.5202	10.9157	12.1444	16.296	17.8678	15.578	17.3392
1688.37	0.00165205	0.00090754	0.00133672	18.0104	10.6253	15.5305	18.37	9.503	17.908	2.43026	1.33	1.237	8.76044e-05	7.9898e-05	1.14699	0.0475996	18.8581	20.677	18.0272	20.0373	10.3595	11.3587	9.90307	10.9988	15.2586	16.7303	14.5863	16.2074
1689.34	0.00161121	0.000800796	0.00124619	17.5651	9.37558	14.4787	17.77	8.1441	16.531	2.43026	1.33	1.237	8.75544e-05	7.98523e-05	1.14699	0.0467508	18.4024	20.1774	17.5916	19.5179	9.14627	10.0285	8.74329	9.69255	14.2333	15.6062	13.6062	15.0904
1690.3	0.00158717	0.000687938	0.00116047	17.3031	8.05426	13.4828	17.15	6.8707	15.251	2.43026	1.33	1.237	8.75044e-05	7.98066e-05	1.14699	0.0458238	18.1382	19.8877	17.3391	19.2002	7.86175	8.62006	7.51538	8.31431	13.2618	14.541	12.6776	14.0322
1691.27	0.00157617	0.000588205	0.00108256	17.1831	6.8866	12.5776	16.5	5.7588	14.169	2.43026	1.33	1.237	8.74545e-05	7.9761e-05	1.14699	0.0448245	18.0227	19.7612	17.2287	19.0382	6.72584	7.37459	6.42953	7.09749	12.3785	13.5725	11.8332	13.0693
1692.23	0.00156604	0.000522725	0.00101084	17.0727	6.11997	11.7443	15.72	4.7705	13.087	2.43026	1.33	1.237	8.74047e-05	7.97155e-05	1.14699	0.0437697	17.9171	19.6454	17.1278	18.8849	5.98051	6.55738	5.71706	6.29668	11.5651	12.6806	11.0556	12.1827
1693.19	0.00153839	0.0005062	0.000938579	16.7713	5.9265	10.9048	14.72	3.8772	12.004	2.43026	1.33	1.237	8.73549e-05	7.967e-05	1.14698	0.0426814	17.6108	19.3095	16.835	18.5194	5.79475	6.35371	5.53949	6.08713	10.7444	11.7808	10.2711	11.2917
1694.16	0.00147259	0.000541743	0.000857092	16.0539	6.34263	9.95801	13.47	3.0505	10.824	2.43026	1.33	1.237	8.73052e-05	7.96245e-05	1.14698	0.0415848	16.8671	18.4942	16.1242	17.6955	6.20516	6.80372	5.93184	6.50353	9.81719	10.7642	9.38477	10.2926
1695.12	0.00135257	0.000616688	0.000761423	14.7455	7.22008	8.84649	12.03	2.3567	9.5346	2.43027	1.33	1.237	8.72556e-05	7.95791e-05	1.14698	0.0405064	15.5012	16.9965	14.8185	16.2237	7.06761	7.74937	6.75631	7.39127	8.72636	9.56812	8.342	9.12737
1696.09	0.00117694	0.000699997	0.000656351	12.8308	8.19544	7.62573	10.55	1.8911	8.1767	2.43027	1.33	1.238	8.72059e-05	7.96046e-05	1.14856	0.0394686	13.4961	14.7848	12.8725	14.0598	8.02694	8.79342	7.65606	8.35801	7.52645	8.24514	7.17869	7.83652
1697.05	0.000966791	0.000748299	0.000557221	10.5398	8.76095	6.474	9.07	1.7961	6.8779	2.43027	1.33	1.23805	8.71564e-05	7.95628e-05	1.14919	0.0384853	11.0926	12.1513	10.5738	11.5226	8.5857	9.40514	8.18416	8.91646	6.39335	7.00354	6.09434	6.6383
1698.02	0.000760116	0.000727363	0.000480775	8.28665	8.51584	5.58582	7.54	2.0812	5.7365	2.43027	1.33	1.23802	8.71069e-05	7.95158e-05	1.14887	0.037564	8.72624	9.55931	8.32062	9.04759	8.35023	9.14741	7.96209	8.65744	5.51937	6.04629	5.26281	5.72093
1698.98	0.000591699	0.000638321	0.000431821	6.4506	7.47335	5.01706	5.94	2.6418	4.7132	2.43027	1.33	1.238	8.70575e-05	7.94688e-05	1.14855	0.0367122	6.79665	7.44568	6.48266	7.03508	7.33218	8.03235	6.99346	7.58977	4.96018	5.43385	4.73104	5.13332
1699.94	0.000474572	0.000520144	0.000400633	5.1737	6.08976	4.6547	4.38	3.269	3.7883	2.43027	1.33	1.23805	8.70081e-05	7.94274e-05	1.14923	0.03594	5.45434	5.97492	5.19907	5.63216	5.97811	6.54867	5.69833	6.1733	4.60455	5.04402	4.38905	4.75429
1700.91	0.000397675	0.000419058	0.000373792	4.33539	4.90626	4.34285	3.02	3.7917	2.9814	2.43027	1.33	1.23898	8.69588e-05	7.9448e-05	1.1499	0.0352528	4.57314	5.00547	4.35295	4.70828	4.81904	5.27462	4.58701	4.96156	4.2985	4.70486	4.09153	4.42541
1701.87	0.00033839	0.000357885	0.000343714	3.68907	4.19006	3.9934	1.96	4.1338	2.3517	2.43028	1.33	1.23904	8.69095e-05	7.94067e-05	1.15058	0.0346385	3.89359	4.26148	3.70377	4.00062	4.1179	4.50699	3.91715	4.23118	3.95485	4.32853	3.76204	4.06358
1702.84	0.00027689	0.000332993	0.000308886	3.01861	3.89862	3.58875	1.18	4.3144	1.8794	2.43028	1.33	1.23996	8.68603e-05	7.94276e-05	1.15126	0.0340643	3.18776	3.48607	3.02806	3.26653	3.83366	4.19241	3.6416	3.92863	3.55612	3.8889	3.37797	3.64412
1703.8	0.000203721	0.000326883	0.000270758	2.22093	3.82709	3.14577	0.57	4.3999	1.5251	2.43028	1.33	1.24002	8.68111e-05	7.93864e-05	1.15193	0.0334893	2.34672	2.5662	2.22773	2.40004	3.76545	4.11762	3.57454	3.85152	3.11893	3.41064	2.9608	3.19003
1704.76	0.000123054	0.000318836	0.000232492	1.34151	3.73288	2.70118	0.06	4.4854	1.23	2.43028	1.33	1.24095	8.6762e-05	7.94074e-05	1.15261	0.0328845	1.41829	1.54965	1.34447	1.44647	3.67483	4.01519	3.48357	3.74862	2.67965	2.92784	2.54018	2.7332
1705.73	5.27948e-05	0.000292171	0.000199027	0.57556	3.42069	2.31237				2.43028	1.33	1.241	8.6713e-05	7.93663e-05	1.15329	0.0322469	0.608845	0.665205	0.57679	0.619653	3.3694	3.6813	3.19201	3.43009	2.29524	2.5077	2.1744	2.33635
1706.69	1.60113e-05	0.000241362	0.000175331	0.174552	2.82582	2.03706				2.43028	1.33	1.24105	8.6664e-05	7.93251e-05	1.15396	0.0315962	0.184751	0.201844	0.174913	0.187642	2.78503	3.04269	2.63673	2.82929	2.02311	2.21028	1.91538	2.05512
1707.66	2.41473e-05	0.000175226	0.000162628	0.26325	2.05152	1.88947				2.43028	1.33	1.24198	8.66151e-05	7.93465e-05	1.15464	0.0309576	0.278789	0.304327	0.263568	0.282363	2.02304	2.20837	1.9126	2.04932	1.8776	2.04959	1.77509	1.90195
1708.62	6.83367e-05	0.00011104	0.000157099	0.744995	1.30004	1.82523				2.43029	1.33	1.24204	8.65662e-05	7.93054e-05	1.15532	0.0303424	0.789416	0.86169	0.745844	0.798012	1.28272	1.40016	1.21192	1.29675	1.81479	1.98094	1.71462	1.83472
1709.59	0.000128005	6.53118e-05	0.000153124	1.39549	0.764659	1.77905				2.43029	1.33	1.24296	8.65174e-05	7.9327e-05	1.156	0.0297412	1.47953	1.61364	1.39588	1.49168	0.754898	0.823324	0.712217	0.761045	1.76986	1.93029	1.6698	1.78444
1710.55	0.000184305	4.97513e-05	0.000147369	2.00926	0.58248	1.71219				2.43029	1.33	1.24302	8.64686e-05	7.9286e-05	1.15668	0.0291319	2.13147	2.32456	2.00968	2.14491	0.575369	0.627492	0.542493	0.578914	1.70431	1.8587	1.60693	1.71499
1711.51	0.000225995	7.23563e-05	0.000140313	2.46376	0.847135	1.63021				2.43029	1.33	1.24395	8.64199e-05	7.93077e-05	1.15736	0.0284937	2.61508	2.8496	2.46215	2.62433	0.837265	0.912349	0.788301	0.840086	1.62362	1.76922	1.52867	1.62921
1712.48	0.000248112	0.000138655	0.000135221	2.70487	1.62335	1.57105				2.43029	1.33	1.244	8.63712e-05	7.92668e-05	1.15804	0.0278172	2.87262	3.13009	2.70291	2.87681	1.60534	1.74922	1.5105	1.60749	1.56558	1.7059	1.47309	1.56767
1713.44	0.00024794	0.000249941	0.000135578	2.703	2.92627	1.5752				2.43029	1.33	1.24405	8.63226e-05	7.92259e-05	1.15872	0.0271075	2.87225	3.12953	2.70085	2.8702	2.89543	3.15479	2.72264	2.89337	1.5706	1.71128	1.47687	1.56928
1714.41	0.000221416	0.000395954	0.000141487	2.41384	4.63576	1.64385				2.43029	1.33	1.24498	8.62741e-05	7.92479e-05	1.1594	0.0263843	2.56643	2.79397	2.40983	2.55685	4.58949	4.9964	4.30945	4.57322	1.63997	1.78537	1.5399	1.63371
1715.37	0.00016468	0.000541542	0.000146303	1.79531	6.34028	1.6998				2.4303	1.33	1.24504	8.62256e-05	7.92071e-05	1.16009	0.0256808	1.90987	2.07911	1.7922	1.89852	6.28053	6.83704	5.89356	6.24573	1.69675	1.84709	1.5922	1.68662
1716.34	8.6654e-05	0.000623215	0.000138395	0.944687	7.29649	1.60792				2.4303	1.33	1.24596	8.61771e-05	7.92293e-05	1.16077	0.0250387	1.00553	1.09371	0.94223	0.996648	7.23179	7.86596	6.77651	7.17207	1.60594	1.74676	1.50484	1.59183
1717.3	2.10442e-05	0.00059412	0.000113968	0.22942	6.95585	1.32412				2.4303	1.33	1.24602	8.61287e-05	7.91886e-05	1.16145	0.0244947	0.244334	0.265748	0.228807	0.241717	6.89805	7.50259	6.45967	6.82843	1.32323	1.4392	1.23914	1.30919
1718.26	1.57207e-06	0.000484454	8.59145e-05	0.0171384	5.6719	0.998186				2.4303	1.33	1.24695	8.60804e-05	7.9211e-05	1.16213	0.0240622	0.0182628	0.0198466	0.0170777	0.018024	5.62792	6.11599	5.26272	5.55724	0.998073	1.08463	0.933307	0.98511
1719.23	2.69804e-05	0.000367057	6.90967e-05	0.294136	4.29744	0.802791				2.4303	1.33	1.247	8.60321e-05	7.91704e-05	1.16282	0.023721	0.313608	0.340789	0.293072	0.309088	4.26651	4.63629	3.98712	4.20658	0.80315	0.87276	0.750556	0.791611
1720.19	7.3649e-05	0.000284657	6.7018e-05	0.802909	3.33271	0.77864				2.4303	1.33	1.24794	8.59839e-05	7.91941e-05	1.1637	0.0234253	0.856544	0.929981	0.799161	0.842335	3.31059	3.59442	3.0888	3.25642	0.779425	0.84625	0.727209	0.76649
1721.16	0.000120671	0.000240665	7.52937e-05	1.31553	2.81766	0.87479				2.4303	1.33	1.24801	8.59357e-05	7.91546e-05	1.16457	0.0231255	1.4042	1.5245	1.30906	1.37895	2.80052	3.04044	2.61077	2.75052	0.876163	0.951223	0.816799	0.860363
1722.12	0.000155605	0.000221163	8.78554e-05	1.69638	2.58934	1.02074				2.43031	1.33	1.24896	8.58876e-05	7.91786e-05	1.16545	0.0227896	1.81173	1.96524	1.68624	1.77503	2.57503	2.79322	2.39668	2.52305	1.02291	1.10959	0.952062	1.00212
1723.09	0.000171905	0.000209879	9.96832e-05	1.87408	2.45723	1.15816				2.43031	1.33	1.24902	8.58395e-05	7.91392e-05	1.16633	0.0224118	2.00263	2.17219	1.8624	1.95888	2.44502	2.65202	2.27381	2.3917	1.16127	1.25959	1.07996	1.13581
1724.05	0.000167565	0.000195546	0.000107748	1.82677	2.28942	1.25186				2.43031	1.33	1.24997	8.57915e-05	7.91634e-05	1.16722	0.0220072	1.95316	2.1167	1.81346	1.9057	2.27932	2.47016	2.11628	2.224	1.25593	1.36108	1.16609	1.22533
1725.01	0.000145324	0.000176171	0.000111399	1.5843	2.06258	1.29427				2.43031	1.33	1.25004	8.57436e-05	7.9124e-05	1.1681	0.0215982	1.69487	1.83666	1.57235	1.65081	2.05463	2.22652	1.90611	2.00129	1.29921	1.4079	1.2053	1.26539
1725.98	0.00011217	0.000159387	0.000111654	1.22286	1.86608	1.29724				2.43031	1.33	1.25098	8.56957e-05	7.91484e-05	1.16898	0.0212004	1.30893	1.41721	1.21235	1.27169	1.85992	2.01377	1.72268	1.80708	1.30291	1.41069	1.20677	1.26584
1726.94	7.72346e-05	0.000157632	0.000109512	0.841998	1.84553	1.27235				2.43031	1.33	1.25105	8.56478e-05	7.91091e-05	1.16986	0.0208147	0.901769	0.976304	0.834545	0.874617	1.84047	1.99259	1.70327	1.78521	1.27863	1.38432	1.18331	1.24018
1727.91	4.91273e-05	0.000181425	0.000104535	0.535577	2.12409	1.21453				2.43032	1.33	1.25199	8.56e-05	7.91338e-05	1.17075	0.0204276	0.573917	0.620813	0.530271	0.555243	2.11945	2.29264	1.95827	2.05079	1.2212	1.32099	1.12833	1.18154
1728.87	3.43621e-05	0.000235513	9.47881e-05	0.37461	2.75735	1.10128				2.43032	1.33	1.25206	8.55523e-05	7.90946e-05	1.17163	0.0200182	0.40165	0.434443	0.370802	0.387908	2.75285	2.97761	2.54142	2.65925	1.10796	1.19841	1.02286	1.07012
1729.83	3.71356e-05	0.000319025	7.81529e-05	0.404846	3.73509	0.908009				2.43032	1.33	1.25301	8.55046e-05	7.91195e-05	1.17252	0.0195697	0.434311	0.469361	0.400302	0.418357	3.73109	4.03219	3.43892	3.59514	0.91402	0.987784	0.842446	0.880484
1730.8	5.93606e-05	0.000426266	5.45476e-05	0.647139	4.99065	0.633754				2.43032	1.33	1.25395	8.5457e-05	7.91445e-05	1.1734	0.0190836	0.694626	0.750028	0.63919	0.66732	4.98808	5.38592	4.58999	4.79394	0.638305	0.689215	0.587364	0.61321
1731.76	9.89791e-05	0.000544099	2.87425e-05	1.07905	6.37022	0.333941				2.43032	1.33	1.25402	8.54094e-05	7.91054e-05	1.17429	0.0185884	1.15888	1.25123	1.06552	1.11125	6.37048	6.87815	5.85728	6.11165	0.336526	0.363344	0.309416	0.32267
1732.73	0.000146162	0.000647543	1.15186e-05	1.59343	7.58132	0.133827				2.43032	1.33	1.25496	8.53619e-05	7.91307e-05	1.17518	0.0181349	1.71226	1.8471	1.57176	1.63765	7.58586	8.1832	6.96337	7.25933	0.134938	0.145564	0.123866	0.129039
1733.69	0.000183836	0.000708217	1.32881e-05	2.00415	8.29168	0.154386				2.43032	1.33	1.25503	8.53144e-05	7.90917e-05	1.17607	0.0177739	2.15481	2.32434	1.97637	2.05767	8.30126	8.95438	7.61383	7.93165	0.155755	0.168009	0.142856	0.148705
1734.66	0.000199169	0.000720412	3.24901e-05	2.17131	8.43446	0.377482				2.43033	1.33	1.25597	8.5267e-05	7.91172e-05	1.17696	0.0175263	2.33583	2.51739	2.1389	2.22571	8.4489	9.10563	7.73659	8.05522	0.38104	0.410658	0.348915	0.363009
1735.62	0.000192141	0.000707081	5.70025e-05	2.09469	8.27838	0.662276				2.43033	1.33	1.25604	8.52196e-05	7.90783e-05	1.17785	0.0173682	2.25466	2.42976	2.06288	2.14584	8.29716	8.94154	7.59143	7.9012	0.66889	0.720837	0.611996	0.636511
1736.58	0.00016945	0.000694487	7.72197e-05	1.84731	8.13093	0.897167				2.43033	1.33	1.25699	8.51723e-05	7.9104e-05	1.17874	0.017245	1.9895	2.14212	1.8173	1.88981	8.15391	8.77941	7.44816	7.74986	0.90663	0.976179	0.828157	0.861115
1737.55	0.000137165	0.000695588	9.11839e-05	1.49535	8.14382	1.05941				2.43033	1.33	1.25706	8.5125e-05	7.90651e-05	1.17963	0.0171037	1.61134	1.73484	1.47066	1.52881	8.17137	8.79766	7.458	7.75769	1.07118	1.15328	0.977661	1.01627
1738.51	0.000100683	0.000711137	0.000101309	1.09763	8.32587	1.17705				2.43033	1.33	1.258	8.50778e-05	7.90911e-05	1.18052	0.0169189	1.18342	1.273	1.07834	1.12047	8.35867	8.99136	7.61644	7.91939	1.19078	1.28091	1.08504	1.12744
1739.48	6.79307e-05	0.000734027	0.000110384	0.740569	8.59386	1.28248				2.43033	1.33	1.258	8.50306e-05	7.90472e-05	1.18052	0.0166985	0.798897	0.859369	0.727959	0.756006	8.6325	9.28594	7.86598	8.17507	1.29817	1.39643	1.1829	1.22853
1740.44	5.0202e-05	0.000753092	0.00011914	0.547294	8.81707	1.38421				2.43033	1.33	1.25806	8.49835e-05	7.90079e-05	1.18133	0.0164691	0.590726	0.635405	0.537872	0.558301	8.86162	9.53186	8.06875	8.38173	1.40192	1.50795	1.27649	1.32507
1741.41	5.70398e-05	0.000759257	0.000125762	0.621838	8.88925	1.46115				2.43034	1.33	1.259	8.49365e-05	7.90337e-05	1.18214	0.0162538	0.671558	0.721715	0.610515	0.633404	8.93912	9.60675	8.12656	8.43781	1.48066	1.59125	1.34607	1.39664
1742.37	8.85557e-05	0.000752155	0.000127712	0.965419	8.8061	1.48381				2.43034	1.33	1.25906	8.48895e-05	7.89945e-05	1.18295	0.0160574	1.04319	1.12104	0.947658	0.982793	8.8604	9.52161	8.04901	8.35358	1.50445	1.61672	1.36668	1.41741
1743.33	0.000133896	0.00074077	0.000124231	1.45971	8.67281	1.44336				2.43034	1.33	1.26	8.48425e-05	7.90205e-05	1.18377	0.0158682	1.57817	1.69445	1.4314	1.48392	8.73112	9.3744	7.91912	8.21522	1.46425	1.57214	1.32808	1.37679
1744.3	0.000177337	0.00073776	0.000116846	1.9333	8.63757	1.35756				2.43034	1.33	1.26094	8.47956e-05	7.90467e-05	1.18458	0.0156685	2.09135	2.24344	1.89387	1.96259	8.70045	9.33321	7.87891	8.16986	1.37797	1.47819	1.24786	1.29305
1745.26	0.000205094	0.000753265	0.000107992	2.2359	8.8191	1.25469				2.43034	1.33	1.261	8.47488e-05	7.90076e-05	1.1854	0.0154473	2.42002	2.59588	2.18988	2.26829	8.88821	9.53408	8.04295	8.336	1.27426	1.36686	1.15308	1.19424
1746.23	0.000209162	0.000790633	9.95323e-05	2.28025	9.25659	1.1564				2.43034	1.33	1.26106	8.4702e-05	7.89686e-05	1.18621	0.0152037	2.46939	2.64867	2.23289	2.31159	9.33429	10.012	8.44032	8.74348	1.17509	1.2604	1.06255	1.09987
1747.19	0.000189772	0.00084221	9.21655e-05	2.06886	9.86045	1.07081				2.43034	1.33	1.262	8.46552e-05	7.89951e-05	1.18703	0.0149464	2.2417	2.40233	2.02382	2.09391	9.94871	10.6616	8.98173	9.29955	1.08872	1.16672	0.982897	1.01683
1748.16	0.00015739	0.000885852	8.57897e-05	1.71584	10.3714	0.996736				2.43035	1.33	1.26206	8.46085e-05	7.89561e-05	1.18784	0.0146893	1.86021	1.99339	1.67816	1.73522	10.47	11.2196	9.44532	9.77443	1.01396	1.08655	0.914725	0.945755
1749.12	0.000130372	0.000890363	8.03825e-05	1.42129	10.4242	0.933913				2.43035	1.33	1.263	8.45619e-05	7.89828e-05	1.18866	0.0144485	1.54173	1.65064	1.38866	1.43506	10.5291	11.2729	9.48369	9.80892	0.950576	1.01772	0.856193	0.884757
1750.08	0.00012322	0.000836777	7.63815e-05	1.34332	9.79684	0.887428				2.43035	1.33	1.26394	8.45153e-05	7.90097e-05	1.18948	0.0142372	1.45796	1.55956	1.31113	1.35429	9.90089	10.5908	8.90376	9.20422	0.903759	0.966736	0.81274	0.839455
1751.05	0.000133885	0.000736607	7.37309e-05	1.45959	8.62407	0.856633				2.43035	1.33	1.264	8.44688e-05	7.89708e-05	1.1903	0.014062	1.58502	1.69537	1.42433	1.47067	8.72047	9.32759	7.83636	8.09674	0.872878	0.933648	0.784383	0.809847
1752.01	0.000147348	0.000620313	7.09817e-05	1.60636	7.26252	0.824692				2.43035	1.33	1.26406	8.44223e-05	7.89319e-05	1.19111	0.0139187	1.74537	1.86677	1.56725	1.61774	7.34774	7.85883	6.59789	6.81405	0.840794	0.899277	0.754989	0.779247
1752.98	0.000150237	0.000512624	6.59302e-05	1.63786	6.00171	0.766001				2.43035	1.33	1.265	8.43758e-05	7.89591e-05	1.19193	0.0137939	1.78057	1.90272	1.59633	1.64731	6.07548	6.49227	5.44684	5.62306	0.781387	0.834992	0.700536	0.722839
1753.94	0.000138864	0.000423716	5.70863e-05	1.51387	4.96079	0.66325				2.43036	1.33	1.26506	8.43294e-05	7.89203e-05	1.19275	0.0136711	1.64668	1.75955	1.4752	1.52187	5.02453	5.36891	4.50127	4.64516	0.676944	0.723341	0.606446	0.625577
1754.9	0.000118295	0.000354359	4.47929e-05	1.28963	4.14877	0.52042				2.43036	1.33	1.266	8.42831e-05	7.89477e-05	1.19357	0.0135376	1.40354	1.4984	1.25539	1.29469	4.20439	4.48853	3.76058	3.87933	0.531458	0.567374	0.475357	0.4902
1755.87	9.79844e-05	0.000302484	3.1624e-05	1.06821	3.54143	0.367419				2.43036	1.33	1.26694	8.42368e-05	7.89754e-05	1.1944	0.0133882	1.1632	1.2407	1.03877	1.0709	3.59088	3.83011	3.20673	3.30671	0.375418	0.400429	0.335257	0.345604
1756.83	8.63094e-05	0.000266301	2.1521e-05	0.94093	3.11781	0.250039				2.43036	1.33	1.267	8.41906e-05	7.89366e-05	1.19522	0.0132248	1.02517	1.0934	0.914814	0.942762	3.16307	3.3736	2.82259	2.9094	0.255622	0.272636	0.228106	0.235058
1757.8	8.565e-05	0.000244278	1.75424e-05	0.933742	2.85996	0.203814				2.43036	1.33	1.26706	8.41444e-05	7.8898e-05	1.19604	0.0130528	1.01789	1.08558	0.907645	0.935014	2.90308	3.09613	2.58865	2.66718	0.20848	0.222343	0.185899	0.19149
1758.76	9.12379e-05	0.000233922	1.94442e-05	0.99466	2.73872	0.22591				2.43036	1.33	1.268	8.40983e-05	7.89259e-05	1.19686	0.0128788	1.0849	1.15599	0.965855	0.994598	2.78153	2.96382	2.47632	2.55043	0.231208	0.24636	0.205838	0.211947
1759.73	9.49651e-05	0.00023126	2.32216e-05	1.03529	2.70755	0.269797				2.43036	1.33	1.268	8.40522e-05	7.88825e-05	1.19686	0.0127102	1.12983	1.20388	1.00586	1.03541	2.75139	2.9317	2.44949	2.52183	0.276276	0.294382	0.245962	0.253167
1760.69	9.10908e-05	0.00023181	2.32831e-05	0.993056	2.71399	0.270512				2.43037	1.33	1.26804	8.40062e-05	7.88422e-05	1.19738	0.0125544	1.08433	1.15536	0.964901	0.992895	2.75944	2.94018	2.4555	2.52714	0.277159	0.295313	0.246632	0.253768
1761.65	7.92257e-05	0.000232255	1.61789e-05	0.863705	2.7192	0.187972				2.43037	1.33	1.26895	8.39602e-05	7.88686e-05	1.1979	0.0124177	0.94361	1.00453	0.838571	0.862625	2.76625	2.94484	2.45832	2.52927	0.192697	0.205137	0.171247	0.176147
1762.62	6.26147e-05	0.000231325	3.14601e-06	0.682615	2.70831	0.0365515				2.43037	1.33	1.26899	8.39143e-05	7.88284e-05	1.19843	0.0123015	0.746175	0.794317	0.6628	0.681622	2.75668	2.93454	2.44866	2.51867	0.0374908	0.0399096	0.0333017	0.0342451
1763.58	4.40199e-05	0.000229135	-1.09356e-05	0.479897	2.68267	-0.127054				2.43037	1.33	1.26903	8.38684e-05	7.87882e-05	1.19895	0.0121997	0.524869	0.558712	0.466002	0.479116	2.73208	2.90824	2.42566	2.49444	-0.13039	-0.138797	-0.115766	-0.119016
1764.55	2.38866e-05	0.000225994	-2.11177e-05	0.260408	2.6459	-0.245353				2.43037	1.33	1.26995	8.38226e-05	7.88148e-05	1.19947	0.0121003	0.284966	0.303073	0.252672	0.259719	2.6961	2.86741	2.39056	2.45779	-0.251933	-0.267941	-0.223382	-0.229601
1765.51	2.18675e-06	0.000222602	-2.49306e-05	0.0238396	2.60619	-0.289653				2.43037	1.33	1.26999	8.37768e-05	7.87747e-05	1.19999	0.0119889	0.0261021	0.0277596	0.0231331	0.0237717	2.65709	2.82581	2.35485	2.42046	-0.297584	-0.31648	-0.263734	-0.271007
1766.48	-1.88891e-05	0.000221816	-2.26004e-05	-0.205926	2.59698	-0.26258				2.43038	1.33	1.27003	8.3731e-05	7.87346e-05	1.20052	0.011853	-0.225593	-0.239909	-0.199838	-0.205287	2.64915	2.81726	2.34671	2.41135	-0.269917	-0.287045	-0.239101	-0.245621
1767.44	-3.42755e-05	0.000230447	-1.60486e-05	-0.373666	2.69803	-0.186459				2.43038	1.33	1.27094	8.36854e-05	7.87614e-05	1.20104	0.0116865	-0.409576	-0.435181	-0.362337	-0.372072	2.75373	2.92589	2.43612	2.50232	-0.191773	-0.203762	-0.169655	-0.174217
1768.4	-3.83323e-05	0.000258557	-7.84732e-06	-0.417892	3.02714	-0.0911731				2.43038	1.33	1.27098	8.36397e-05	7.87214e-05	1.20156	0.0114911	-0.458303	-0.486936	-0.405252	-0.415956	3.09132	3.28446	2.73348	2.80662	-0.0938229	-0.0996847	-0.0829624	-0.0851568
1769.37	-2.94363e-05	0.000313501	-3.52971e-07	-0.32091	3.67042	-0.00410095				2.43038	1.33	1.27102	8.35941e-05	7.86814e-05	1.20209	0.0112794	-0.352133	-0.37412	-0.311225	-0.319297	3.75027	3.98443	3.31459	3.40187	-0.00422244	-0.00448608	-0.0037319	-0.00382882
1770.33	-1.40518e-05	0.000388429	4.93135e-06	-0.15319	4.54766	0.0572942				2.43038	1.33	1.27106	8.35486e-05	7.86415e-05	1.20261	0.0110739	-0.168187	-0.178682	-0.148578	-0.152364	4.64914	4.93924	4.10709	4.21365	0.0590237	0.0627067	0.052142	0.0534719
1771.3	-4.99189e-06	0.000453978	7.70204e-06	-0.0544207	5.3151	0.0894851				2.43038	1.33	1.27198	8.35031e-05	7.86686e-05	1.20314	0.0109031	-0.0597809	-0.0634546	-0.052741	-0.0540648	5.43666	5.77076	4.79643	4.91935	0.0922365	0.0979048	0.0813746	0.0834183
1772.26	-1.09607e-05	0.000471589	8.60542e-06	-0.119492	5.52128	0.0999809				2.43038	1.33	1.27202	8.34577e-05	7.86288e-05	1.20366	0.010791	-0.131332	-0.139398	-0.115812	-0.118688	5.65063	5.99767	4.98285	5.10936	0.103111	0.109444	0.0909256	0.0931857
1773.23	-2.70987e-05	0.000427875	8.39587e-06	-0.295425	5.00949	0.0975463				2.43039	1.33	1.27205	8.34123e-05	7.85889e-05	1.20419	0.010745	-0.324876	-0.344816	-0.286347	-0.293423	5.12964	5.44447	4.52128	4.63537	0.100655	0.106833	0.0887177	0.0909136
1774.19	-4.07156e-05	0.00034806	7.04732e-06	-0.443875	4.07503	0.0818784				2.43039	1.33	1.27297	8.3367e-05	7.86163e-05	1.20471	0.0107492	-0.48839	-0.517903	-0.429898	-0.440518	4.17503	4.42733	3.67501	3.76744	0.0845337	0.089642	0.0744095	0.0762518
1775.15	-4.42127e-05	0.000270126	3.69363e-06	-0.481999	3.16259	0.042914				2.43039	1.33	1.27301	8.33217e-05	7.85765e-05	1.20524	0.0107712	-0.530626	-0.562671	-0.466855	-0.47841	3.24196	3.43774	2.85234	2.92397	0.0443297	0.0470068	0.0390021	0.0399696
1776.12	-3.87961e-05	0.000217852	-2.80514e-06	-0.422948	2.55057	-0.0325911				2.43039	1.33	1.27305	8.32765e-05	7.85368e-05	1.20576	0.010777	-0.465871	-0.493986	-0.409688	-0.419836	2.61601	2.77388	2.30052	2.35819	-0.0336847	-0.0357175	-0.0296223	-0.0303573
1777.08	-3.01637e-05	0.000195502	-1.32639e-05	-0.32884	2.2889	-0.154105				2.43039	1.33	1.27396	8.32313e-05	7.85644e-05	1.20629	0.0107467	-0.362408	-0.383936	-0.318279	-0.326143	2.3489	2.48843	2.06288	2.11439	-0.159362	-0.168828	-0.139957	-0.143418
1778.05	-2.35951e-05	0.000193904	-2.73809e-05	-0.25723	2.27019	-0.318121				2.43039	1.33	1.274	8.31862e-05	7.85247e-05	1.20682	0.0106805	-0.283642	-0.30048	-0.248986	-0.255102	2.33096	2.46934	2.04616	2.09694	-0.329152	-0.348691	-0.288935	-0.296032
1779.01	-2.09268e-05	0.000198362	-4.27943e-05	-0.22814	2.32239	-0.4972				2.43039	1.33	1.27404	8.31411e-05	7.84851e-05	1.20734	0.010593	-0.251702	-0.266634	-0.220844	-0.226225	2.38585	2.52738	2.09335	2.14488	-0.514719	-0.545254	-0.451615	-0.462608
1779.97	-1.99433e-05	0.000196992	-5.48959e-05	-0.217418	2.30635	-0.637801				2.4304	1.33	1.27496	8.3096e-05	7.8513e-05	1.20787	0.0105012	-0.240003	-0.254013	-0.210298	-0.215379	2.37065	2.50904	2.07724	2.12794	-0.660632	-0.699195	-0.578867	-0.592828
1780.94	-1.69342e-05	0.000187143	-5.86063e-05	-0.184614	2.19104	-0.68091				2.4304	1.33	1.275	8.3051e-05	7.84734e-05	1.2084	0.0104149	-0.203901	-0.215795	-0.17858	-0.182859	2.25335	2.3848	1.97352	2.02128	-0.705666	-0.74683	-0.618035	-0.632814
1781.9	-1.09049e-05	0.000174639	-5.14304e-05	-0.118883	2.04464	-0.597537				2.4304	1.33	1.27504	8.30061e-05	7.84339e-05	1.20892	0.0103349	-0.131375	-0.139033	-0.115006	-0.117741	2.10393	2.22658	1.84179	1.88598	-0.619598	-0.655717	-0.542398	-0.555273
1782.87	-5.28246e-06	0.000166176	-3.53232e-05	-0.0575885	1.94556	-0.410398				2.4304	1.33	1.27595	8.29612e-05	7.8462e-05	1.20945	0.0102586	-0.0636739	-0.0673251	-0.0556659	-0.0569804	2.00306	2.11792	1.75114	1.79284	-0.42578	-0.450195	-0.372231	-0.381009
1783.83	-5.04591e-06	0.000162781	-1.5866e-05	-0.0550097	1.90581	-0.184337				2.4304	1.33	1.27599	8.29164e-05	7.84225e-05	1.20998	0.0101859	-0.0608554	-0.0643426	-0.0531767	-0.0544236	1.9632	2.07569	1.71548	1.75604	-0.191349	-0.202314	-0.167205	-0.171124
1784.8	-1.18511e-05	0.000160397	6.37956e-07	-0.129199	1.8779	0.00741201				2.4304	1.33	1.27603	8.28716e-05	7.83831e-05	1.21051	0.0101189	-0.143006	-0.151195	-0.124902	-0.12781	1.93549	2.04632	1.69047	1.73017	0.00769813	0.00813895	0.00672359	0.00688026
1785.76	-2.16104e-05	0.000155751	1.03824e-05	-0.235593	1.82351	0.120627				2.43041	1.33	1.27695	8.28268e-05	7.84114e-05	1.21103	0.0100566	-0.260911	-0.275603	-0.227576	-0.232841	1.88044	1.98633	1.64019	1.67847	0.125351	0.132409	0.109336	0.111869
1786.72	-2.68109e-05	0.000151014	1.35759e-05	-0.292288	1.76805	0.15773				2.43041	1.33	1.27698	8.27821e-05	7.83721e-05	1.21156	0.00999037	-0.323873	-0.342098	-0.282361	-0.288847	1.82423	1.92689	1.59041	1.62728	0.163996	0.173224	0.142975	0.146267
1787.69	-2.13422e-05	0.000153196	1.32695e-05	-0.232669	1.79359	0.15417				2.43041	1.33	1.27702	8.27375e-05	7.83327e-05	1.21209	0.00990629	-0.257951	-0.272456	-0.224782	-0.229903	1.85159	1.95571	1.6135	1.65059	0.160381	0.169399	0.139758	0.142948
1788.65	-4.0438e-06	0.000169919	1.28187e-05	-0.0440848	1.98938	0.148932				2.43041	1.33	1.27794	8.26929e-05	7.83613e-05	1.21262	0.00979424	-0.0489014	-0.0516045	-0.0425562	-0.0435158	2.05482	2.1684	1.7882	1.82887	0.155016	0.163585	0.134902	0.137946
1789.62	2.00495e-05	0.000204785	1.37603e-05	0.218576	2.39759	0.159872				2.43041	1.33	1.27798	8.26483e-05	7.83221e-05	1.21315	0.0096579	0.242588	0.255988	0.211011	0.215708	2.47779	2.61465	2.15526	2.2037	0.166492	0.175689	0.14482	0.148043
1790.58	4.03095e-05	0.000253252	1.48667e-05	0.439447	2.96503	0.172727				2.43041	1.33	1.27802	8.26038e-05	7.82828e-05	1.21368	0.00951762	0.487986	0.514921	0.424265	0.433582	3.06586	3.23509	2.66552	2.72472	0.179976	0.18991	0.156475	0.159907
1791.55	4.47361e-05	0.000300796	1.29752e-05	0.487705	3.52167	0.150751				2.43041	1.33	1.27806	8.25593e-05	7.82437e-05	1.21421	0.00940241	0.541866	0.571754	0.470886	0.481105	3.64339	3.84435	3.16614	3.23578	0.157162	0.165831	0.136575	0.139534
1792.51	2.89902e-05	0.000329445	6.18584e-06	0.316046	3.85708	0.0718694				2.43042	1.33	1.27897	8.25149e-05	7.82725e-05	1.21474	0.00933451	0.351333	0.370375	0.304901	0.311465	3.99255	4.20895	3.4649	3.54069	0.0749663	0.0790295	0.0650589	0.0664577
1793.47	1.09244e-06	0.000331399	-3.41795e-06	0.0119096	3.87996	-0.039711				2.43042	1.33	1.27901	8.24706e-05	7.82334e-05	1.21527	0.00931621	0.0132464	0.0139639	0.0114903	0.0117368	4.01839	4.23603	3.48567	3.56178	-0.0414445	-0.0436891	-0.0359502	-0.0367212
1794.44	-2.69245e-05	0.000312671	-1.17449e-05	-0.293526	3.6607	-0.136457				2.43042	1.33	1.27905	8.24263e-05	7.81943e-05	1.2158	0.00932832	-0.32665	-0.344328	-0.283211	-0.289286	3.79334	3.99864	3.2889	3.36073	-0.14249	-0.150201	-0.123541	-0.126193
1795.4	-4.84958e-05	0.000283038	-1.64751e-05	-0.528693	3.31376	-0.191414				2.43042	1.33	1.27997	8.2382e-05	7.82234e-05	1.21633	0.0093412	-0.58867	-0.619965	-0.509702	-0.520636	3.43568	3.61833	2.97479	3.03975	-0.199984	-0.210616	-0.173157	-0.176878
1796.37	-6.17858e-05	0.000248631	-1.79242e-05	-0.673578	2.91093	-0.20825				2.43042	1.33	1.28001	8.23378e-05	7.81844e-05	1.21686	0.00933054	-0.750394	-0.790257	-0.649423	-0.663329	3.01965	3.18006	2.61333	2.67022	-0.217691	-0.229255	-0.188399	-0.192443
1797.33	-6.41793e-05	0.000212934	-1.76979e-05	-0.699672	2.49299	-0.205621				2.43042	1.33	1.28005	8.22936e-05	7.81454e-05	1.21739	0.00928811	-0.779882	-0.82128	-0.674623	-0.689001	2.58749	2.72484	2.23826	2.28668	-0.215058	-0.226474	-0.186032	-0.190007
1798.3	-4.94467e-05	0.000180398	-1.71913e-05	-0.539059	2.11207	-0.199735				2.43043	1.33	1.28096	8.22495e-05	7.81747e-05	1.21792	0.00922258	-0.60118	-0.632515	-0.519339	-0.530338	2.1933	2.30762	1.89472	1.93535	-0.209014	-0.219909	-0.18056	-0.184391
1799.26	-1.0957e-05	0.000157397	-1.65813e-05	-0.119451	1.84278	-0.192648				2.43043	1.33	1.281	8.22054e-05	7.81358e-05	1.21846	0.00915179	-0.133288	-0.14023	-0.115088	-0.117512	1.91468	2.0144	1.65324	1.68838	-0.201706	-0.212211	-0.174164	-0.177831
1800.22	4.96479e-05	0.000148536	-1.4687e-05	0.541253	1.73903	-0.170639				2.43043	1.33	1.28103	8.21614e-05	7.80962e-05	1.21885	0.00909205	0.604273	0.635728	0.52158	0.532529	1.80786	1.90196	1.56046	1.59339	-0.178758	-0.188063	-0.154295	-0.157523
1801.19	0.000116234	0.000151577	-1.00192e-05	1.26716	1.77464	-0.116407				2.43043	1.33	1.28106	8.21174e-05	7.80565e-05	1.21924	0.00905065	1.41546	1.4891	1.22133	1.24695	1.84586	1.94189	1.5927	1.62617	-0.122011	-0.128358	-0.105277	-0.10747
1802.15	0.000164441	0.000157996	-2.24356e-06	1.79271	1.84979	-0.0260665				2.43043	1.33	1.28196	8.20734e-05	7.80853e-05	1.21964	0.00902484	2.00358	2.10591	1.72667	1.76288	1.92506	2.02338	1.659	1.69377	-0.027336	-0.0287322	-0.0235579	-0.0240474
1803.12	0.000176722	0.000160107	7.42916e-06	1.92659	1.8745	0.0863147				2.43043	1.33	1.28199	8.20296e-05	7.80457e-05	1.22003	0.00900608	2.15437	2.26434	1.85596	1.89483	1.95182	2.05145	1.68147	1.71665	0.0905669	0.0951898	0.0780223	0.0796409
1804.08	0.000151854	0.000157066	1.70423e-05	1.65549	1.8389	0.198004				2.43043	1.33	1.28202	8.19857e-05	7.80062e-05	1.22043	0.00898541	1.8522	1.94669	1.59509	1.62837	1.91577	2.01351	1.64983	1.68427	0.207869	0.218474	0.179014	0.182721
1805.05	0.000103401	0.000154397	2.47592e-05	1.12726	1.80765	0.287662				2.43044	1.33	1.28205	8.19419e-05	7.79667e-05	1.22082	0.00895675	1.26188	1.32622	1.08633	1.10886	1.88422	1.98029	1.6221	1.65584	0.302155	0.317561	0.26012	0.265492
1806.01	5.22314e-05	0.000158885	2.91737e-05	0.569418	1.8602	0.338951				2.43044	1.33	1.28296	8.18982e-05	7.79958e-05	1.22122	0.00891773	0.63776	0.66967	0.548362	0.559655	1.94003	2.0371	1.66809	1.70264	0.356219	0.374042	0.306286	0.312585
1806.97	1.82446e-05	0.000172785	2.93478e-05	0.1989	2.02294	0.340974				2.43044	1.33	1.28299	8.18545e-05	7.79563e-05	1.22161	0.00886921	0.222891	0.234036	0.191579	0.195496	2.11088	2.21643	1.81435	1.85176	0.358536	0.376465	0.30817	0.314474
1807.94	1.31493e-05	0.000190387	2.49716e-05	0.143351	2.22902	0.290129				2.43044	1.33	1.28301	8.18108e-05	7.7917e-05	1.22201	0.0088149	0.160728	0.16876	0.138101	0.140906	2.32716	2.44346	1.99954	2.04057	0.305236	0.32049	0.262265	0.267595
1808.9	3.53456e-05	0.000199432	1.68085e-05	0.385332	2.33492	0.195287				2.43044	1.33	1.28304	8.17672e-05	7.78776e-05	1.22241	0.00876078	0.432271	0.453861	0.371285	0.37879	2.43902	2.56084	2.09492	2.13766	0.205565	0.215832	0.176564	0.180129
1809.87	6.97318e-05	0.000188462	6.98678e-06	0.760204	2.20648	0.081175				2.43044	1.33	1.28395	8.17236e-05	7.79069e-05	1.2228	0.00871355	0.853264	0.895066	0.73198	0.746725	2.30609	2.41907	1.9783	2.01842	0.0854928	0.0896812	0.0733407	0.0748128
1810.83	9.55435e-05	0.000156387	-1.52178e-06	1.0416	1.83095	-0.0176806				2.43045	1.33	1.28398	8.16801e-05	7.78676e-05	1.2232	0.00867778	1.16973	1.227	1.00311	1.02326	1.91463	2.00837	1.6419	1.67501	-0.018631	-0.0195432	-0.0159771	-0.0162963
1811.79	9.91849e-05	0.000115136	-6.29947e-06	1.0813	1.34799	-0.0731896				2.43045	1.33	1.28401	8.16366e-05	7.78283e-05	1.22359	0.00865334	1.21496	1.27441	1.04153	1.0624	1.41035	1.47936	1.20903	1.23328	-0.0771647	-0.0809406	-0.0661499	-0.0674674
1812.76	8.17422e-05	8.10865e-05	-6.5295e-06	0.89114	0.949347	-0.0758621				2.43045	1.33	1.28404	8.15932e-05	7.77891e-05	1.22399	0.00863507	1.00183	1.05082	0.858518	0.875669	0.99379	1.04239	0.851632	0.868644	-0.080025	-0.0839385	-0.0685777	-0.0699408
1813.72	5.54603e-05	6.34287e-05	-2.80887e-06	0.604619	0.742612	-0.0326345				2.43045	1.33	1.28494	8.15499e-05	7.78187e-05	1.22439	0.00861562	0.680079	0.712686	0.582076	0.593661	0.777791	0.815083	0.665708	0.678963	-0.0344436	-0.0360951	-0.0294801	-0.0300649
1814.69	3.46061e-05	5.95497e-05	3.72343e-06	0.37727	0.697198	0.0432602				2.43045	1.33	1.28497	8.15065e-05	7.77795e-05	1.22478	0.00858966	0.424581	0.444926	0.363269	0.370468	0.730613	0.765622	0.625108	0.637515	0.0456826	0.0478716	0.0390858	0.039859
1815.65	2.79648e-05	5.88354e-05	1.18315e-05	0.304867	0.688835	0.137463				2.43045	1.33	1.285	8.14632e-05	7.77404e-05	1.22518	0.0085567	0.343281	0.35972	0.293606	0.299401	0.722233	0.756819	0.617721	0.629933	0.145237	0.152192	0.124221	0.12667
1816.62	3.54322e-05	5.09778e-05	2.00337e-05	0.386276	0.596839	0.232759				2.43046	1.33	1.28503	8.142e-05	7.77013e-05	1.22558	0.00852045	0.435178	0.456005	0.372074	0.379389	0.626109	0.656074	0.535319	0.545853	0.246054	0.25783	0.210374	0.214506
1817.58	4.91375e-05	3.4106e-05	2.63881e-05	0.535689	0.399307	0.306587				2.43046	1.33	1.28506	8.13768e-05	7.76623e-05	1.22597	0.00848526	0.603827	0.632707	0.516086	0.526198	0.419112	0.439158	0.358212	0.365224	0.324271	0.33978	0.277151	0.282575
1818.54	5.91604e-05	1.74064e-05	2.89073e-05	0.644957	0.203791	0.335856				2.43046	1.33	1.28596	8.13337e-05	7.76921e-05	1.22637	0.00845232	0.727379	0.761472	0.620916	0.633043	0.214012	0.224043	0.182688	0.186247	0.355416	0.372075	0.303396	0.30931
1819.51	6.06719e-05	1.5391e-05	2.65166e-05	0.661435	0.180195	0.30808				2.43046	1.33	1.28599	8.12906e-05	7.76531e-05	1.22677	0.00841871	0.746359	0.781319	0.636893	0.649284	0.189333	0.198202	0.161564	0.164699	0.326195	0.341475	0.278354	0.283758
1820.47	5.6982e-05	3.82094e-05	1.97645e-05	0.621208	0.447349	0.229631				2.43046	1.33	1.28602	8.12475e-05	7.76142e-05	1.22716	0.00837984	0.701339	0.73417	0.598265	0.609848	0.470284	0.492299	0.401168	0.408926	0.243263	0.254651	0.207511	0.21152
1821.44	5.63841e-05	8.5216e-05	1.07996e-05	0.61469	0.997694	0.125474				2.43046	1.33	1.28605	8.12045e-05	7.75753e-05	1.22756	0.00833333	0.694347	0.72683	0.592093	0.603492	1.0494	1.09849	0.894858	0.912117	0.132993	0.139214	0.113407	0.115585
1822.4	6.52773e-05	0.000144706	2.67383e-06	0.711642	1.69419	0.0310655				2.43046	1.33	1.28696	8.11615e-05	7.76054e-05	1.22796	0.00828101	0.804289	0.841144	0.684993	0.698106	1.78294	1.86464	1.51849	1.54769	0.0329446	0.0344542	0.0280581	0.0285932
1823.37	8.1596e-05	0.000199378	-1.82539e-06	0.889546	2.33428	-0.0212081				2.43047	1.33	1.28699	8.11186e-05	7.75665e-05	1.22836	0.0082275	1.00589	1.05195	0.856387	0.872691	2.45786	2.57041	2.09256	2.13268	-0.0225027	-0.0235332	-0.0191583	-0.0195212
1824.33	9.338e-05	0.000235931	-1.573e-06	1.01801	2.76224	-0.0182757				2.43047	1.33	1.28701	8.10757e-05	7.75277e-05	1.22876	0.00817658	1.15176	1.20447	0.980238	0.998798	2.91001	3.04318	2.47664	2.52394	-0.0194016	-0.0202895	-0.0165123	-0.0168231
1825.29	8.58996e-05	0.00025325	2.19326e-06	0.936463	2.96501	0.0254821				2.43047	1.33	1.28704	8.10329e-05	7.7489e-05	1.22915	0.00812848	1.06006	1.10854	0.901873	0.918842	3.12527	3.26821	2.65891	2.70945	0.0270663	0.0283042	0.0230274	0.0234584
1826.26	5.33015e-05	0.000261411	6.71018e-06	0.581084	3.06055	0.0779613				2.43047	1.33	1.28795	8.09901e-05	7.75193e-05	1.22955	0.00808082	0.658124	0.68759	0.559221	0.56966	3.22769	3.37221	2.74263	2.79449	0.0828518	0.0865614	0.0704008	0.0717113
1827.22	5.29829e-06	0.000271579	9.40729e-06	0.0577611	3.1796	0.109297				2.43047	1.33	1.28798	8.09474e-05	7.74806e-05	1.22995	0.00803257	0.0654535	0.0683822	0.0555975	0.0566262	3.35501	3.50512	2.84981	2.90341	0.116215	0.121415	0.0987153	0.100542
1828.19	-3.58997e-05	0.000285674	9.16049e-06	-0.391372	3.34462	0.10643				2.43047	1.33	1.28801	8.09047e-05	7.74419e-05	1.23035	0.00798766	-0.443728	-0.463569	-0.376779	-0.383693	3.53099	3.68888	2.99824	3.05437	0.113226	0.118289	0.0961423	0.0979116
1829.15	-4.74704e-05	0.000293963	6.49877e-06	-0.517514	3.44167	0.0755051				2.43048	1.33	1.28804	8.0862e-05	7.74033e-05	1.23075	0.00795465	-0.587054	-0.613287	-0.498304	-0.507404	3.63537	3.79781	3.08578	3.14334	0.0803686	0.0839599	0.0682186	0.0694687
1830.12	-2.2131e-05	0.000283362	2.93832e-06	-0.241268	3.31755	0.0341385				2.43048	1.33	1.28894	8.08194e-05	7.74338e-05	1.23115	0.00794164	-0.273833	-0.285805	-0.232146	-0.236385	3.50611	3.65941	2.97236	3.02768	0.0363566	0.0379462	0.0308219	0.0313856
1831.08	2.46363e-05	0.000250246	-2.6077e-07	0.268581	2.92984	-0.00302972				2.43048	1.33	1.28897	8.07769e-05	7.73953e-05	1.23154	0.00794976	0.304992	0.318318	0.25847	0.263209	3.09799	3.23335	2.62544	2.67426	-0.00322828	-0.00336933	-0.00273585	-0.00278593
1832.04	6.67563e-05	0.000204058	-2.93553e-06	0.727766	2.38908	-0.0341061				2.43048	1.33	1.289	8.07343e-05	7.73567e-05	1.23194	0.00797057	0.826864	0.862967	0.700492	0.713402	2.52752	2.63788	2.14124	2.18104	-0.0363604	-0.037948	-0.0308033	-0.0313685
1833.01	8.6288e-05	0.000158777	-5.74626e-06	0.940697	1.85893	-0.0667622				2.43048	1.33	1.28903	8.06919e-05	7.73183e-05	1.23234	0.00798991	1.06935	1.11601	0.905601	0.922352	1.96769	2.05355	1.66638	1.69734	-0.0712124	-0.0743196	-0.0603075	-0.0614167
1833.97	8.06451e-05	0.000124053	-9.28435e-06	0.879179	1.45239	-0.107869				2.43048	1.33	1.28906	8.06495e-05	7.72798e-05	1.23274	0.00799616	0.999946	1.04355	0.846525	0.862189	1.53818	1.60524	1.30217	1.32634	-0.11512	-0.120139	-0.097457	-0.0992503
1834.94	5.88773e-05	0.000103034	-1.33635e-05	0.64187	1.2063	-0.155262				2.43048	1.33	1.28996	8.06071e-05	7.73106e-05	1.23314	0.00798679	0.730423	0.761568	0.617584	0.628983	1.27823	1.33273	1.08076	1.10076	-0.165786	-0.172855	-0.140174	-0.14275
1835.9	3.48641e-05	9.43942e-05	-1.68048e-05	0.380082	1.10515	-0.195244				2.43049	1.33	1.28999	8.05647e-05	7.72722e-05	1.23354	0.00796829	0.432746	0.451185	0.365764	0.37249	1.17166	1.22158	0.990303	1.00858	-0.208588	-0.217475	-0.176302	-0.179533
1836.86	2.00607e-05	9.52138e-05	-1.79084e-05	0.218698	1.11475	-0.208066				2.43049	1.33	1.29002	8.05225e-05	7.72339e-05	1.23394	0.00794933	0.249132	0.25974	0.210496	0.214354	1.18245	1.2328	0.999074	1.01747	-0.222403	-0.231872	-0.187912	-0.191348
1837.83	1.75573e-05	0.000103335	-1.55969e-05	0.191407	1.20983	-0.181211				2.43049	1.33	1.29005	8.04802e-05	7.71956e-05	1.23434	0.00793199	0.218157	0.227439	0.18426	0.187629	1.28398	1.33861	1.08448	1.10441	-0.193798	-0.202044	-0.163686	-0.166672
1838.79	2.17706e-05	0.000118325	-1.03703e-05	0.237339	1.38533	-0.120486				2.43049	1.33	1.29096	8.0438e-05	7.72266e-05	1.23474	0.00790825	0.270651	0.281905	0.228311	0.232474	1.47101	1.53218	1.24089	1.26366	-0.128923	-0.134284	-0.108755	-0.110734
1839.76	2.43206e-05	0.000140727	-4.16767e-06	0.265139	1.64761	-0.0484215				2.43049	1.33	1.29099	8.03958e-05	7.71884e-05	1.23514	0.00786501	0.302511	0.315081	0.255097	0.259724	1.75043	1.82316	1.47608	1.50305	-0.0518394	-0.0539935	-0.0437144	-0.0445059
1840.72	2.04388e-05	0.000170446	5.44824e-07	0.22282	1.99555	0.00632997				2.43049	1.33	1.29101	8.03537e-05	7.71502e-05	1.23554	0.00779486	0.25436	0.264922	0.214418	0.218271	2.1212	2.20928	1.7881	1.82055	0.00678032	0.00706187	0.0057156	0.00581819
1841.69	1.17142e-05	0.000205087	1.75275e-06	0.127706	2.40112	0.0203641				2.4305	1.33	1.29104	8.03117e-05	7.7112e-05	1.23594	0.0077049	0.145859	0.151912	0.122912	0.125094	2.55364	2.6596	2.15188	2.19057	0.0218244	0.0227299	0.0183908	0.0187171
1842.65	5.02821e-06	0.00023865	-1.15205e-06	0.0548167	2.79407	-0.0133849				2.4305	1.33	1.29195	8.02696e-05	7.71433e-05	1.23634	0.00761702	0.0626415	0.0651801	0.0527201	0.0536451	2.9731	3.09359	2.50221	2.54679	-0.0143523	-0.0149339	-0.0120791	-0.0122909
1843.61	7.70856e-06	0.000262105	-6.54627e-06	0.0840374	3.06868	-0.076057				2.4305	1.33	1.29198	8.02276e-05	7.71052e-05	1.23674	0.00755807	0.0960836	0.0999746	0.080837	0.0822445	3.26702	3.39932	2.7486	2.79727	-0.0815962	-0.0849005	-0.0686485	-0.0698426
1844.58	2.05385e-05	0.000267786	-1.11321e-05	0.223907	3.13519	-0.129337				2.4305	1.33	1.29201	8.01857e-05	7.70671e-05	1.23714	0.00754537	0.256137	0.266502	0.215417	0.219164	3.33957	3.47471	2.80866	2.85832	-0.138829	-0.144447	-0.116758	-0.118785
1845.54	3.61707e-05	0.000254544	-1.25095e-05	0.394327	2.98016	-0.14534				2.4305	1.33	1.29204	8.01438e-05	7.7029e-05	1.23755	0.00757703	0.451322	0.469572	0.379438	0.386074	3.17609	3.30452	2.67022	2.71759	-0.156088	-0.1624	-0.131227	-0.133515
1846.51	4.67747e-05	0.000227005	-1.11321e-05	0.50993	2.65774	-0.129337				2.4305	1.33	1.29294	8.0102e-05	7.70606e-05	1.23795	0.00763361	0.583939	0.606986	0.490317	0.498961	2.83395	2.9458	2.37958	2.42203	-0.138974	-0.144459	-0.116692	-0.118742
1847.47	5.13671e-05	0.000190629	-9.27411e-06	0.559995	2.23185	-0.10775				2.43051	1.33	1.29297	8.00602e-05	7.70226e-05	1.23835	0.00768968	0.641606	0.66691	0.538548	0.548115	2.38107	2.47498	1.99861	2.03444	-0.115839	-0.120408	-0.0972325	-0.098953
1848.44	5.51483e-05	0.000149689	-8.84291e-06	0.601217	1.75253	-0.10274				2.43051	1.33	1.293	8.00184e-05	7.69846e-05	1.23875	0.00772672	0.689195	0.716355	0.578288	0.588614	1.87068	1.9444	1.56965	1.59784	-0.110511	-0.114866	-0.0927273	-0.0943761
1849.4	6.39549e-05	0.00010888	-1.0238e-05	0.697225	1.27475	-0.118949				2.43051	1.33	1.293	7.99767e-05	7.69444e-05	1.23875	0.00773964	0.799669	0.831184	0.670987	0.682994	1.3614	1.41505	1.14232	1.16282	-0.128012	-0.133057	-0.107413	-0.109326
1850.36	7.87759e-05	7.47945e-05	-1.24406e-05	0.858801	0.875681	-0.144539				2.43051	1.33	1.29302	7.9935e-05	7.69057e-05	1.23902	0.00773469	0.985499	1.02432	0.826719	0.841518	0.935691	0.972548	0.784936	0.798983	-0.155634	-0.161764	-0.130559	-0.132882
1851.33	9.3489e-05	5.45867e-05	-1.3886e-05	1.0192	0.639092	-0.161333				2.43051	1.33	1.29304	7.98934e-05	7.68671e-05	1.23928	0.00772207	1.17017	1.21624	0.981408	0.998964	0.683244	0.710144	0.573028	0.583253	-0.173807	-0.180649	-0.145769	-0.148359
1852.29	9.77572e-05	5.21764e-05	-1.35032e-05	1.06573	0.610872	-0.156885				2.43051	1.33	1.29306	7.98518e-05	7.68285e-05	1.23955	0.00770905	1.22423	1.27241	1.02651	1.04484	0.653416	0.679128	0.547883	0.557641	-0.169103	-0.175758	-0.141792	-0.144306
1853.26	8.40686e-05	6.49188e-05	-1.13063e-05	0.916502	0.760058	-0.131361				2.43051	1.33	1.29395	7.98102e-05	7.68596e-05	1.23982	0.00769741	1.05336	1.09379	0.882223	0.897944	0.813414	0.844642	0.681263	0.693389	-0.141665	-0.147103	-0.118649	-0.120751
1854.22	5.41909e-05	8.37604e-05	-8.18446e-06	0.59078	0.980652	-0.0950901				2.43052	1.33	1.29397	7.97687e-05	7.68211e-05	1.24008	0.00768544	0.67935	0.705417	0.568846	0.578948	1.05004	1.09033	0.879239	0.894884	-0.102602	-0.106539	-0.0859129	-0.0874325
1855.19	2.01073e-05	9.73772e-05	-5.2359e-06	0.219206	1.14008	-0.0608326				2.43052	1.33	1.29399	7.97273e-05	7.67826e-05	1.24035	0.00767147	0.252201	0.261873	0.211128	0.214862	1.22138	1.26822	1.02247	1.04064	-0.0656726	-0.0681913	-0.0549773	-0.0559481
1856.15	-1.81422e-06	9.79211e-05	-3.20654e-06	-0.0197783	1.14644	-0.0372548				2.43052	1.33	1.29401	7.96859e-05	7.67441e-05	1.24062	0.00765576	-0.0227672	-0.0236399	-0.0190549	-0.0193907	1.22884	1.27594	1.02847	1.04672	-0.0402398	-0.0417822	-0.0336785	-0.0342721
1857.11	-5.30854e-08	8.49385e-05	-2.41399e-06	-0.000578728	0.994445	-0.0280466				2.43052	1.33	1.29403	7.96445e-05	7.67057e-05	1.24089	0.00764003	-0.00066653	-0.000692066	-0.000557718	-0.00056753	1.06647	1.10733	0.892369	0.908155	-0.0303096	-0.0314708	-0.0253615	-0.0258076
1858.08	2.53767e-05	6.50957e-05	-2.95974e-06	0.276652	0.762129	-0.0343873				2.43052	1.33	1.29405	7.96031e-05	7.66674e-05	1.24115	0.00762598	0.31879	0.330997	0.266685	0.271376	0.817753	0.849067	0.684094	0.696158	-0.0371812	-0.038605	-0.0311041	-0.0316501
1859.04	6.32387e-05	4.79575e-05	-4.87268e-06	0.689418	0.561478	-0.0566126				2.43052	1.33	1.29495	7.95619e-05	7.66987e-05	1.24142	0.00761453	0.794837	0.824508	0.664164	0.675857	0.60277	0.625272	0.503673	0.512532	-0.0612439	-0.0635302	-0.0511753	-0.0520723
1860.01	9.81344e-05	4.07053e-05	-7.97771e-06	1.06984	0.476571	-0.092688				2.43053	1.33	1.29497	7.95206e-05	7.66604e-05	1.24169	0.0076059	1.23407	1.28012	1.03095	1.04912	0.511884	0.530982	0.427629	0.435138	-0.100323	-0.104066	-0.0838097	-0.0852767
1860.97	0.000119334	4.52679e-05	-1.1716e-05	1.30096	0.529989	-0.136121				2.43053	1.33	1.29499	7.94794e-05	7.66221e-05	1.24196	0.00759958	1.50145	1.55744	1.25402	1.27613	0.569555	0.590794	0.475696	0.484045	-0.147409	-0.152906	-0.123117	-0.12527
1861.93	0.000125279	5.95609e-05	-1.52038e-05	1.36577	0.697329	-0.176643				2.43053	1.33	1.295	7.94383e-05	7.65838e-05	1.24223	0.00759347	1.57706	1.63584	1.31686	1.34008	0.749776	0.777722	0.626071	0.63706	-0.191391	-0.198525	-0.159814	-0.162605
1862.9	0.000121211	8.13864e-05	-1.76234e-05	1.32142	0.952858	-0.204755				2.43053	1.33	1.29502	7.93971e-05	7.65456e-05	1.24249	0.00758304	1.52664	1.58351	1.27446	1.29689	1.02505	1.06324	0.85573	0.870752	-0.221965	-0.230234	-0.1853	-0.188531
1863.86	0.000113026	0.000111589	-1.86013e-05	1.23219	1.30646	-0.216117				2.43053	1.33	1.29504	7.93561e-05	7.65075e-05	1.24276	0.00756218	1.42429	1.47732	1.18874	1.20959	1.40618	1.45854	1.17363	1.19421	-0.234403	-0.24313	-0.195637	-0.19904
1864.83	0.000102708	0.000153945	-1.8267e-05	1.11971	1.80236	-0.212233				2.43053	1.33	1.29594	7.9315e-05	7.65391e-05	1.24303	0.00752647	1.29494	1.3419	1.07954	1.09838	1.94093	2.01133	1.61808	1.64641	-0.230309	-0.238662	-0.192001	-0.195324
1865.79	8.79746e-05	0.00021129	-1.70618e-05	0.959084	2.47375	-0.19823				2.43054	1.33	1.29596	7.9274e-05	7.65009e-05	1.2433	0.00747727	1.10975	1.14998	0.924943	0.940962	2.66531	2.76193	2.22145	2.26024	-0.215226	-0.223027	-0.179384	-0.182468
1866.76	6.58603e-05	0.000278719	-1.55251e-05	0.717998	3.26319	-0.180376				2.43054	1.33	1.29598	7.92331e-05	7.64629e-05	1.24357	0.00742371	0.831222	0.861337	0.692634	0.704527	3.51771	3.64515	2.93121	2.98226	-0.195942	-0.203041	-0.163273	-0.166061
1867.72	3.8174e-05	0.000338071	-1.41915e-05	0.416166	3.95808	-0.164882				2.43054	1.33	1.296	7.91922e-05	7.64248e-05	1.24384	0.00738003	0.482043	0.499497	0.401578	0.40842	4.26899	4.42357	3.5564	3.61822	-0.179203	-0.185692	-0.14929	-0.151825
1868.68	1.40462e-05	0.000363393	-1.34753e-05	0.153129	4.25454	-0.156561				2.43054	1.33	1.29602	7.91513e-05	7.63868e-05	1.2441	0.00735913	0.17746	0.183882	0.147803	0.15031	4.59112	4.75727	3.82386	3.89025	-0.170247	-0.176409	-0.141796	-0.144196
1869.65	4.33251e-06	0.000339791	-1.34194e-05	0.0472323	3.97821	-0.155912				2.43054	1.33	1.29604	7.91105e-05	7.63489e-05	1.24437	0.00736581	0.0547653	0.0567462	0.0456023	0.0463759	4.29514	4.4505	3.57651	3.63856	-0.169629	-0.175764	-0.141247	-0.143641
1870.61	1.26045e-05	0.00027569	-1.35833e-05	0.137412	3.22773	-0.157816				2.43054	1.33	1.29606	7.90697e-05	7.6311e-05	1.24464	0.00739429	0.15941	0.165173	0.132707	0.134969	3.48667	3.61272	2.90262	2.95296	-0.171789	-0.177999	-0.143013	-0.145445
1871.58	3.35248e-05	0.000193726	-1.3235e-05	0.365482	2.26811	-0.153769				2.43055	1.33	1.29695	7.9029e-05	7.63428e-05	1.24491	0.00743159	0.424209	0.439135	0.352745	0.358794	2.45133	2.53758	2.03837	2.0737	-0.16747	-0.173363	-0.139257	-0.141638
1872.54	5.8081e-05	0.000115223	-1.1716e-05	0.633189	1.34901	-0.136121				2.43055	1.33	1.29697	7.89883e-05	7.63049e-05	1.24518	0.00746448	0.735312	0.76117	0.611294	0.621841	1.45874	1.51003	1.21271	1.23371	-0.148326	-0.153542	-0.123309	-0.125427
1873.51	7.81957e-05	5.33434e-05	-8.75723e-06	0.852476	0.624535	-0.101745				2.43055	1.33	1.29699	7.89476e-05	7.62671e-05	1.24545	0.00748539	0.990475	1.02529	0.823229	0.837492	0.675681	0.699429	0.561589	0.571303	-0.110925	-0.114823	-0.0921944	-0.0937825
1874.47	8.85148e-05	1.34604e-05	-4.68362e-06	0.964973	0.157592	-0.054416				2.43055	1.33	1.29701	7.8907e-05	7.62293e-05	1.24572	0.00749405	1.12176	1.16116	0.932127	0.948306	0.170586	0.176578	0.141748	0.144196	-0.0593562	-0.0614412	-0.049322	-0.0501728
1875.43	8.70675e-05	-4.57466e-06	-3.0268e-07	0.949195	-0.0535593	-0.00351665				2.43055	1.33	1.29703	7.88665e-05	7.61916e-05	1.24598	0.00749493	1.10399	1.14274	0.917142	0.933062	-0.0580051	-0.0600415	-0.0481881	-0.0490194	-0.00383788	-0.00397262	-0.00318834	-0.00324336
1876.4	7.56765e-05	-3.96185e-06	3.57348e-06	0.825012	-0.0463847	0.041518				2.43055	1.33	1.29705	7.88259e-05	7.61539e-05	1.24625	0.00749291	0.960046	0.993732	0.797376	0.811202	-0.0502607	-0.0520243	-0.0417446	-0.0424646	0.0453338	0.0469245	0.0376524	0.0383022
1877.36	5.9423e-05	1.15046e-05	6.78003e-06	0.647819	0.134694	0.0787729				2.43055	1.33	1.29794	7.87854e-05	7.6186e-05	1.24652	0.00749034	0.754238	0.779973	0.62572	0.636554	0.146024	0.151007	0.121143	0.123234	0.0860569	0.0889932	0.0713932	0.0726251
1878.33	4.4669e-05	3.88427e-05	9.90462e-06	0.486974	0.454764	0.115076				2.43056	1.33	1.29796	7.8745e-05	7.61483e-05	1.24679	0.00748704	0.567261	0.586605	0.470492	0.478628	0.493272	0.510093	0.409125	0.416196	0.125781	0.13007	0.104324	0.106124
1879.29	3.65097e-05	7.51615e-05	1.35815e-05	0.398023	0.879978	0.157795				2.43056	1.33	1.29798	7.87046e-05	7.61107e-05	1.24706	0.00748225	0.463883	0.479692	0.384659	0.391302	0.954982	0.987529	0.791886	0.805597	0.172563	0.178444	0.143092	0.145559
1880.26	3.70555e-05	0.000115562	1.75033e-05	0.403973	1.35298	0.20336				2.43056	1.33	1.298	7.86642e-05	7.60731e-05	1.24733	0.00747649	0.471059	0.487104	0.390518	0.397257	1.46905	1.51909	1.21788	1.239	0.222506	0.230085	0.184462	0.187642
1881.22	4.51049e-05	0.000152155	2.00849e-05	0.491726	1.7814	0.233354				2.43056	1.33	1.29802	7.86239e-05	7.60355e-05	1.2476	0.00747156	0.573679	0.593208	0.47548	0.483685	1.93523	2.0011	1.60396	1.63184	0.255455	0.264152	0.211728	0.215375
1882.18	5.69867e-05	0.000176125	1.92728e-05	0.621259	2.06204	0.223918				2.43056	1.33	1.29804	7.85836e-05	7.5998e-05	1.24787	0.00746893	0.725173	0.749845	0.600901	0.611274	2.24124	2.31749	1.85716	1.88948	0.245252	0.253596	0.203224	0.206723
1883.15	6.82073e-05	0.000182071	1.40695e-05	0.743584	2.13166	0.163465				2.43056	1.33	1.29806	7.85434e-05	7.59606e-05	1.24814	0.00746797	0.868403	0.897931	0.719417	0.731844	2.31809	2.39692	1.92039	1.95382	0.17913	0.185221	0.148398	0.150952
1884.11	7.52648e-05	0.000171125	5.56372e-06	0.820524	2.0035	0.0646413				2.43057	1.33	1.29896	7.85032e-05	7.59929e-05	1.24841	0.00746582	0.958748	0.990419	0.793347	0.807053	2.17985	2.25186	1.80378	1.83515	0.0708725	0.0732137	0.0586457	0.0596542
1885.08	7.6876e-05	0.000149939	-3.4105e-06	0.838089	1.75546	-0.0396244				2.43057	1.33	1.29898	7.84631e-05	7.59555e-05	1.24868	0.00745925	0.979773	1.01212	0.810554	0.824547	1.91095	1.97404	1.58091	1.60833	-0.0434663	-0.0449013	-0.0359591	-0.0365766
1886.04	7.42404e-05	0.000126489	-9.74536e-06	0.809356	1.48091	-0.113225				2.43057	1.33	1.299	7.84229e-05	7.59181e-05	1.24895	0.00744714	0.946667	0.977901	0.782982	0.796475	1.61291	1.66612	1.33403	1.35709	-0.124267	-0.128367	-0.10278	-0.104541
1887	7.04639e-05	0.000106122	-1.16555e-05	0.768185	1.24246	-0.135418				2.43057	1.33	1.29901	7.83829e-05	7.58807e-05	1.24921	0.00743189	0.898971	0.928614	0.743358	0.756139	1.35389	1.39854	1.11953	1.13883	-0.1487	-0.153603	-0.12296	-0.125062
1887.97	6.92569e-05	9.03737e-05	-9.58052e-06	0.755027	1.05808	-0.11131				2.43057	1.33	1.29903	7.83428e-05	7.58434e-05	1.24948	0.00741845	0.884023	0.913156	0.730826	0.743368	1.15357	1.19158	0.953659	0.970048	-0.12229	-0.12632	-0.101097	-0.102823
1888.93	7.29272e-05	7.87126e-05	-5.94184e-06	0.79504	0.921553	-0.0690345				2.43057	1.33	1.29905	7.83028e-05	7.58062e-05	1.24975	0.00741163	0.931348	0.962022	0.769769	0.78297	1.00523	1.03834	0.830836	0.84509	-0.0758828	-0.078382	-0.0627179	-0.0637878
1889.9	8.07e-05	7.11884e-05	-3.65265e-06	0.879778	0.833461	-0.0424378				2.43058	1.33	1.29995	7.82629e-05	7.58388e-05	1.25002	0.00741343	1.03114	1.0641	0.851263	0.865873	0.909606	0.938681	0.75093	0.76381	-0.0466715	-0.0481634	-0.0385299	-0.0391875
1890.86	8.91397e-05	6.91433e-05	-4.36045e-06	0.971786	0.809518	-0.0506613				2.43058	1.33	1.29997	7.8223e-05	7.58015e-05	1.25029	0.00742214	1.13956	1.17596	0.940548	0.956719	0.883926	0.912162	0.729558	0.742084	-0.0557438	-0.0575246	-0.0460088	-0.0467949
1891.83	9.48692e-05	7.3229e-05	-7.82032e-06	1.03425	0.857352	-0.0908594				2.43058	1.33	1.29999	7.81831e-05	7.57644e-05	1.25056	0.00743385	1.21342	1.25216	1.00128	1.01853	0.936634	0.966536	0.77288	0.786175	-0.100026	-0.103219	-0.082538	-0.08395
1892.79	9.73186e-05	8.11489e-05	-1.26483e-05	1.06095	0.950077	-0.146953				2.43058	1.33	1.30001	7.81433e-05	7.57272e-05	1.25083	0.00744493	1.24539	1.28512	1.02741	1.04514	1.03846	1.0716	0.856705	0.871471	-0.16186	-0.167025	-0.133531	-0.135818
1893.75	9.92995e-05	8.77446e-05	-1.73394e-05	1.08255	1.0273	-0.201456				2.43058	1.33	1.30003	7.81035e-05	7.56901e-05	1.2511	0.00745396	1.27138	1.31192	1.04861	1.06673	1.12344	1.15926	0.926591	0.942588	-0.222005	-0.229084	-0.183106	-0.186245
1894.72	0.000105067	8.78386e-05	-2.07396e-05	1.14542	1.0284	-0.24096				2.43058	1.33	1.30005	7.80637e-05	7.5653e-05	1.25137	0.00746173	1.34591	1.3888	1.10982	1.12902	1.12522	1.16107	0.927838	0.943873	-0.265675	-0.274141	-0.219072	-0.222831
1895.68	0.000116963	8.00723e-05	-2.2009e-05	1.27511	0.937473	-0.255709				2.43059	1.33	1.30094	7.8024e-05	7.56859e-05	1.25164	0.00746986	1.49906	1.54537	1.23468	1.25608	1.02625	1.05796	0.845253	0.859869	-0.28208	-0.290794	-0.23233	-0.23632
1896.65	0.000132922	6.85556e-05	-2.05282e-05	1.44909	0.802637	-0.238504				2.43059	1.33	1.30096	7.79844e-05	7.56488e-05	1.25191	0.00747919	1.70447	1.75709	1.40352	1.42791	0.879094	0.906235	0.723879	0.736402	-0.263235	-0.271362	-0.216757	-0.220485
1897.61	0.000147133	6.00852e-05	-1.60299e-05	1.60402	0.703467	-0.186241				2.43059	1.33	1.30098	7.79447e-05	7.56118e-05	1.25218	0.00748914	1.88766	1.9459	1.554	1.58106	0.770869	0.794653	0.634613	0.645601	-0.205657	-0.212002	-0.169306	-0.172223
1898.58	0.000153516	5.87814e-05	-8.90158e-06	1.67361	0.688202	-0.103422				2.43059	1.33	1.301	7.79052e-05	7.55749e-05	1.25246	0.0074983	1.97055	2.03131	1.62186	1.65015	0.754525	0.77779	0.621012	0.631776	-0.114262	-0.117785	-0.0940432	-0.0956659
1899.54	0.000149054	6.27963e-05	-4.03263e-07	1.62496	0.735208	-0.00468526				2.43059	1.33	1.301	7.78656e-05	7.55364e-05	1.25245	0.00750547	1.91425	1.97327	1.57553	1.60302	0.80647	0.831338	0.663768	0.675287	-0.00517896	-0.00533866	-0.00426256	-0.00433622
1900.5	0.000134768	6.56499e-05	7.51112e-06	1.46922	0.768618	0.087267				2.43059	1.33	1.30101	7.78261e-05	7.54991e-05	1.25265	0.00751022	1.73166	1.78503	1.425	1.44986	0.843546	0.869545	0.694162	0.706219	0.0965116	0.0994862	0.0794203	0.0807944
1901.47	0.000114474	6.11609e-05	1.28048e-05	1.24798	0.716061	0.148771				2.4306	1.33	1.30103	7.77866e-05	7.54619e-05	1.25285	0.00751288	1.47164	1.51698	1.21082	1.23192	0.786265	0.810487	0.646913	0.658149	0.164614	0.169686	0.135439	0.137784
1902.43	9.29227e-05	4.86812e-05	1.42148e-05	1.01303	0.569951	0.165153				2.4306	1.33	1.30104	7.77472e-05	7.54247e-05	1.25305	0.00751395	1.19519	1.23199	0.983192	1.00031	0.626147	0.645428	0.515084	0.524024	0.182834	0.188464	0.150403	0.153008
1903.4	7.46408e-05	3.49106e-05	1.18613e-05	0.813721	0.408727	0.137809				2.4306	1.33	1.30106	7.77078e-05	7.53875e-05	1.25326	0.00751393	0.960531	0.990095	0.790019	0.803755	0.449255	0.463082	0.369503	0.375911	0.15264	0.157338	0.125543	0.127717
1904.36	6.37611e-05	3.06508e-05	7.08271e-06	0.695113	0.358854	0.0822895				2.4306	1.33	1.30195	7.76685e-05	7.54202e-05	1.25346	0.00751329	0.820939	0.845411	0.674464	0.686182	0.394636	0.4064	0.324224	0.329844	0.0911916	0.0939099	0.0749208	0.0762176
1905.33	6.3885e-05	4.45489e-05	1.61026e-06	0.696463	0.521571	0.0187086				2.4306	1.33	1.30196	7.76292e-05	7.53831e-05	1.25366	0.00751279	0.822951	0.847471	0.676	0.687743	0.573868	0.590967	0.471394	0.479573	0.020743	0.021361	0.017039	0.0173338
1906.29	7.68723e-05	7.78874e-05	-3.20841e-06	0.838049	0.911892	-0.0372765				2.4306	1.33	1.30198	7.75899e-05	7.5346e-05	1.25386	0.0075135	0.990751	1.02026	0.813695	0.827844	1.00383	1.03373	0.82444	0.838777	-0.0413509	-0.0425823	-0.0339611	-0.0345485
1907.25	0.000100699	0.000122969	-6.60121e-06	1.0978	1.4397	-0.0766953				2.43061	1.33	1.30199	7.75507e-05	7.5309e-05	1.25406	0.00751662	1.29849	1.33714	1.06625	1.08483	1.58566	1.63286	1.30206	1.32478	-0.0851212	-0.087655	-0.0698971	-0.0711064
1908.22	0.000128289	0.000165591	-8.00751e-06	1.39858	1.93871	-0.0930342				2.43061	1.33	1.30201	7.75115e-05	7.5272e-05	1.25426	0.00752309	1.6551	1.70434	1.35884	1.38258	2.13634	2.1999	1.75395	1.78466	-0.103307	-0.106381	-0.0848159	-0.0862844
1909.18	0.000149778	0.000191083	-6.76326e-06	1.63285	2.23717	-0.078578				2.43061	1.33	1.30202	7.74724e-05	7.5235e-05	1.25446	0.00753324	1.93331	1.9908	1.58698	1.61478	2.46647	2.53982	2.02463	2.0602	-0.087299	-0.0898952	-0.0716605	-0.072903
1910.15	0.000158242	0.000191595	-2.38139e-06	1.72513	2.24316	-0.0276679				2.43061	1.33	1.30204	7.74332e-05	7.5198e-05	1.25466	0.0075463	2.04359	2.10434	1.67722	1.70667	2.47432	2.54787	2.03073	2.06646	-0.0307541	-0.0316682	-0.0252405	-0.025679
1911.11	0.000154526	0.000170003	4.68362e-06	1.68462	1.99037	0.054416				2.43061	1.33	1.30205	7.73942e-05	7.51611e-05	1.25486	0.00756007	1.99661	2.05593	1.63837	1.66718	2.19659	2.26185	1.80247	1.8342	0.0605164	0.0623144	0.0496584	0.0505231
1912.08	0.000146336	0.000137386	1.25691e-05	1.59533	1.60849	0.146032				2.43061	1.33	1.30294	7.73551e-05	7.51941e-05	1.25506	0.00757109	1.89174	1.94611	1.55061	1.5779	1.77604	1.82708	1.45577	1.48138	0.162486	0.167155	0.133185	0.135509
1913.04	0.000142465	0.00010673	1.83797e-05	1.55313	1.24958	0.213542				2.43062	1.33	1.30295	7.73162e-05	7.51573e-05	1.25526	0.00757569	1.84263	1.89556	1.51009	1.53668	1.38044	1.42009	1.13131	1.15118	0.237721	0.24455	0.19482	0.198222
1914	0.00014734	8.79122e-05	1.91974e-05	1.60628	1.02926	0.223042				2.43062	1.33	1.30297	7.72772e-05	7.51204e-05	1.25546	0.00757188	1.90664	1.96138	1.56228	1.58978	1.13762	1.17028	0.932153	0.948499	0.248423	0.255555	0.203554	0.207108
1914.97	0.000159145	8.58642e-05	1.33142e-05	1.73497	1.00528	0.154689				2.43062	1.33	1.30298	7.72383e-05	7.50837e-05	1.25566	0.00756106	2.06044	2.11957	1.68801	1.7177	1.11168	1.14358	0.910738	0.926684	0.172378	0.177325	0.14122	0.143681
1915.93	0.000171566	0.000100653	1.39512e-06	1.87038	1.17843	0.016209				2.43062	1.33	1.303	7.71994e-05	7.50469e-05	1.25586	0.0075484	2.22237	2.28612	1.82035	1.85235	1.3038	1.3412	1.06795	1.08664	0.0180716	0.01859	0.0148025	0.0150598
1916.9	0.000177872	0.000128363	-1.29743e-05	1.93913	1.50285	-0.15074				2.43062	1.33	1.30301	7.71606e-05	7.50102e-05	1.25607	0.00754091	2.30522	2.3713	1.88788	1.92105	1.66358	1.71127	1.36241	1.38627	-0.168147	-0.172967	-0.137705	-0.140094
1917.86	0.000175147	0.000162791	-2.44146e-05	1.90942	1.90593	-0.283658				2.43062	1.33	1.30303	7.71218e-05	7.49735e-05	1.25627	0.00754412	2.27104	2.33612	1.85957	1.89225	2.11083	2.17131	1.72839	1.75873	-0.316572	-0.325643	-0.259215	-0.26371
1918.82	0.000165421	0.000197634	-2.85413e-05	1.80339	2.31386	-0.331603				2.43063	1.33	1.30304	7.7083e-05	7.49369e-05	1.25647	0.00755928	2.14601	2.20747	1.75689	1.7878	2.56391	2.63734	2.09901	2.13602	-0.370267	-0.380871	-0.303128	-0.308395
1919.79	0.000152789	0.000227594	-2.43196e-05	1.66568	2.66463	-0.282554				2.43063	1.33	1.30306	7.70443e-05	7.49003e-05	1.25667	0.00758311	1.98313	2.0399	1.62326	1.65189	2.95407	3.03863	2.418	2.46085	-0.315657	-0.324693	-0.258376	-0.26288
1920.75	0.000139936	0.00024771	-1.41226e-05	1.52556	2.90015	-0.164082				2.43063	1.33	1.30395	7.70057e-05	7.49335e-05	1.25687	0.00761015	1.81722	1.86747	1.48581	1.51208	3.21678	3.30573	2.63013	2.67697	-0.183397	-0.188468	-0.149951	-0.152576
1921.72	0.000127475	0.000252802	-2.09361e-06	1.38971	2.95976	-0.0243243				2.43063	1.33	1.30396	7.6967e-05	7.4897e-05	1.25707	0.00763619	1.65623	1.702	1.35394	1.37795	3.28455	3.37533	2.68507	2.73307	-0.0272014	-0.0279532	-0.0222368	-0.0226277
1922.68	0.00011568	0.000239186	7.75978e-06	1.26112	2.80035	0.090156				2.43063	1.33	1.30397	7.69284e-05	7.48605e-05	1.25727	0.00766009	1.50374	1.54528	1.22907	1.25091	3.1092	3.19509	2.54129	2.58681	0.10087	0.103657	0.0824456	0.0839005
1923.65	0.000106005	0.000208179	1.2991e-05	1.15565	2.43732	0.150934				2.43063	1.33	1.30399	7.68899e-05	7.4824e-05	1.25747	0.0076832	1.37866	1.41673	1.12664	1.14671	2.7075	2.78225	2.21257	2.25224	0.168956	0.173621	0.138071	0.140516
1924.61	0.000100592	0.00016766	1.34101e-05	1.09664	1.96293	0.155803				2.43063	1.33	1.304	7.68513e-05	7.47875e-05	1.25767	0.00770696	1.30892	1.34504	1.06946	1.08857	2.18161	2.24182	1.78251	1.81449	0.174494	0.179309	0.142572	0.145104
1925.57	0.000100437	0.000128844	1.06469e-05	1.09495	1.50848	0.1237				2.43064	1.33	1.30402	7.68129e-05	7.47511e-05	1.25788	0.00773108	1.30755	1.34362	1.06816	1.0873	1.67738	1.72364	1.37028	1.39487	0.138608	0.142431	0.113232	0.115249
1926.54	0.000104322	0.000100354	6.94022e-06	1.1373	1.17493	0.080634				2.43064	1.33	1.30403	7.67744e-05	7.47147e-05	1.25808	0.00775351	1.35881	1.39627	1.10984	1.12979	1.30713	1.34316	1.06763	1.08681	0.0903976	0.0928896	0.0738345	0.0751533
1927.5	0.000109509	8.45082e-05	4.01121e-06	1.19385	0.989407	0.0466037				2.43064	1.33	1.30405	7.6736e-05	7.46784e-05	1.25828	0.0077722	1.42709	1.46641	1.16541	1.18641	1.10128	1.13163	0.899346	0.915529	0.0522729	0.0537131	0.0426878	0.0434519
1928.47	0.000113306	7.79033e-05	2.59653e-06	1.23524	0.912078	0.0301674				2.43064	1.33	1.30406	7.66976e-05	7.46421e-05	1.25848	0.00778682	1.47731	1.51799	1.20621	1.22799	1.01572	1.04369	0.829327	0.844271	0.0338541	0.0347864	0.0276416	0.0281373
1929.43	0.000114297	7.50553e-05	2.5453e-06	1.24605	0.878734	0.0295722				2.43064	1.33	1.30495	7.66593e-05	7.46756e-05	1.25868	0.00779911	1.49097	1.53058	1.21602	1.23802	0.979076	1.00508	0.798522	0.812931	0.0332028	0.0340848	0.0270797	0.0275661
1930.4	0.000112691	7.24336e-05	3.17395e-06	1.22854	0.84804	0.0368761				2.43064	1.33	1.30497	7.6621e-05	7.46393e-05	1.25888	0.00781158	1.47076	1.50981	1.19932	1.22105	0.945349	0.970448	0.77088	0.78481	0.041424	0.0425238	0.033779	0.0343867
1931.36	0.000109988	7.02133e-05	3.69642e-06	1.19907	0.822045	0.0429464				2.43065	1.33	1.30498	7.65828e-05	7.46031e-05	1.25908	0.00782586	1.4362	1.47431	1.17094	1.19218	0.916829	0.941158	0.747494	0.761024	0.048267	0.0495478	0.0393522	0.0400615
1932.32	0.000108445	7.0557e-05	3.54461e-06	1.18225	0.826069	0.0411826				2.43065	1.33	1.305	7.65445e-05	7.45669e-05	1.25929	0.00784191	1.41676	1.45433	1.15489	1.17588	0.921777	0.946224	0.751397	0.765026	0.0463078	0.047536	0.0377483	0.0384301
1933.29	0.000110487	7.40821e-05	2.49222e-06	1.20451	0.86734	0.0289555				2.43065	1.33	1.30501	7.65064e-05	7.45308e-05	1.25949	0.00785874	1.44415	1.48243	1.17701	1.19846	0.968313	0.99398	0.789194	0.803542	0.0325753	0.0334388	0.0265495	0.02703
1934.25	0.000117796	7.78381e-05	6.13742e-07	1.28419	0.911315	0.00713068				2.43065	1.33	1.30502	7.64682e-05	7.44947e-05	1.25969	0.00787548	1.54046	1.58127	1.25528	1.27822	1.01791	1.04488	0.829476	0.844592	0.0080261	0.00823874	0.00654029	0.0066589
1935.22	0.000129918	7.68388e-05	-1.80583e-06	1.41634	0.899615	-0.0209808				2.43065	1.33	1.30504	7.64301e-05	7.44586e-05	1.25989	0.00789186	1.69983	1.74484	1.38491	1.41028	1.00535	1.03197	0.819092	0.834049	-0.0236272	-0.0242528	-0.0192499	-0.0195997
1936.18	0.000143227	6.81132e-05	-4.39491e-06	1.56144	0.797457	-0.0510617				2.43065	1.33	1.30505	7.63921e-05	7.44225e-05	1.26009	0.00790776	1.87489	1.92451	1.52728	1.55534	0.891627	0.915223	0.726314	0.739596	-0.057531	-0.0590535	-0.0468644	-0.0477175
1937.14	0.000151542	5.39543e-05	-6.86478e-06	1.65209	0.631688	-0.0797575				2.43066	1.33	1.30594	7.6354e-05	7.44563e-05	1.26029	0.00792241	1.98473	2.03532	1.61495	1.64469	0.706633	0.724644	0.57498	0.585504	-0.0899072	-0.0921988	-0.0731565	-0.0744905
1938.11	0.000148648	4.18024e-05	-9.1102e-06	1.62054	0.489415	-0.105846				2.43066	1.33	1.30596	7.63161e-05	7.44203e-05	1.2605	0.00793434	1.94779	1.99741	1.58462	1.61385	0.547754	0.561707	0.445624	0.453787	-0.119375	-0.122416	-0.0971169	-0.0988902
1939.07	0.00013147	4.09698e-05	-1.11926e-05	1.43326	0.479667	-0.13004				2.43066	1.33	1.30597	7.62781e-05	7.43843e-05	1.2607	0.00794246	1.72356	1.76744	1.40196	1.42781	0.537111	0.550786	0.436889	0.4449	-0.146734	-0.15047	-0.119354	-0.121536
1940.04	0.000102276	5.81993e-05	-1.32006e-05	1.115	0.681387	-0.153369				2.43066	1.33	1.30599	7.62402e-05	7.43484e-05	1.2609	0.0079473	1.3415	1.37563	1.09099	1.11108	0.763368	0.782792	0.62082	0.632222	-0.173145	-0.177551	-0.140813	-0.143387
1941	6.86832e-05	9.36817e-05	-1.50353e-05	0.748773	1.09681	-0.174686				2.43066	1.33	1.306	7.62023e-05	7.43125e-05	1.2611	0.00795154	0.901327	0.924249	0.73289	0.746366	1.22938	1.26065	0.999638	1.01805	-0.197308	-0.202325	-0.160435	-0.16337
1941.97	4.05302e-05	0.000139232	-1.63959e-05	0.441853	1.6301	-0.190494				2.43066	1.33	1.30602	7.61645e-05	7.42766e-05	1.2613	0.00795906	0.53214	0.545666	0.43262	0.440569	1.82804	1.87451	1.48617	1.51364	-0.21527	-0.220741	-0.17501	-0.178214
1942.93	2.44481e-05	0.000180861	-1.70236e-05	0.266529	2.11749	-0.197786				2.43067	1.33	1.30603	7.61267e-05	7.42408e-05	1.26151	0.00797314	0.32115	0.329308	0.261044	0.265844	2.37579	2.43614	1.93114	1.96699	-0.223622	-0.229302	-0.181769	-0.185102
1943.89	2.00775e-05	0.000205535	-1.71335e-05	0.218881	2.40637	-0.199063				2.43067	1.33	1.30604	7.60889e-05	7.4205e-05	1.26171	0.00799487	0.263869	0.270568	0.214446	0.218399	2.70125	2.76983	2.1953	2.23623	-0.225177	-0.230894	-0.183001	-0.186367
1944.86	2.16076e-05	0.000207267	-1.74921e-05	0.235562	2.42665	-0.20323				2.43067	1.33	1.30606	7.60512e-05	7.41693e-05	1.26191	0.0080228	0.284119	0.291328	0.230863	0.235134	2.72536	2.79451	2.21451	2.25595	-0.230004	-0.23584	-0.186892	-0.19034
1945.82	2.28584e-05	0.00018802	-1.90316e-05	0.249198	2.20131	-0.221116				2.43067	1.33	1.30695	7.60135e-05	7.42033e-05	1.26211	0.00805395	0.300715	0.308051	0.244076	0.248609	2.47351	2.53385	2.00763	2.04529	-0.250371	-0.256479	-0.203214	-0.206979
1946.79	2.09436e-05	0.000154566	-2.22176e-05	0.228324	1.80963	-0.258132				2.43067	1.33	1.30696	7.59759e-05	7.41675e-05	1.26231	0.00808521	0.275661	0.282382	0.223702	0.227872	2.03441	2.08401	1.65095	1.68197	-0.29243	-0.29956	-0.23731	-0.241722
1947.75	1.64099e-05	0.000115098	-2.66135e-05	0.178898	1.34755	-0.309205				2.43067	1.33	1.30698	7.59382e-05	7.41319e-05	1.26252	0.00811455	0.216095	0.221361	0.175333	0.178612	1.51568	1.55261	1.22978	1.25292	-0.350462	-0.359002	-0.284355	-0.289659
1948.72	1.12113e-05	7.72597e-05	-3.08966e-05	0.122224	0.904543	-0.358968				2.43068	1.33	1.30699	7.59007e-05	7.40962e-05	1.26272	0.00814135	0.14771	0.151307	0.119827	0.122074	1.01791	1.04269	0.825754	0.841307	-0.407066	-0.416979	-0.330224	-0.336402
1949.68	6.83684e-06	4.71724e-05	-3.33898e-05	0.0745341	0.552286	-0.387935				2.43068	1.33	1.30701	7.58631e-05	7.40606e-05	1.26292	0.0081661	0.0901207	0.0923141	0.0730958	0.0744708	0.621809	0.636943	0.504341	0.513852	-0.440132	-0.450844	-0.356985	-0.363684
1950.64	3.92273e-06	2.88701e-05	-3.28775e-05	0.0427649	0.338006	-0.381983				2.43068	1.33	1.30702	7.58256e-05	7.4025e-05	1.26312	0.0081898	0.0517336	0.0529919	0.0419531	0.0427444	0.380743	0.390005	0.308762	0.314595	-0.433593	-0.44414	-0.351621	-0.358238
1951.61	3.19071e-06	2.39918e-05	-2.92249e-05	0.0347846	0.280892	-0.339546				2.43068	1.33	1.30704	7.57882e-05	7.39895e-05	1.26332	0.00821334	0.0421004	0.0431238	0.0341352	0.0347809	0.316564	0.324259	0.256672	0.261533	-0.385613	-0.394987	-0.312657	-0.318559
1952.57	6.32089e-06	3.17059e-05	-2.34591e-05	0.0689093	0.371207	-0.272556				2.43068	1.33	1.30705	7.57507e-05	7.3954e-05	1.26353	0.008237	0.0834433	0.0854706	0.0676444	0.0689279	0.418556	0.428725	0.339308	0.345756	-0.309688	-0.317212	-0.251053	-0.255808
1953.54	1.54143e-05	4.88218e-05	-1.73338e-05	0.168044	0.571597	-0.20139				2.43068	1.33	1.30794	7.57134e-05	7.39883e-05	1.26373	0.00826029	0.203588	0.208334	0.164857	0.167995	0.644824	0.659859	0.522152	0.532113	-0.22894	-0.234278	-0.185386	-0.188908
1954.5	3.10671e-05	7.0164e-05	-1.26297e-05	0.338688	0.821468	-0.146737				2.43069	1.33	1.30796	7.5676e-05	7.39528e-05	1.26393	0.00828222	0.410528	0.420094	0.332371	0.338721	0.927163	0.948767	0.750648	0.765023	-0.166892	-0.170781	-0.135118	-0.137693
1955.47	5.05345e-05	8.95103e-05	-1.05817e-05	0.550918	1.04797	-0.122942				2.43069	1.33	1.30797	7.56387e-05	7.39174e-05	1.26413	0.00830203	0.668104	0.683662	0.540814	0.551184	1.18339	1.21095	0.957929	0.97634	-0.139898	-0.143156	-0.113244	-0.115408
1956.43	6.779e-05	0.000101102	-1.16359e-05	0.739035	1.18368	-0.13519				2.43069	1.33	1.30798	7.56014e-05	7.3882e-05	1.26434	0.00832009	0.896676	0.917545	0.725712	0.739672	1.3373	1.36843	1.08233	1.10319	-0.153911	-0.157493	-0.124566	-0.126951
1957.39	7.60136e-05	0.000101194	-1.55345e-05	0.828687	1.18476	-0.180486				2.43069	1.33	1.308	7.55642e-05	7.38466e-05	1.26454	0.0083382	1.00595	1.02934	0.814008	0.829707	1.33918	1.37033	1.08366	1.10459	-0.20558	-0.210362	-0.166354	-0.169545
1958.36	7.12518e-05	8.90139e-05	-2.15638e-05	0.776775	1.04216	-0.250536				2.43069	1.33	1.30801	7.5527e-05	7.38113e-05	1.26474	0.00835886	0.943396	0.965324	0.763258	0.778011	1.17857	1.20597	0.953527	0.971978	-0.285511	-0.292148	-0.230994	-0.235434
1959.32	5.51166e-05	6.68634e-05	-2.87406e-05	0.600872	0.782825	-0.333919				2.43069	1.33	1.30803	7.54898e-05	7.3776e-05	1.26494	0.00838381	0.73012	0.74708	0.590603	0.602042	0.885728	0.906303	0.716477	0.730363	-0.380722	-0.389566	-0.307971	-0.313906
1960.29	3.4797e-05	3.94518e-05	-3.59081e-05	0.379351	0.461895	-0.417194				2.4307	1.33	1.30804	7.54527e-05	7.37407e-05	1.26515	0.00841274	0.461177	0.471883	0.372987	0.380227	0.522868	0.535007	0.422881	0.431092	-0.475902	-0.486951	-0.384896	-0.392336
1961.25	1.99573e-05	1.26492e-05	-4.18443e-05	0.217571	0.148095	-0.486162				2.4307	1.33	1.30806	7.54156e-05	7.37055e-05	1.26535	0.00844311	0.264631	0.270771	0.213989	0.218154	0.167727	0.171618	0.135629	0.138268	-0.55485	-0.567723	-0.448669	-0.45737
1962.22	1.80285e-05	-7.97864e-06	-4.54141e-05	0.196544	-0.0934125	-0.527638				2.4307	1.33	1.30895	7.53785e-05	7.374e-05	1.26555	0.00847154	0.239173	0.244487	0.193186	0.196959	-0.105848	-0.1082	-0.0854959	-0.0871629	-0.602481	-0.615868	-0.48664	-0.496107
1963.18	3.05725e-05	-1.83517e-05	-4.57941e-05	0.333296	-0.214859	-0.532053				2.4307	1.33	1.30896	7.53415e-05	7.37048e-05	1.26575	0.00849595	0.405786	0.414796	0.327707	0.334129	-0.24358	-0.248989	-0.196712	-0.200556	-0.60782	-0.621317	-0.490867	-0.500444
1964.14	5.26952e-05	-1.65394e-05	-4.2649e-05	0.574474	-0.19364	-0.495512				2.4307	1.33	1.30898	7.53045e-05	7.36697e-05	1.26596	0.00851698	0.699762	0.71529	0.565019	0.576134	-0.219634	-0.224508	-0.177342	-0.180817	-0.566354	-0.578922	-0.4573	-0.466245
1965.11	7.57128e-05	-3.01376e-06	-3.63179e-05	0.825408	-0.0352846	-0.421955				2.43071	1.33	1.30899	7.52675e-05	7.36346e-05	1.26616	0.00853777	1.00592	1.02822	0.81208	0.828115	-0.0400406	-0.0409286	-0.032325	-0.0329603	-0.482517	-0.493218	-0.389538	-0.39718
1966.07	9.18126e-05	1.93771e-05	-2.79332e-05	1.00093	0.226864	-0.324538				2.43071	1.33	1.309	7.52306e-05	7.35995e-05	1.26636	0.00856216	1.22042	1.24746	0.985074	1.0046	0.257569	0.263278	0.207901	0.212004	-0.371301	-0.37953	-0.299701	-0.305599
1967.04	9.83207e-05	4.59533e-05	-1.93473e-05	1.07188	0.538013	-0.224784				2.43071	1.33	1.30902	7.51938e-05	7.35645e-05	1.26657	0.00859241	1.30756	1.33652	1.05523	1.07623	0.611132	0.624667	0.493197	0.502981	-0.257299	-0.262998	-0.207646	-0.21175
1968	9.85777e-05	7.14846e-05	-1.26697e-05	1.07468	0.836929	-0.147201				2.43071	1.33	1.30903	7.51569e-05	7.35295e-05	1.26677	0.00862793	1.31163	1.34066	1.05833	1.07947	0.951138	0.97219	0.767456	0.782766	-0.168577	-0.172308	-0.136022	-0.138722
1968.96	9.83505e-05	9.16757e-05	-9.62056e-06	1.0722	1.07332	-0.111775				2.43071	1.33	1.30905	7.51201e-05	7.34945e-05	1.26697	0.00866572	1.30924	1.3382	1.05622	1.07742	1.22039	1.24738	0.984538	1.00429	-0.128069	-0.130902	-0.103319	-0.105379
1969.93	0.000100699	0.000103991	-1.10036e-05	1.0978	1.21751	-0.127844				2.43071	1.33	1.30994	7.50833e-05	7.35292e-05	1.26717	0.00870209	1.34116	1.36951	1.08076	1.10254	1.38501	1.41428	1.11609	1.13859	-0.146552	-0.149649	-0.118097	-0.120462
1970.89	0.000103695	0.000107594	-1.65273e-05	1.13047	1.25969	-0.19202				2.43072	1.33	1.30995	7.50466e-05	7.34943e-05	1.26738	0.00873459	1.38174	1.41093	1.11326	1.13579	1.4337	1.46398	1.15512	1.1785	-0.220227	-0.224879	-0.177436	-0.181001
1971.86	0.000102408	0.000103072	-2.48719e-05	1.11643	1.20675	-0.288971				2.43072	1.33	1.30997	7.50099e-05	7.34594e-05	1.26758	0.00876287	1.36526	1.39408	1.09979	1.12211	1.37411	1.40312	1.10692	1.12939	-0.331582	-0.33858	-0.267107	-0.272489
1972.82	9.31621e-05	9.23919e-05	-3.39113e-05	1.01564	1.08171	-0.393994				2.43072	1.33	1.30998	7.49732e-05	7.34245e-05	1.26778	0.00878837	1.2426	1.26881	1.00081	1.02117	1.23233	1.25832	0.992539	1.01273	-0.452312	-0.461852	-0.364299	-0.371657
1973.79	7.68257e-05	7.87601e-05	-4.11933e-05	0.837541	0.92211	-0.478599				2.43072	1.33	1.31	7.49366e-05	7.33897e-05	1.26799	0.00881315	1.02521	1.04682	0.825575	0.842402	1.05102	1.07318	0.846363	0.863615	-0.549709	-0.561295	-0.442667	-0.451629
1974.75	5.86808e-05	6.5852e-05	-4.47184e-05	0.639728	0.770984	-0.519555				2.43072	1.33	1.31001	7.49e-05	7.33549e-05	1.26819	0.00883892	0.783455	0.799958	0.630787	0.643667	0.879199	0.897718	0.707873	0.722334	-0.597041	-0.609617	-0.480699	-0.490457
1975.71	4.48618e-05	5.64177e-05	-4.36995e-05	0.489076	0.660529	-0.507717				2.43072	1.33	1.31003	7.48635e-05	7.33201e-05	1.26839	0.0088665	0.599248	0.611862	0.482391	0.492265	0.753608	0.769471	0.60665	0.619075	-0.583723	-0.59601	-0.469893	-0.479463
1976.68	3.82382e-05	5.12106e-05	-3.87914e-05	0.416866	0.599565	-0.450693				2.43073	1.33	1.31004	7.4827e-05	7.32854e-05	1.2686	0.00889597	0.511022	0.521771	0.411298	0.419741	0.684387	0.698783	0.550832	0.562147	-0.518415	-0.52932	-0.417248	-0.425776
1977.64	3.71123e-05	4.9144e-05	-3.16594e-05	0.404592	0.575369	-0.367831				2.43073	1.33	1.31005	7.47905e-05	7.32507e-05	1.2688	0.00892702	0.496217	0.506648	0.399313	0.407538	0.657089	0.670901	0.528769	0.539667	-0.423308	-0.432206	-0.340642	-0.347631
1978.61	3.76143e-05	4.85498e-05	-2.41986e-05	0.410065	0.568413	-0.281148				2.43073	1.33	1.31094	7.4754e-05	7.32857e-05	1.269	0.00895916	0.503174	0.513256	0.404456	0.412817	0.649461	0.662473	0.522042	0.532841	-0.32371	-0.330195	-0.260201	-0.265561
1979.57	3.75006e-05	4.85135e-05	-1.78637e-05	0.408825	0.567988	-0.207547				2.43073	1.33	1.31096	7.47176e-05	7.3251e-05	1.26921	0.00899176	0.501898	0.511946	0.403359	0.411728	0.649291	0.662291	0.521815	0.532648	-0.239083	-0.24387	-0.192143	-0.196118
1980.54	3.81181e-05	4.92139e-05	-1.34846e-05	0.415557	0.576188	-0.156669				2.43073	1.33	1.31097	7.46812e-05	7.32164e-05	1.26941	0.00902405	0.510411	0.520622	0.41013	0.418669	0.658986	0.67217	0.529514	0.540547	-0.180562	-0.184175	-0.145087	-0.148099
1981.5	4.29302e-05	5.11464e-05	-1.14059e-05	0.468018	0.598813	-0.132518				2.43073	1.33	1.31099	7.46449e-05	7.31818e-05	1.26961	0.00905542	0.575126	0.586624	0.462049	0.471706	0.685196	0.698895	0.550479	0.561989	-0.152802	-0.155857	-0.122759	-0.125318
1982.46	5.38919e-05	5.4203e-05	-1.16788e-05	0.58752	0.634599	-0.135689				2.43074	1.33	1.311	7.46086e-05	7.31473e-05	1.26982	0.00908574	0.722328	0.736759	0.580209	0.592383	0.726498	0.741012	0.583558	0.595803	-0.156534	-0.159661	-0.125736	-0.128365
1983.43	6.86757e-05	5.77495e-05	-1.40909e-05	0.748691	0.676121	-0.163713				2.43074	1.33	1.31102	7.45723e-05	7.31127e-05	1.27002	0.00911556	0.920927	0.939313	0.739605	0.755187	0.774409	0.789869	0.621935	0.63503	-0.188956	-0.192728	-0.151752	-0.154935
1984.39	8.09794e-05	6.18072e-05	-1.80081e-05	0.882824	0.723628	-0.209225				2.43074	1.33	1.31103	7.45361e-05	7.30782e-05	1.27022	0.00914581	1.08645	1.10812	0.872381	0.890834	0.829225	0.845768	0.665842	0.679911	-0.241602	-0.246422	-0.193999	-0.198081
1985.36	8.38209e-05	6.81216e-05	-2.23219e-05	0.913801	0.797556	-0.259344				2.43074	1.33	1.31105	7.44999e-05	7.30438e-05	1.27043	0.00917706	1.12511	1.14754	0.903274	0.922448	0.914385	0.932613	0.734094	0.749664	-0.299623	-0.305596	-0.240546	-0.245623
1986.32	7.36685e-05	7.95797e-05	-2.57343e-05	0.803121	0.931705	-0.298991				2.43074	1.33	1.31106	7.44637e-05	7.30094e-05	1.27063	0.00920897	0.989321	1.00903	0.794116	0.811022	1.0687	1.08999	0.857837	0.876105	-0.345595	-0.35248	-0.277405	-0.283279
1987.29	5.28013e-05	9.76389e-05	-2.72747e-05	0.575631	1.14314	-0.316888				2.43074	1.33	1.31195	7.44276e-05	7.30446e-05	1.27083	0.00924028	0.709432	0.722864	0.568811	0.580948	1.31186	1.3367	1.05183	1.07433	-0.36646	-0.373398	-0.293821	-0.300063
1988.25	2.86363e-05	0.000119347	-2.67411e-05	0.312188	1.39729	-0.310688				2.43075	1.33	1.31196	7.43915e-05	7.30102e-05	1.27104	0.00926967	0.384941	0.392223	0.308585	0.315182	1.60431	1.63466	1.28608	1.31371	-0.359464	-0.366265	-0.288162	-0.294304
1989.21	1.05053e-05	0.000136439	-2.47536e-05	0.114527	1.5974	-0.287596				2.43075	1.33	1.31198	7.43554e-05	7.29758e-05	1.27124	0.00929685	0.141285	0.143956	0.11324	0.115666	1.83496	1.86965	1.47072	1.50244	-0.332909	-0.339203	-0.266828	-0.272532
1990.18	5.28153e-06	0.000138371	-2.23983e-05	0.0575783	1.62002	-0.260232				2.43075	1.33	1.31199	7.43194e-05	7.29415e-05	1.27145	0.00932309	0.0710653	0.0724077	0.0569492	0.058172	1.86184	1.89701	1.49201	1.52428	-0.301379	-0.307072	-0.241514	-0.246693
1991.14	1.35396e-05	0.000118741	-2.06465e-05	0.147606	1.3902	-0.239879				2.43075	1.33	1.31201	7.42834e-05	7.29072e-05	1.27165	0.00935085	0.182269	0.18571	0.146039	0.149185	1.59849	1.62866	1.28075	1.3085	-0.277942	-0.283189	-0.222694	-0.227484
1992.11	2.84305e-05	8.12728e-05	-1.98996e-05	0.309944	0.951528	-0.231201				2.43075	1.33	1.31202	7.42475e-05	7.2873e-05	1.27185	0.00938235	0.382915	0.390138	0.306748	0.313385	1.09462	1.11527	0.876884	0.895909	-0.268017	-0.273072	-0.214704	-0.219338
1993.07	3.89572e-05	3.98736e-05	-1.99182e-05	0.424705	0.466833	-0.231417				2.43075	1.33	1.31204	7.42115e-05	7.28388e-05	1.27206	0.00941832	0.524948	0.534842	0.420454	0.429591	0.537296	0.547423	0.430345	0.439697	-0.268398	-0.273456	-0.214972	-0.219629
1994.03	3.62834e-05	1.13463e-05	-2.01734e-05	0.395555	0.132841	-0.234382				2.43076	1.33	1.31205	7.41757e-05	7.28046e-05	1.27226	0.00945758	0.489155	0.498367	0.391718	0.400265	0.152965	0.155846	0.122495	0.125165	-0.271968	-0.27709	-0.217793	-0.222531
1995	1.88639e-05	6.08899e-06	-2.03084e-05	0.205651	0.0712888	-0.23595				2.43076	1.33	1.31294	7.41398e-05	7.28401e-05	1.27246	0.0094978	0.254437	0.258977	0.203524	0.207979	0.0821285	0.083594	0.0656946	0.0671317	-0.27392	-0.278808	-0.219109	-0.223896
1995.96	-6.79865e-06	2.34069e-05	-2.03662e-05	-0.0741177	0.274044	-0.236622				2.43076	1.33	1.31296	7.4104e-05	7.28059e-05	1.27267	0.00953682	-0.0917447	-0.0933805	-0.0733738	-0.0749845	0.315866	0.321497	0.252617	0.258171	-0.274833	-0.279733	-0.2198	-0.224622
1996.93	-2.96189e-05	5.32717e-05	-2.06856e-05	-0.3229	0.623696	-0.240333				2.43076	1.33	1.31297	7.40682e-05	7.27718e-05	1.27287	0.00957375	-0.399887	-0.407011	-0.319758	-0.326796	0.719225	0.732038	0.575107	0.58782	-0.279278	-0.284253	-0.223316	-0.228234
1997.89	-3.95607e-05	8.21939e-05	-2.16356e-05	-0.431284	0.962312	-0.25137				2.43076	1.33	1.31299	7.40325e-05	7.27377e-05	1.27308	0.00960898	-0.53437	-0.543882	-0.427219	-0.436652	1.11024	1.13	0.887617	0.90734	-0.292245	-0.297447	-0.233644	-0.238808
1998.86	-3.28142e-05	9.98154e-05	-2.33315e-05	-0.357735	1.16862	-0.271074				2.43076	1.33	1.313	7.39967e-05	7.27036e-05	1.27328	0.00964351	-0.443455	-0.451342	-0.354472	-0.36233	1.34892	1.37291	1.07825	1.10231	-0.315304	-0.320912	-0.252036	-0.257626
1999.82	-1.37594e-05	0.00010292	-2.54922e-05	-0.150003	1.20497	-0.296178				2.43077	1.33	1.313	7.39611e-05	7.26688e-05	1.27335	0.0096781	-0.186036	-0.189344	-0.148698	-0.152009	1.39154	1.41629	1.11226	1.13717	-0.344671	-0.3508	-0.275494	-0.281626
2000.78	7.80448e-06	9.47965e-05	-2.75848e-05	0.0850831	1.10986	-0.32049				2.43077	1.33	1.31301	7.39254e-05	7.26341e-05	1.27341	0.0097129	0.105572	0.107449	0.084379	0.0862669	1.28233	1.30512	1.0249	1.04794	-0.373144	-0.379778	-0.298236	-0.304897
2001.75	2.24616e-05	8.08686e-05	-2.91467e-05	0.244873	0.946795	-0.338637				2.43077	1.33	1.31301	7.38898e-05	7.25993e-05	1.27348	0.00974761	0.303988	0.309391	0.24295	0.248409	1.09445	1.1139	0.874693	0.894407	-0.394462	-0.401473	-0.315257	-0.322323
2002.71	2.60612e-05	6.42557e-05	-3.00743e-05	0.284115	0.752295	-0.349414				2.43077	1.33	1.31302	7.38542e-05	7.25646e-05	1.27354	0.00978198	0.352873	0.359145	0.282004	0.288364	0.870034	0.885496	0.695301	0.711013	-0.407212	-0.414448	-0.325429	-0.332748
2003.68	2.07992e-05	4.46131e-05	-3.06694e-05	0.226749	0.522322	-0.356328				2.43077	1.33	1.31302	7.38187e-05	7.253e-05	1.27361	0.009816	0.281761	0.286767	0.225161	0.230255	0.60436	0.615099	0.482957	0.493898	-0.415469	-0.422851	-0.33201	-0.339502
2004.64	1.26483e-05	2.05468e-05	-3.138e-05	0.13789	0.240558	-0.364584				2.43078	1.33	1.31303	7.37832e-05	7.24954e-05	1.27368	0.00984999	0.171425	0.174471	0.136982	0.140091	0.278475	0.283422	0.222523	0.227575	-0.4253	-0.432855	-0.339847	-0.347543
2005.61	7.36304e-06	-6.87502e-06	-3.24231e-05	0.0802706	-0.0804915	-0.376704				2.43078	1.33	1.31303	7.37477e-05	7.24608e-05	1.27374	0.00988439	0.0998409	0.101614	0.0797761	0.0815924	-0.0932235	-0.0948792	-0.0744886	-0.0761833	-0.439649	-0.447457	-0.351294	-0.359276
2006.57	7.44965e-06	-3.26121e-05	-3.35556e-05	0.0812148	-0.381817	-0.389861				2.43078	1.33	1.31304	7.37123e-05	7.24262e-05	1.27381	0.00991969	0.101064	0.102859	0.0807488	0.0825939	-0.442424	-0.45028	-0.353492	-0.361552	-0.455224	-0.463308	-0.363718	-0.372012
2007.53	1.13063e-05	-4.95315e-05	-3.41646e-05	0.123259	-0.579906	-0.396937				2.43078	1.33	1.31304	7.36769e-05	7.23917e-05	1.27387	0.00995626	0.153458	0.156182	0.122604	0.125417	-0.67228	-0.684216	-0.537114	-0.549397	-0.463709	-0.471941	-0.370477	-0.378956
2008.5	1.44327e-05	-5.24241e-05	-3.36729e-05	0.157343	-0.613772	-0.391224				2.43078	1.33	1.31305	7.36415e-05	7.23572e-05	1.27394	0.00999418	0.195986	0.199465	0.156573	0.160179	-0.711882	-0.724518	-0.568722	-0.581776	-0.457254	-0.465371	-0.3653	-0.373692
2009.46	1.18446e-05	-4.12259e-05	-3.19602e-05	0.129128	-0.482666	-0.371325				2.43078	1.33	1.31305	7.36062e-05	7.23227e-05	1.27401	0.0100329	0.160919	0.163774	0.128551	0.131522	-0.560088	-0.570027	-0.447429	-0.457744	-0.434205	-0.441911	-0.346867	-0.354868
2010.43	7.54371e-07	-2.10274e-05	-2.95741e-05	0.00822402	-0.246185	-0.343603				2.43079	1.33	1.31306	7.35709e-05	7.22883e-05	1.27407	0.0100712	0.0102537	0.0104356	0.00819074	0.00838069	-0.285811	-0.290883	-0.228309	-0.233598	-0.401981	-0.409113	-0.321107	-0.328542
2011.39	-1.75089e-05	1.12969e-06	-2.75914e-05	-0.190879	0.0132262	-0.320567				2.43079	1.33	1.31306	7.35356e-05	7.22539e-05	1.27414	0.0101077	-0.238101	-0.242325	-0.190187	-0.19461	0.0153625	0.015635	0.012271	0.0125567	-0.375211	-0.381867	-0.299706	-0.306672
2012.36	-3.73125e-05	2.02851e-05	-2.72226e-05	-0.406775	0.237494	-0.316282				2.43079	1.33	1.31394	7.35004e-05	7.22888e-05	1.2742	0.0101415	-0.507651	-0.516159	-0.405083	-0.414525	0.275986	0.280612	0.220225	0.225373	-0.370374	-0.376581	-0.295542	-0.302434
2013.32	-5.07096e-05	3.54592e-05	-2.9332e-05	-0.552827	0.41515	-0.34079				2.43079	1.33	1.31395	7.34652e-05	7.22544e-05	1.27427	0.0101729	-0.690254	-0.70182	-0.550762	-0.563631	0.482667	0.490755	0.385126	0.394163	-0.399264	-0.405954	-0.318578	-0.326029
2014.28	-5.10504e-05	4.82155e-05	-3.40156e-05	-0.556543	0.564499	-0.395206				2.43079	1.33	1.31395	7.343e-05	7.22201e-05	1.27434	0.0102033	-0.695225	-0.706872	-0.554698	-0.567698	0.656619	0.667619	0.523895	0.536233	-0.463238	-0.470999	-0.369603	-0.378272
2015.25	-3.67071e-05	5.92079e-05	-4.02993e-05	-0.400175	0.693196	-0.468212				2.43079	1.33	1.31396	7.33949e-05	7.21858e-05	1.2744	0.0102344	-0.500132	-0.508509	-0.399017	-0.408403	0.806704	0.820215	0.643608	0.658818	-0.549075	-0.558272	-0.438065	-0.448368
2016.21	-1.27601e-05	6.54804e-05	-4.61172e-05	-0.139108	0.766633	-0.535807				2.4308	1.33	1.31396	7.33598e-05	7.21515e-05	1.27447	0.0102667	-0.173939	-0.176851	-0.138765	-0.142043	0.892593	0.90754	0.712093	0.72898	-0.628644	-0.639171	-0.50152	-0.513349
2017.18	1.10632e-05	6.11441e-05	-4.88553e-05	0.120609	0.715864	-0.567619				2.4308	1.33	1.31397	7.33247e-05	7.21173e-05	1.27453	0.0102994	0.15088	0.153406	0.120362	0.123218	0.833881	0.847842	0.665217	0.68104	-0.666287	-0.677442	-0.531521	-0.544096
2018.14	2.56738e-05	4.16096e-05	-4.6432e-05	0.279891	0.487158	-0.539464				2.4308	1.33	1.31397	7.32897e-05	7.20831e-05	1.2746	0.0103311	0.350306	0.356169	0.279436	0.286092	0.567742	0.577245	0.452883	0.463678	-0.633541	-0.644145	-0.50537	-0.517365
2019.1	2.76547e-05	8.36793e-06	-3.83835e-05	0.301487	0.0979703	-0.445954				2.4308	1.33	1.31398	7.32547e-05	7.20489e-05	1.27467	0.0103608	0.377515	0.383832	0.301123	0.308317	0.114231	0.116142	0.0911158	0.0932904	-0.523973	-0.532742	-0.417946	-0.427898
2020.07	2.04956e-05	-2.96589e-05	-2.62316e-05	0.22344	-0.347241	-0.304768				2.4308	1.33	1.31398	7.32197e-05	7.20148e-05	1.27473	0.0103893	0.279919	0.284603	0.223264	0.228611	-0.405067	-0.411844	-0.323083	-0.330801	-0.358259	-0.364253	-0.285748	-0.292575
2021.03	1.17179e-05	-5.94407e-05	-1.2896e-05	0.127747	-0.695921	-0.14983				2.4308	1.33	1.31399	7.31848e-05	7.19807e-05	1.2748	0.0104192	0.160114	0.162792	0.1277	0.130766	-0.8122	-0.825787	-0.647778	-0.663274	-0.176212	-0.179159	-0.140539	-0.143909
2022	8.51322e-06	-6.98864e-05	-1.56369e-06	0.0928097	-0.818218	-0.0181675				2.43081	1.33	1.31399	7.31499e-05	7.19466e-05	1.27487	0.0104531	0.116381	0.118327	0.0928152	0.0950501	-0.955387	-0.971365	-0.761935	-0.780213	-0.0213765	-0.021734	-0.0170481	-0.0174584
2022.96	1.45473e-05	-5.73313e-05	5.42309e-06	0.158592	-0.671225	0.0630075				2.43081	1.33	1.314	7.3115e-05	7.19126e-05	1.27493	0.010492	0.198965	0.202291	0.158668	0.162504	-0.784125	-0.797236	-0.625317	-0.640382	0.0741721	0.0754122	0.05915	0.0605794
2023.93	2.89697e-05	-2.76323e-05	7.16932e-06	0.315823	-0.323514	0.0832958				2.43081	1.33	1.314	7.30802e-05	7.18786e-05	1.275	0.0105348	0.39641	0.403037	0.316108	0.323786	-0.378109	-0.38443	-0.301515	-0.308819	0.0981021	0.0997421	0.0782292	0.0801275
2024.89	4.73382e-05	6.52205e-06	4.19002e-06	0.516073	0.076359	0.0486812				2.43081	1.33	1.314	7.30454e-05	7.18446e-05	1.27506	0.0105788	0.648066	0.658897	0.516756	0.529372	0.0892877	0.09078	0.0711964	0.0729312	0.0573619	0.0583206	0.0457394	0.0468537
2025.85	6.36317e-05	3.19984e-05	-2.14297e-06	0.693702	0.374632	-0.0248978				2.43081	1.33	1.31401	7.30106e-05	7.18107e-05	1.27513	0.0106209	0.871541	0.886104	0.694913	0.711958	0.438271	0.445594	0.34945	0.358009	-0.0293515	-0.0298419	-0.0234031	-0.0239753
2026.82	7.25044e-05	4.17409e-05	-1.01794e-05	0.790431	0.488695	-0.118268				2.43081	1.33	1.31401	7.29759e-05	7.17768e-05	1.2752	0.0106596	0.993539	1.01014	0.792143	0.811652	0.571982	0.581538	0.456038	0.467253	-0.13949	-0.14182	-0.111215	-0.113943
2027.78	7.1167e-05	3.76711e-05	-1.82483e-05	0.77585	0.441047	-0.212015				2.43082	1.33	1.31402	7.29412e-05	7.17429e-05	1.27526	0.0106952	0.975677	0.991973	0.777858	0.797078	0.516459	0.525085	0.411747	0.421905	-0.250178	-0.254357	-0.199455	-0.204362
2028.75	6.0414e-05	2.84752e-05	-2.46949e-05	0.658623	0.333383	-0.286914				2.43082	1.33	1.31402	7.29065e-05	7.1709e-05	1.27533	0.0107289	0.82865	0.842488	0.660605	0.676971	0.390572	0.397094	0.311366	0.319068	-0.33872	-0.344376	-0.27003	-0.276693
2029.71	4.43384e-05	2.38968e-05	-2.8044e-05	0.48337	0.27978	-0.325826				2.43082	1.33	1.31403	7.28719e-05	7.16752e-05	1.27539	0.0107623	0.608443	0.618602	0.485028	0.497072	0.327929	0.333404	0.261413	0.267898	-0.38484	-0.391265	-0.30678	-0.314372
2030.68	2.85935e-05	2.9006e-05	-2.74768e-05	0.311721	0.339597	-0.319236				2.43082	1.33	1.31403	7.28373e-05	7.16414e-05	1.27546	0.0107957	0.392567	0.39912	0.312922	0.320711	0.39823	0.404877	0.317436	0.325338	-0.377236	-0.383532	-0.300701	-0.308166
2031.64	1.78749e-05	4.17177e-05	-2.342e-05	0.194869	0.488424	-0.272102				2.43082	1.33	1.31404	7.28027e-05	7.16077e-05	1.27553	0.0108293	0.245525	0.249623	0.195702	0.200586	0.573024	0.582587	0.456742	0.468153	-0.321691	-0.32706	-0.256412	-0.262799
2032.6	1.39438e-05	5.47748e-05	-1.7643e-05	0.152013	0.641294	-0.204983				2.43083	1.33	1.31404	7.27682e-05	7.1574e-05	1.27559	0.0108627	0.19162	0.194817	0.152726	0.156549	0.75273	0.765289	0.599948	0.614992	-0.242455	-0.2465	-0.193244	-0.198073
2033.57	1.52774e-05	6.07148e-05	-1.25905e-05	0.166552	0.710838	-0.146281				2.43083	1.33	1.31405	7.27336e-05	7.15403e-05	1.27566	0.010896	0.210046	0.21355	0.167403	0.171606	0.834755	0.84868	0.665288	0.682026	-0.173104	-0.175992	-0.137962	-0.141421
2034.53	1.83415e-05	5.65415e-05	-1.01971e-05	0.199956	0.661978	-0.118474				2.43083	1.33	1.31405	7.26992e-05	7.15066e-05	1.27572	0.0109293	0.252293	0.256501	0.201063	0.206127	0.777746	0.790717	0.619818	0.635456	-0.140264	-0.142604	-0.111782	-0.114594
2035.5	1.94162e-05	4.51589e-05	-1.093e-05	0.211672	0.528713	-0.126989				2.43083	1.33	1.31406	7.26647e-05	7.1473e-05	1.27579	0.010963	0.267202	0.271658	0.212933	0.218313	0.621469	0.631831	0.495247	0.507774	-0.150417	-0.152925	-0.119867	-0.122891
2036.46	1.58641e-05	3.28273e-05	-1.37249e-05	0.172948	0.384336	-0.159461				2.43083	1.33	1.31406	7.26303e-05	7.14394e-05	1.27586	0.0109968	0.218423	0.222064	0.174051	0.178461	0.451978	0.459512	0.36016	0.369293	-0.188969	-0.192119	-0.150581	-0.154391
2037.43	6.61053e-06	2.46689e-05	-1.68253e-05	0.0720669	0.288819	-0.195483				2.43083	1.33	1.31494	7.2596e-05	7.14746e-05	1.27592	0.0110302	0.0910592	0.0924878	0.072487	0.0743286	0.339811	0.345142	0.270504	0.277382	-0.231766	-0.235403	-0.184496	-0.189178
2038.39	-7.59494e-06	2.14661e-05	-1.88667e-05	-0.0827987	0.251321	-0.2192				2.43084	1.33	1.31495	7.25616e-05	7.1441e-05	1.27599	0.0110628	-0.104669	-0.106311	-0.0833162	-0.0854378	0.295833	0.300473	0.235482	0.241487	-0.260009	-0.264088	-0.206967	-0.212235
2039.35	-2.37338e-05	1.98083e-05	-1.94479e-05	-0.258742	0.231912	-0.225953				2.43084	1.33	1.31495	7.25273e-05	7.14075e-05	1.27606	0.0110948	-0.327239	-0.332371	-0.260468	-0.267115	0.273115	0.277398	0.217387	0.222946	-0.268146	-0.272351	-0.213432	-0.21888
2040.32	-3.64492e-05	1.5202e-05	-1.89142e-05	-0.397363	0.177982	-0.219752				2.43084	1.33	1.31496	7.2493e-05	7.1374e-05	1.27612	0.0111267	-0.502796	-0.510679	-0.400181	-0.410416	0.209703	0.212991	0.166905	0.171184	-0.260911	-0.265001	-0.207661	-0.212977
2041.28	-3.94741e-05	5.69224e-06	-1.76737e-05	-0.43034	0.0666438	-0.20534				2.43084	1.33	1.31496	7.24588e-05	7.13405e-05	1.27619	0.0111591	-0.54478	-0.553319	-0.433572	-0.444693	0.0785583	0.0797897	0.0625219	0.0641288	-0.243914	-0.247737	-0.194123	-0.199107
2042.25	-2.86875e-05	-6.69435e-06	-1.57347e-05	-0.312746	-0.0783763	-0.182812				2.43084	1.33	1.31497	7.24246e-05	7.13071e-05	1.27625	0.0111923	-0.396102	-0.402309	-0.315227	-0.32334	-0.092432	-0.0938805	-0.0735595	-0.0754546	-0.217256	-0.220661	-0.172897	-0.17735
2043.21	-5.19399e-06	-1.75731e-05	-1.28569e-05	-0.056624	-0.205743	-0.149376				2.43084	1.33	1.31497	7.23904e-05	7.12737e-05	1.27632	0.0112258	-0.0717497	-0.0728738	-0.0570969	-0.0585724	-0.242755	-0.246558	-0.193179	-0.198168	-0.177605	-0.180388	-0.141334	-0.144985
2044.17	2.4043e-05	-2.33501e-05	-9.12696e-06	0.262113	-0.273379	-0.10604				2.43085	1.33	1.31498	7.23563e-05	7.12403e-05	1.27639	0.0112585	0.332286	0.337491	0.264412	0.271274	-0.32271	-0.327765	-0.256792	-0.263442	-0.126139	-0.128115	-0.100373	-0.102974
2045.14	4.89783e-05	-2.33408e-05	-5.37187e-06	0.533953	-0.27327	-0.0624124				2.43085	1.33	1.31498	7.23221e-05	7.1207e-05	1.27645	0.0112899	0.677224	0.68783	0.538861	0.552899	-0.322734	-0.327788	-0.256796	-0.263465	-0.074277	-0.0754402	-0.0591015	-0.0606375
2046.1	6.12531e-05	-1.96379e-05	-2.92715e-06	0.667771	-0.229917	-0.0340087				2.43085	1.33	1.31499	7.22881e-05	7.11737e-05	1.27652	0.0113199	0.847347	0.860614	0.674189	0.691809	-0.271662	-0.275915	-0.216147	-0.221776	-0.0404929	-0.0411268	-0.032218	-0.0330576
2047.07	5.80801e-05	-1.5351e-05	-2.89083e-06	0.633179	-0.179727	-0.0335867				2.43085	1.33	1.31499	7.2254e-05	7.11404e-05	1.27658	0.0113492	0.803832	0.816415	0.639531	0.656286	-0.212459	-0.215784	-0.169033	-0.173447	-0.0400093	-0.0406355	-0.0318315	-0.0326632
2048.03	4.30169e-05	-1.27684e-05	-5.31413e-06	0.468963	-0.14949	-0.0617415				2.43085	1.33	1.315	7.222e-05	7.11072e-05	1.27665	0.0113793	0.595637	0.604959	0.473864	0.486303	-0.176799	-0.179566	-0.140654	-0.144337	-0.0735825	-0.0747341	-0.0585392	-0.0600727
2049	2.33306e-05	-1.24248e-05	-8.89041e-06	0.254346	-0.145467	-0.103292				2.43086	1.33	1.315	7.2186e-05	7.1074e-05	1.27672	0.0114108	0.323201	0.328258	0.257111	0.263873	-0.172122	-0.174815	-0.136925	-0.140521	-0.12316	-0.125087	-0.0979753	-0.100549
2049.96	5.86454e-06	-1.30804e-05	-1.1459e-05	0.0639342	-0.153143	-0.133135				2.43086	1.33	1.315	7.21521e-05	7.10408e-05	1.27678	0.0114435	0.0812803	0.0825517	0.064656	0.0663601	-0.181289	-0.184125	-0.14421	-0.148008	-0.158817	-0.161302	-0.126334	-0.129662
2050.92	-5.93066e-06	-1.20932e-05	-1.10511e-05	-0.064655	-0.141585	-0.128396				2.43086	1.33	1.31501	7.21181e-05	7.10076e-05	1.27685	0.0114765	-0.0822354	-0.0835214	-0.0654121	-0.0671403	-0.167686	-0.170308	-0.133382	-0.136905	-0.153236	-0.155633	-0.121888	-0.125107
2051.89	-1.22208e-05	-6.021e-06	-6.99982e-06	-0.133229	-0.0704928	-0.0813265				2.43086	1.33	1.31501	7.20842e-05	7.09745e-05	1.27692	0.0115085	-0.169535	-0.172186	-0.134845	-0.138416	-0.0835273	-0.0848333	-0.0664361	-0.0681961	-0.0971061	-0.0986244	-0.0772365	-0.0792826
2052.85	-1.47494e-05	8.23196e-06	-5.33648e-07	-0.160795	0.0963784	-0.00620012				2.43086	1.33	1.31502	7.20504e-05	7.09414e-05	1.27698	0.0115387	-0.20471	-0.20791	-0.162813	-0.167136	0.114253	0.116039	0.0908696	0.0932848	-0.00740659	-0.00752237	-0.00589075	-0.00604725
2053.82	-1.44169e-05	3.15877e-05	5.56279e-06	-0.157171	0.369823	0.0646305				2.43086	1.33	1.31502	7.20166e-05	7.09084e-05	1.27705	0.0115673	-0.200189	-0.203317	-0.159209	-0.163447	0.438617	0.445472	0.34883	0.358133	0.0772432	0.0784504	0.0614311	0.0630677
2054.78	-1.02455e-05	6.10808e-05	8.14069e-06	-0.111695	0.715123	0.0945815				2.43087	1.33	1.31503	7.19828e-05	7.08754e-05	1.27711	0.0115956	-0.142333	-0.144557	-0.11319	-0.116211	0.848548	0.861806	0.674808	0.692872	0.113092	0.114859	0.0899366	0.0923387
2055.75	-2.85916e-07	8.97087e-05	5.27129e-06	-0.00311701	1.05029	0.0612438				2.43087	1.33	1.31503	7.1949e-05	7.08424e-05	1.27718	0.0116246	-0.00397387	-0.00403595	-0.00316005	-0.00324463	1.24684	1.26631	0.991493	1.01813	0.0732643	0.0744087	0.0582602	0.05982
2056.71	1.63699e-05	0.000108749	-2.60677e-06	0.178462	1.27321	-0.0302864				2.43087	1.33	1.31504	7.19153e-05	7.08094e-05	1.27725	0.0116549	0.227628	0.231183	0.181001	0.185862	1.51218	1.5358	1.20243	1.23485	-0.0362478	-0.0368139	-0.0288229	-0.0295963
2057.67	3.79477e-05	0.00011183	-1.268e-05	0.413699	1.30929	-0.147321				2.43087	1.33	1.31504	7.18816e-05	7.07765e-05	1.27731	0.0116861	0.52792	0.536163	0.419759	0.431072	1.55575	1.58005	1.23701	1.27045	-0.176401	-0.179156	-0.14026	-0.144032
2058.64	5.99176e-05	9.8465e-05	-2.1101e-05	0.653211	1.15281	-0.245159				2.43087	1.33	1.31505	7.18479e-05	7.07436e-05	1.27738	0.0117171	0.833951	0.846969	0.663052	0.680987	1.37046	1.39186	1.08962	1.11914	-0.29369	-0.298274	-0.233505	-0.239799
2059.6	7.66208e-05	7.46232e-05	-2.49548e-05	0.835307	0.873675	-0.289934				2.43087	1.33	1.31505	7.18143e-05	7.07107e-05	1.27744	0.0117466	1.06693	1.08358	0.848242	0.871259	1.03911	1.05533	0.826127	0.848543	-0.347491	-0.352914	-0.276266	-0.28373
2060.57	8.36467e-05	4.96274e-05	-2.37413e-05	0.911902	0.581029	-0.275835				2.43088	1.33	1.31506	7.17807e-05	7.06778e-05	1.27751	0.0117739	1.16531	1.18349	0.926405	0.951609	0.691376	0.702163	0.549634	0.564566	-0.330748	-0.335909	-0.26294	-0.270061
2061.53	7.94884e-05	3.11257e-05	-1.94218e-05	0.866569	0.364414	-0.22565				2.43088	1.33	1.31506	7.17471e-05	7.0645e-05	1.27758	0.0117992	1.1079	1.12518	0.880714	0.904723	0.433825	0.440593	0.344866	0.354248	-0.270698	-0.274921	-0.215189	-0.221031
2062.5	6.56396e-05	2.11615e-05	-1.50781e-05	0.715592	0.247755	-0.175183				2.43088	1.33	1.31594	7.17135e-05	7.06804e-05	1.27764	0.0118231	0.915303	0.928682	0.726871	0.746714	0.295084	0.299397	0.234335	0.240721	-0.210255	-0.213328	-0.16697	-0.171512
2063.46	4.53955e-05	1.57366e-05	-1.30525e-05	0.494894	0.184241	-0.151649				2.43088	1.33	1.31595	7.168e-05	7.06476e-05	1.27771	0.0118469	0.633308	0.642562	0.502902	0.516646	0.21954	0.222748	0.174334	0.179092	-0.182094	-0.184755	-0.144599	-0.148541
2064.42	2.24505e-05	8.20588e-06	-1.37184e-05	0.244752	0.096073	-0.159385				2.43088	1.33	1.31595	7.16466e-05	7.06149e-05	1.27778	0.0118719	0.313351	0.317929	0.248814	0.255622	0.114533	0.116206	0.090944	0.093431	-0.191473	-0.194271	-0.152038	-0.156192
2065.39	2.77534e-07	-5.47338e-06	-1.55587e-05	0.00302563	-0.0640814	-0.180767				2.43089	1.33	1.31596	7.16131e-05	7.05822e-05	1.27784	0.0118993	0.00387546	0.00393207	0.00307712	0.00316143	-0.0764299	-0.0775462	-0.0606853	-0.0623476	-0.217261	-0.220434	-0.172505	-0.177228
2066.35	-1.76132e-05	-2.31275e-05	-1.6327e-05	-0.192016	-0.270773	-0.189693				2.43089	1.33	1.31596	7.15797e-05	7.05495e-05	1.27791	0.0119295	-0.246064	-0.249657	-0.195364	-0.200727	-0.323101	-0.32782	-0.256528	-0.263568	-0.228095	-0.231426	-0.181098	-0.186069
2067.32	-2.74982e-05	-3.70955e-05	-1.44439e-05	-0.299781	-0.434308	-0.167815				2.43089	1.33	1.31597	7.15463e-05	7.05168e-05	1.27797	0.0119621	-0.384341	-0.389952	-0.305133	-0.313528	-0.518482	-0.526052	-0.411629	-0.42295	-0.201882	-0.204829	-0.160276	-0.164688
2068.28	-2.63248e-05	-3.90289e-05	-9.71556e-06	-0.286988	-0.456944	-0.112879				2.43089	1.33	1.31597	7.15129e-05	7.04842e-05	1.27804	0.0119953	-0.368112	-0.373485	-0.292233	-0.300295	-0.54576	-0.553726	-0.433261	-0.445209	-0.135857	-0.13784	-0.107853	-0.110831
2069.25	-1.36103e-05	-2.56104e-05	-3.28943e-06	-0.148377	-0.299842	-0.0382178				2.43089	1.33	1.31598	7.14796e-05	7.04516e-05	1.27811	0.0120265	-0.190408	-0.193187	-0.151151	-0.155334	-0.35829	-0.363518	-0.284419	-0.292287	-0.0460191	-0.0466906	-0.0365311	-0.0375426
2070.21	6.98119e-06	-1.42492e-06	2.86289e-06	0.0761077	-0.0166827	0.0332621				2.43089	1.33	1.31598	7.14463e-05	7.0419e-05	1.27817	0.0120536	0.0977124	0.0991378	0.0775621	0.0797155	-0.0199439	-0.0202349	-0.0158311	-0.0162704	0.0400705	0.0406551	0.0318072	0.0326901
2071.17	2.79881e-05	2.29282e-05	6.5472e-06	0.305121	0.268439	0.0760678				2.4309	1.33	1.31599	7.14131e-05	7.03865e-05	1.27824	0.0120756	0.391919	0.397635	0.31108	0.31974	0.321065	0.325747	0.254841	0.261933	0.0916807	0.0930178	0.0727703	0.0747942
2072.14	4.08422e-05	3.65824e-05	5.97723e-06	0.445255	0.4283	0.0694457				2.4309	1.33	1.31599	7.13798e-05	7.0354e-05	1.27831	0.0120936	0.572181	0.580524	0.454136	0.466803	0.512503	0.519976	0.40677	0.418114	0.0837384	0.0849594	0.0664625	0.0683137
2073.1	3.96222e-05	3.44981e-05	4.52623e-07	0.431954	0.403898	0.00525874				2.4309	1.33	1.316	7.13466e-05	7.03215e-05	1.27837	0.0121103	0.555348	0.563444	0.440751	0.453061	0.483528	0.490577	0.383751	0.394467	0.006344	0.00643648	0.00503491	0.00517531
2074.07	2.34861e-05	1.98577e-05	-9.17539e-06	0.256041	0.23249	-0.106603				2.4309	1.33	1.316	7.13135e-05	7.02891e-05	1.27844	0.0121286	0.329336	0.334136	0.261363	0.268669	0.278457	0.282515	0.220984	0.227161	-0.128663	-0.130538	-0.102107	-0.104958
2075.03	-3.61353e-06	1.12876e-06	-2.05878e-05	-0.0393941	0.0132153	-0.239197				2.4309	1.33	1.316	7.12803e-05	7.02563e-05	1.27844	0.0121505	-0.0506946	-0.0514336	-0.0402316	-0.041357	0.0158355	0.0160663	0.0125672	0.0129188	-0.288829	-0.293039	-0.229217	-0.235624
2075.99	-3.52133e-05	-1.394e-05	-3.09031e-05	-0.383889	-0.163207	-0.359044				2.4309	1.33	1.316	7.12472e-05	7.02235e-05	1.27843	0.0121761	-0.494241	-0.501446	-0.392235	-0.403216	-0.195657	-0.198509	-0.155275	-0.159626	-0.433745	-0.440068	-0.344224	-0.353863
2076.96	-6.46822e-05	-2.30223e-05	-3.79346e-05	-0.705154	-0.269541	-0.440738				2.43091	1.33	1.316	7.12141e-05	7.01908e-05	1.27843	0.0122036	-0.908277	-0.92152	-0.720821	-0.741022	-0.323283	-0.327996	-0.256561	-0.263764	-0.532684	-0.54045	-0.422744	-0.434605
2077.92	-8.63168e-05	-2.93925e-05	-4.10825e-05	-0.941011	-0.344122	-0.477312				2.43091	1.33	1.316	7.11811e-05	7.01581e-05	1.27843	0.0122308	-1.21264	-1.23032	-0.962367	-0.989374	-0.412926	-0.418947	-0.327704	-0.336922	-0.577155	-0.58557	-0.458039	-0.470917
2078.89	-9.55965e-05	-3.79886e-05	-4.12166e-05	-1.04218	-0.444764	-0.47887				2.43091	1.33	1.316	7.11481e-05	7.01254e-05	1.27843	0.0122561	-1.34363	-1.36322	-1.06633	-1.0963	-0.533937	-0.541724	-0.423742	-0.435682	-0.579307	-0.587755	-0.459749	-0.472701
2079.85	-8.98093e-05	-5.05876e-05	-3.96706e-05	-0.979086	-0.592271	-0.460908				2.43091	1.33	1.316	7.11151e-05	7.00928e-05	1.27843	0.012279	-1.26287	-1.28129	-1.00224	-1.03048	-0.711348	-0.721723	-0.564541	-0.58047	-0.557837	-0.565973	-0.442711	-0.455208
2080.82	-6.94692e-05	-6.37379e-05	-3.71486e-05	-0.757341	-0.746232	-0.431606				2.43091	1.33	1.316	7.10821e-05	7.00602e-05	1.27842	0.0123004	-0.977309	-0.991565	-0.775615	-0.797521	-0.89668	-0.909759	-0.711626	-0.731729	-0.522615	-0.530238	-0.41476	-0.426489
2081.78	-3.94322e-05	-7.06911e-05	-3.34214e-05	-0.429883	-0.827639	-0.388302				2.43092	1.33	1.316	7.10492e-05	7.00276e-05	1.27842	0.0123216	-0.554998	-0.563095	-0.440461	-0.452938	-0.99496	-1.00947	-0.789626	-0.811965	-0.470398	-0.47726	-0.37332	-0.383897
2082.74	-8.09133e-06	-6.5608e-05	-2.79825e-05	-0.0882103	-0.768127	-0.325111				2.43092	1.33	1.316	7.10163e-05	6.99951e-05	1.27842	0.0123434	-0.113936	-0.115599	-0.0904231	-0.0929922	-0.923844	-0.937323	-0.73319	-0.753973	-0.394029	-0.399778	-0.312713	-0.321591
2083.71	1.57394e-05	-4.70988e-05	-2.10516e-05	0.171588	-0.551425	-0.244585				2.43092	1.33	1.316	7.09835e-05	6.99625e-05	1.27842	0.0123655	0.221733	0.224969	0.175975	0.180988	-0.663518	-0.6732	-0.526589	-0.541554	-0.29657	-0.300898	-0.235368	-0.242064
2084.67	2.65334e-05	-1.9094e-05	-1.39605e-05	0.289263	-0.223549	-0.162198				2.43092	1.33	1.316	7.09506e-05	6.99301e-05	1.27841	0.012387	0.37397	0.379428	0.296796	0.30527	-0.269117	-0.273044	-0.21358	-0.219667	-0.196764	-0.199635	-0.156158	-0.16061
2085.64	2.39015e-05	1.09784e-05	-8.54954e-06	0.26057	0.128533	-0.0993317				2.43092	1.33	1.316	7.09178e-05	6.98976e-05	1.27841	0.0124062	0.337031	0.34195	0.26748	0.275129	0.154805	0.157064	0.122859	0.12637	-0.120556	-0.122315	-0.0956774	-0.0984096
2086.6	1.1513e-05	3.52412e-05	-6.09271e-06	0.125513	0.412598	-0.0707873				2.43092	1.33	1.316	7.08851e-05	6.98652e-05	1.27841	0.0124223	0.162418	0.164789	0.128901	0.13259	0.49716	0.504417	0.394566	0.405868	-0.085952	-0.0872067	-0.0682149	-0.0701656
2087.57	-5.73881e-06	4.81438e-05	-6.57327e-06	-0.0625635	0.563659	-0.0763707				2.43093	1.33	1.316	7.08523e-05	6.98328e-05	1.27841	0.0124355	-0.0809968	-0.0821793	-0.0642825	-0.0661228	0.679495	0.689415	0.539276	0.554748	-0.0927742	-0.0941287	-0.0736296	-0.0757374
2088.53	-2.39592e-05	4.80283e-05	-8.90158e-06	-0.261199	0.562307	-0.103422				2.43093	1.33	1.316	7.08196e-05	6.98004e-05	1.27841	0.0124474	-0.338313	-0.343253	-0.268501	-0.276189	0.678178	0.688081	0.538233	0.553689	-0.125694	-0.127529	-0.0997563	-0.102614
2089.49	-4.05591e-05	3.71747e-05	-1.1798e-05	-0.442168	0.435235	-0.137074				2.43093	1.33	1.316	7.07869e-05	6.97681e-05	1.2784	0.0124602	-0.572974	-0.581342	-0.45474	-0.467766	0.525163	0.532833	0.416795	0.428771	-0.166669	-0.169103	-0.132277	-0.13607
2090.46	-5.33294e-05	2.03922e-05	-1.45137e-05	-0.581388	0.238748	-0.168626				2.43093	1.33	1.316	7.07543e-05	6.97358e-05	1.2784	0.0124757	-0.753727	-0.764735	-0.598196	-0.615344	0.288212	0.292421	0.228739	0.235316	-0.205128	-0.208124	-0.1628	-0.167474
2091.42	-6.0048e-05	2.78093e-06	-1.68029e-05	-0.654633	0.0325586	-0.195222				2.43093	1.33	1.316	7.07217e-05	6.97035e-05	1.2784	0.0124949	-0.849075	-0.861478	-0.673872	-0.693213	0.0393222	0.0398966	0.0312082	0.0321062	-0.237592	-0.241063	-0.188566	-0.193987
2092.39	-5.9478e-05	-1.20457e-05	-1.83228e-05	-0.648419	-0.141029	-0.212881				2.43094	1.33	1.316	7.06891e-05	6.96712e-05	1.2784	0.0125167	-0.841403	-0.853695	-0.667785	-0.686986	-0.170404	-0.172893	-0.135242	-0.139138	-0.259203	-0.262989	-0.205718	-0.211643
2093.35	-5.26439e-05	-2.22605e-05	-1.81571e-05	-0.573915	-0.260622	-0.210956				2.43094	1.33	1.316	7.06565e-05	6.9639e-05	1.2784	0.0125392	-0.745068	-0.755954	-0.59133	-0.608368	-0.315052	-0.319656	-0.250044	-0.257257	-0.256977	-0.260732	-0.203952	-0.209837
2094.32	-4.27328e-05	-2.67122e-05	-1.52141e-05	-0.465866	-0.312742	-0.176763				2.43094	1.33	1.316	7.0624e-05	6.96068e-05	1.27839	0.0125601	-0.605075	-0.613917	-0.480225	-0.49409	-0.378231	-0.383758	-0.300188	-0.30886	-0.215424	-0.218572	-0.170974	-0.175916
2095.28	-3.30787e-05	-2.38083e-05	-9.22754e-06	-0.360618	-0.278743	-0.107209				2.43094	1.33	1.316	7.05915e-05	6.95747e-05	1.27839	0.0125777	-0.468593	-0.475442	-0.371906	-0.382663	-0.337269	-0.342198	-0.267678	-0.275423	-0.130717	-0.132628	-0.103746	-0.106749
2096.24	-2.47732e-05	-1.19638e-05	-1.5907e-06	-0.270073	-0.14007	-0.0184813				2.43094	1.33	1.316	7.0559e-05	6.95425e-05	1.27839	0.0125917	-0.351099	-0.356231	-0.278656	-0.286727	-0.169557	-0.172036	-0.134572	-0.138472	-0.0225443	-0.0228738	-0.0178927	-0.0184114
2097.21	-1.61808e-05	8.27946e-06	4.93601e-06	-0.1764	0.0969345	0.0573484				2.43094	1.33	1.316	7.05266e-05	6.95104e-05	1.27839	0.0126029	-0.229428	-0.232782	-0.182091	-0.187371	0.117395	0.119111	0.0931729	0.0958776	0.069988	0.0710111	0.0555474	0.0571596
2098.17	-5.06453e-06	3.23448e-05	7.76537e-06	-0.0552126	0.378687	0.0902209				2.43095	1.33	1.316	7.04941e-05	6.94784e-05	1.27838	0.0126127	-0.0718433	-0.0728936	-0.0570201	-0.0586757	0.45883	0.465538	0.364161	0.37475	0.110156	0.111767	0.0874281	0.0899679
2099.14	8.29808e-06	5.23292e-05	6.21378e-06	0.0904643	0.612661	0.072194				2.43095	1.33	1.316	7.04618e-05	6.94463e-05	1.27838	0.0126223	0.117767	0.119489	0.093469	0.0961864	0.742661	0.75352	0.589432	0.606599	0.0881865	0.089476	0.0699916	0.0720263
2100.1	1.98521e-05	6.09215e-05	2.15694e-06	0.216424	0.713258	0.0250601				2.43095	1.33	1.316	7.04294e-05	6.94143e-05	1.27838	0.0126323	0.281872	0.285994	0.223716	0.230228	0.865001	0.87765	0.686533	0.70655	0.0306256	0.0310734	0.0243069	0.0250139
2101.06	2.37804e-05	5.61252e-05	-1.15857e-06	0.25925	0.657104	-0.0134607				2.43095	1.33	1.316	7.03971e-05	6.93823e-05	1.27838	0.0126424	0.337804	0.342744	0.268109	0.275921	0.797266	0.808926	0.632775	0.651236	-0.0164576	-0.0166983	-0.0130621	-0.0134424
2102.03	1.64956e-05	4.30904e-05	-1.48825e-06	0.179832	0.504495	-0.017291				2.43095	1.33	1.316	7.03648e-05	6.93504e-05	1.27838	0.0126524	0.23443	0.237859	0.186063	0.191487	0.612386	0.621343	0.486041	0.500225	-0.0211505	-0.0214599	-0.0167868	-0.0172758
2102.99	-4.88013e-07	3.11099e-05	5.28991e-07	-0.00532023	0.364229	0.00614601				2.43096	1.33	1.316	7.03325e-05	6.93185e-05	1.27837	0.0126618	-0.00693865	-0.00704016	-0.00550712	-0.00566768	0.442326	0.448797	0.351068	0.361316	0.00752128	0.00763131	0.00596955	0.00614359
2103.96	-2.10553e-05	2.75448e-05	1.44355e-06	-0.229541	0.32249	0.0167717				2.43096	1.33	1.316	7.03003e-05	6.92866e-05	1.27837	0.0126708	-0.299505	-0.303887	-0.237714	-0.244644	0.391816	0.397549	0.310981	0.320064	0.0205341	0.0208345	0.0162977	0.0167732
2104.92	-3.80017e-05	3.29521e-05	-2.81818e-06	-0.414288	0.385797	-0.0327427				2.43096	1.33	1.316	7.02681e-05	6.92547e-05	1.27837	0.0126798	-0.54081	-0.548724	-0.429237	-0.44175	0.468948	0.47581	0.372201	0.383082	-0.0401061	-0.040693	-0.0318319	-0.0327612
2105.89	-4.70374e-05	4.09856e-05	-1.40201e-05	-0.512794	0.479852	-0.162891				2.43096	1.33	1.316	7.02359e-05	6.92229e-05	1.27837	0.0126889	-0.669706	-0.679507	-0.531542	-0.547044	0.583542	0.592082	0.463155	0.476709	-0.199614	-0.202536	-0.158433	-0.163059
2106.85	-4.85759e-05	4.2947e-05	-2.98992e-05	-0.529566	0.502816	-0.34738				2.43096	1.33	1.316	7.02038e-05	6.91911e-05	1.27837	0.0126982	-0.691927	-0.702055	-0.549181	-0.565208	0.611748	0.620702	0.485543	0.499764	-0.425892	-0.432125	-0.338029	-0.347901
2107.81	-4.64283e-05	3.35108e-05	-4.49214e-05	-0.506153	0.392339	-0.521913				2.43096	1.33	1.316	7.01717e-05	6.91593e-05	1.27836	0.0127074	-0.661639	-0.671324	-0.525144	-0.540481	0.477555	0.484545	0.379036	0.390141	-0.640164	-0.649535	-0.508099	-0.52294
2108.78	-4.46867e-05	1.37053e-05	-5.3063e-05	-0.487167	0.160459	-0.616505				2.43097	1.33	1.316	7.01396e-05	6.91275e-05	1.27836	0.0127159	-0.637111	-0.646439	-0.505677	-0.520457	0.1954	0.198261	0.15509	0.159633	-0.756534	-0.76761	-0.600464	-0.618009
2109.74	-4.49698e-05	-1.03023e-05	-5.08595e-05	-0.490253	-0.120618	-0.590904				2.43097	1.33	1.316	7.01075e-05	6.90958e-05	1.27836	0.0127233	-0.64144	-0.650833	-0.509116	-0.524004	-0.14695	-0.149102	-0.116635	-0.120051	-0.72545	-0.736072	-0.575794	-0.59263
2110.71	-4.56199e-05	-3.0864e-05	-3.88734e-05	-0.49734	-0.36135	-0.451645				2.43097	1.33	1.316	7.00755e-05	6.90641e-05	1.27836	0.0127298	-0.651011	-0.660544	-0.516713	-0.531832	-0.440439	-0.446889	-0.349581	-0.359815	-0.554736	-0.56286	-0.440299	-0.453185
2111.67	-4.29396e-05	-4.20827e-05	-2.08821e-05	-0.46812	-0.492697	-0.242616				2.43097	1.33	1.316	7.00435e-05	6.90325e-05	1.27835	0.0127356	-0.613042	-0.62202	-0.486579	-0.500824	-0.600808	-0.609607	-0.476869	-0.49083	-0.29813	-0.302497	-0.23663	-0.243563
2112.64	-3.36394e-05	-4.12129e-05	-1.65403e-06	-0.366731	-0.482513	-0.0192171				2.43097	1.33	1.316	7.00115e-05	6.90008e-05	1.27835	0.0127407	-0.480484	-0.487522	-0.381367	-0.39254	-0.588659	-0.597281	-0.467227	-0.480912	-0.0236251	-0.0239712	-0.0187516	-0.0193017
2113.6	-1.71196e-05	-2.87555e-05	1.51396e-05	-0.186635	-0.336664	0.175897				2.43098	1.33	1.316	6.99796e-05	6.89692e-05	1.27835	0.0127453	-0.244637	-0.248221	-0.194173	-0.199867	-0.410913	-0.416932	-0.326149	-0.335709	0.216343	0.219512	0.171715	0.176758
2114.56	3.41982e-06	-8.38749e-06	2.76919e-05	0.0372823	-0.0981993	0.321735				2.43098	1.33	1.316	6.99477e-05	6.89376e-05	1.27835	0.0127488	0.0488911	0.0496074	0.0388059	0.0399452	-0.119911	-0.121668	-0.0951758	-0.0979687	0.395894	0.401695	0.31423	0.323464
2115.53	2.18041e-05	1.33161e-05	3.55169e-05	0.237705	0.155903	0.412648				2.43098	1.33	1.316	6.99158e-05	6.89061e-05	1.27835	0.0127508	0.311862	0.316432	0.247532	0.254806	0.190459	0.19325	0.151172	0.155613	0.507995	0.515439	0.403208	0.415062
2116.49	3.14098e-05	2.84016e-05	3.84469e-05	0.342424	0.332521	0.44669				2.43098	1.33	1.316	6.98839e-05	6.88746e-05	1.27834	0.0127508	0.449457	0.456043	0.356745	0.367232	0.406411	0.412367	0.322579	0.33206	0.550154	0.558216	0.436671	0.449511
2117.46	2.83122e-05	3.0797e-05	3.62508e-05	0.308655	0.360566	0.421175				2.43098	1.33	1.316	6.98521e-05	6.88431e-05	1.27834	0.0127489	0.405316	0.411257	0.321711	0.331166	0.440889	0.447351	0.349946	0.360231	0.518965	0.526571	0.411918	0.424027
2118.42	1.34055e-05	1.99359e-05	2.91206e-05	0.146144	0.233406	0.338334				2.43098	1.33	1.316	6.98203e-05	6.88116e-05	1.27834	0.0127459	0.192	0.194814	0.152396	0.156871	0.285531	0.289717	0.226635	0.233292	0.417079	0.423193	0.331049	0.340776
2119.39	-7.77841e-06	2.05263e-06	1.84793e-05	-0.0847989	0.0240318	0.214699				2.43099	1.33	1.316	6.97886e-05	6.87802e-05	1.27834	0.0127428	-0.111457	-0.113091	-0.0884671	-0.0910621	0.0294121	0.0298433	0.0233454	0.0240305	0.26479	0.268672	0.210173	0.216344
2120.35	-2.75299e-05	-1.24592e-05	7.16187e-06	-0.300126	-0.14587	0.0832092				2.43099	1.33	1.316	6.97568e-05	6.87488e-05	1.27834	0.0127403	-0.394655	-0.400442	-0.313253	-0.322432	-0.178609	-0.181228	-0.141769	-0.145926	0.102669	0.104174	0.0814923	0.0838836
2121.31	-3.94136e-05	-1.46534e-05	-1.48639e-06	-0.42968	-0.171559	-0.0172694				2.43099	1.33	1.316	6.97251e-05	6.87174e-05	1.27833	0.0127389	-0.565271	-0.573561	-0.448678	-0.461819	-0.21016	-0.213241	-0.166812	-0.171702	-0.0213179	-0.0216305	-0.0169208	-0.0174171
2122.28	-4.08422e-05	-2.10479e-06	-5.14276e-06	-0.445255	-0.0246425	-0.0597505				2.43099	1.33	1.316	6.96934e-05	6.86861e-05	1.27833	0.0127382	-0.586026	-0.594621	-0.465154	-0.478776	-0.0302007	-0.0306436	-0.0239716	-0.0246746	-0.0737912	-0.0748734	-0.0585712	-0.0602888
2123.24	-3.36152e-05	1.97925e-05	-3.73647e-06	-0.366467	0.231727	-0.0434117				2.43099	1.33	1.316	6.96618e-05	6.86547e-05	1.27833	0.0127378	-0.482549	-0.489627	-0.383021	-0.39424	0.284123	0.28829	0.225521	0.232141	-0.0536373	-0.0544241	-0.0425744	-0.0438229
2124.21	-2.25566e-05	4.11328e-05	5.81145e-07	-0.245908	0.481576	0.00675196				2.431	1.33	1.316	6.96302e-05	6.86235e-05	1.27833	0.0127369	-0.323949	-0.328701	-0.257134	-0.264668	0.590732	0.599399	0.468893	0.482667	0.00834617	0.00846861	0.00662476	0.00681905
2125.17	-1.32956e-05	5.30556e-05	4.77582e-06	-0.144946	0.621166	0.0554872				2.431	1.33	1.316	6.95986e-05	6.85922e-05	1.27832	0.0127352	-0.191033	-0.193835	-0.151632	-0.156077	0.762309	0.773493	0.605084	0.622864	0.0686195	0.0696263	0.0544668	0.0560643
2126.13	-1.03302e-05	5.20386e-05	6.75768e-06	-0.112618	0.609259	0.0785132				2.431	1.33	1.316	6.9567e-05	6.8561e-05	1.27832	0.0127323	-0.148493	-0.150672	-0.117867	-0.121321	0.748036	0.759012	0.593756	0.611199	0.0971391	0.0985646	0.0771046	0.0793657
2127.1	-1.5812e-05	4.06876e-05	6.4522e-06	-0.17238	0.476363	0.074964				2.431	1.33	1.316	6.95355e-05	6.85297e-05	1.27832	0.012728	-0.227395	-0.230732	-0.180496	-0.185783	0.585134	0.593722	0.464455	0.478088	0.09279	0.0941518	0.0736527	0.0758119
2128.06	-2.89697e-05	2.5481e-05	5.41471e-06	-0.315823	0.298327	0.0629101				2.431	1.33	1.316	6.9504e-05	6.84986e-05	1.27832	0.0127217	-0.416806	-0.422924	-0.330844	-0.340524	0.366612	0.371993	0.291002	0.299535	0.077905	0.0790485	0.0618379	0.0636497
2129.03	-4.60912e-05	1.33738e-05	5.36256e-06	-0.502478	0.156578	0.0623042				2.431	1.33	1.316	6.94725e-05	6.84674e-05	1.27832	0.0127129	-0.663445	-0.673184	-0.526618	-0.542006	0.192505	0.195331	0.152803	0.157279	0.0771897	0.0783228	0.0612703	0.0630642
2129.99	-6.13034e-05	9.06922e-06	6.66268e-06	-0.668319	0.106181	0.0774095				2.43101	1.33	1.316	6.9441e-05	6.84363e-05	1.27831	0.0127013	-0.882812	-0.895773	-0.700746	-0.72119	0.130603	0.132521	0.103668	0.106701	0.0959473	0.0973559	0.0761596	0.0783876
2130.96	-6.83516e-05	1.36439e-05	8.00937e-06	-0.745157	0.15974	0.0930558				2.43101	1.33	1.316	6.94096e-05	6.84052e-05	1.27831	0.0126871	-0.984757	-0.999216	-0.781669	-0.804442	0.196571	0.199457	0.156032	0.160592	0.115393	0.117087	0.0915951	0.0942718
2131.92	-6.30356e-05	2.4423e-05	7.5046e-06	-0.687203	0.28594	0.0871912				2.43101	1.33	1.316	6.93782e-05	6.83741e-05	1.27831	0.0126714	-0.908579	-0.921922	-0.721204	-0.742194	0.352027	0.357196	0.279429	0.287589	0.108169	0.109758	0.0858617	0.0883677
2132.88	-4.52325e-05	3.5964e-05	4.36045e-06	-0.493117	0.42106	0.0506613				2.43101	1.33	1.316	6.93469e-05	6.83431e-05	1.27831	0.0126554	-0.652265	-0.661844	-0.517751	-0.532811	0.51861	0.526227	0.411659	0.423672	0.0628788	0.0638023	0.0499116	0.0513663
2133.85	-1.94293e-05	4.22746e-05	-1.21072e-07	-0.211815	0.494944	-0.00140666				2.43101	1.33	1.316	6.93155e-05	6.83121e-05	1.27831	0.0126403	-0.280302	-0.28442	-0.222497	-0.228968	0.609886	0.618845	0.484114	0.498227	-0.00174668	-0.00177234	-0.00138647	-0.00142683
2134.81	6.7763e-06	3.98327e-05	-3.13856e-06	0.0738741	0.466354	-0.0364649				2.43102	1.33	1.316	6.92842e-05	6.82811e-05	1.2783	0.0126269	0.0978044	0.0992412	0.0776351	0.0798929	0.574917	0.583363	0.456358	0.469647	-0.0452998	-0.0459653	-0.035958	-0.0370034
2135.78	2.56505e-05	2.99979e-05	-2.24449e-06	0.279637	0.35121	-0.0260773				2.43102	1.33	1.316	6.92529e-05	6.82502e-05	1.2783	0.012615	0.370389	0.375831	0.294008	0.302557	0.433164	0.439529	0.343838	0.353838	-0.03241	-0.0328862	-0.0257265	-0.0264737
2136.74	3.24287e-05	1.89841e-05	2.8424e-06	0.353532	0.222263	0.0330241				2.43102	1.33	1.316	6.92217e-05	6.82192e-05	1.2783	0.0126044	0.468476	0.47536	0.371869	0.382676	0.274251	0.278281	0.217696	0.224019	0.0410623	0.0416657	0.0325946	0.0335407
2137.71	2.70829e-05	1.46478e-05	9.79938e-06	0.295253	0.171494	0.113853				2.43102	1.33	1.316	6.91905e-05	6.81883e-05	1.2783	0.0125944	0.391425	0.397178	0.310709	0.319729	0.211703	0.214814	0.168047	0.172923	0.141629	0.14371	0.112423	0.115685
2138.67	1.39568e-05	2.16644e-05	1.50353e-05	0.152155	0.253643	0.174686				2.43102	1.33	1.316	6.91593e-05	6.81575e-05	1.27829	0.0125846	0.201807	0.204773	0.160192	0.164837	0.313254	0.317858	0.248658	0.25587	0.217401	0.220597	0.172571	0.177575
2139.63	-4.95464e-07	3.81917e-05	1.59629e-05	-0.00540146	0.447142	0.185463				2.43102	1.33	1.316	6.91281e-05	6.81266e-05	1.27829	0.012575	-0.00716733	-0.00727269	-0.00568938	-0.00585411	0.552477	0.560599	0.438553	0.45127	0.230918	0.234312	0.183301	0.188612
2140.6	-1.06283e-05	5.65182e-05	1.2584e-05	-0.115868	0.661705	0.146206				2.43103	1.33	1.316	6.9097e-05	6.80958e-05	1.27829	0.0125654	-0.153817	-0.156079	-0.1221	-0.125631	0.817955	0.829981	0.64929	0.668118	0.182121	0.184798	0.144567	0.148752
2141.56	-1.36569e-05	6.74985e-05	7.4394e-06	-0.148885	0.790261	0.0864337				2.43103	1.33	1.316	6.90659e-05	6.8065e-05	1.27829	0.0125556	-0.197737	-0.200645	-0.156964	-0.161499	0.977306	0.991677	0.775785	0.798274	0.107715	0.109298	0.0855038	0.0879764
2142.53	-9.82359e-06	6.58967e-05	3.92087e-06	-0.107095	0.771507	0.0455541				2.43103	1.33	1.316	6.90348e-05	6.80343e-05	1.27829	0.0125448	-0.142299	-0.144392	-0.112957	-0.116219	0.954544	0.968581	0.757719	0.779663	0.0567956	0.0576308	0.0450845	0.0463869
2143.49	-8.34465e-07	5.32214e-05	4.16674e-06	-0.0090972	0.623107	0.0484107				2.43103	1.33	1.316	6.90037e-05	6.80035e-05	1.27828	0.0125322	-0.012093	-0.0122709	-0.00959952	-0.00987652	0.771283	0.782627	0.612248	0.629953	0.0603843	0.0612724	0.0479333	0.0493168
2144.46	1.21277e-05	3.63719e-05	7.83615e-06	0.132214	0.425836	0.0910433				2.43103	1.33	1.316	6.89727e-05	6.79728e-05	1.27828	0.0125174	0.175833	0.17842	0.139578	0.143603	0.527338	0.535095	0.418605	0.430687	0.113612	0.115284	0.0901864	0.0927866
2145.42	2.91988e-05	2.33725e-05	1.25654e-05	0.31832	0.273641	0.145989				2.43104	1.33	1.316	6.89417e-05	6.79422e-05	1.27828	0.0125004	0.423529	0.42976	0.336202	0.34589	0.339018	0.344006	0.269116	0.27687	0.182261	0.184943	0.144681	0.148847
2146.38	5.06341e-05	1.91443e-05	1.56406e-05	0.552004	0.224138	0.181718				2.43104	1.33	1.316	6.89107e-05	6.79115e-05	1.27828	0.0124821	0.734778	0.745589	0.583277	0.600075	0.277813	0.281901	0.220532	0.226875	0.226969	0.230309	0.180171	0.185353
2147.35	7.45691e-05	2.3799e-05	1.5758e-05	0.81294	0.278635	0.183082				2.43104	1.33	1.316	6.88798e-05	6.78809e-05	1.27827	0.0124639	1.0826	1.09853	0.859384	0.884121	0.345515	0.350599	0.274275	0.282154	0.228775	0.232142	0.181606	0.186821
2148.31	9.57772e-05	3.38182e-05	1.37202e-05	1.04415	0.395938	0.159406				2.43104	1.33	1.316	6.88489e-05	6.78503e-05	1.27827	0.0124469	1.39112	1.4116	1.1043	1.13607	0.491195	0.498424	0.38992	0.40111	0.19928	0.202213	0.158192	0.162729
2149.28	0.000107097	4.4629e-05	1.16285e-05	1.16755	0.522509	0.135104				2.43104	1.33	1.316	6.8818e-05	6.78197e-05	1.27827	0.0124316	1.55624	1.57914	1.23537	1.27089	0.648508	0.658053	0.5148	0.529562	0.168975	0.171462	0.134136	0.137977
2150.24	0.000103228	5.27073e-05	1.12075e-05	1.12537	0.617088	0.130213				2.43104	1.33	1.316	6.87871e-05	6.77892e-05	1.27827	0.0124174	1.50069	1.52278	1.19128	1.22549	0.766238	0.777518	0.608259	0.625687	0.16293	0.165329	0.129338	0.133038
2151.2	8.45287e-05	5.6386e-05	1.24462e-05	0.921517	0.660157	0.144605				2.43105	1.33	1.316	6.87563e-05	6.77587e-05	1.27827	0.0124033	1.2294	1.2475	0.975928	1.0039	0.820085	0.832159	0.651006	0.669641	0.181019	0.183684	0.143698	0.147804
2152.17	5.79543e-05	5.56391e-05	1.35563e-05	0.631808	0.651413	0.157502				2.43105	1.33	1.316	6.87255e-05	6.77282e-05	1.27826	0.0123882	0.843272	0.855689	0.669415	0.688555	0.809585	0.821506	0.642673	0.661046	0.197253	0.200157	0.156585	0.161054
2153.13	3.40044e-05	5.15692e-05	1.23177e-05	0.37071	0.603763	0.143112				2.43105	1.33	1.316	6.86947e-05	6.76977e-05	1.27826	0.0123716	0.495008	0.502297	0.392954	0.404163	0.750701	0.761757	0.595932	0.612943	0.179311	0.181951	0.142343	0.1464
2154.1	2.12807e-05	4.59123e-05	7.95908e-06	0.231999	0.537533	0.0924715				2.43105	1.33	1.316	6.86639e-05	6.76673e-05	1.27826	0.0123535	0.309925	0.31449	0.24603	0.253034	0.668652	0.678501	0.5308	0.545927	0.115914	0.117621	0.0920163	0.0946346
2155.06	2.19997e-05	4.04883e-05	2.17184e-06	0.239837	0.47403	0.0252332				2.43105	1.33	1.316	6.86332e-05	6.76369e-05	1.27826	0.0123343	0.32054	0.325262	0.254457	0.26169	0.589923	0.598613	0.468304	0.481626	0.0316441	0.0321103	0.0251204	0.0258339
2156.03	3.13595e-05	3.65209e-05	-1.52923e-06	0.341876	0.42758	-0.0177672				2.43106	1.33	1.316	6.86025e-05	6.76065e-05	1.27826	0.0123148	0.457119	0.463853	0.36288	0.373183	0.532355	0.540198	0.422606	0.434607	-0.0222912	-0.0226196	-0.0176957	-0.0181974
2156.99	4.10043e-05	3.42e-05	1.56462e-07	0.447022	0.400408	0.00181783				2.43106	1.33	1.316	6.85719e-05	6.75762e-05	1.27825	0.0122954	0.597976	0.606786	0.4747	0.488161	0.498747	0.506095	0.395927	0.407152	0.00228172	0.00231534	0.00181133	0.00186261
2157.95	4.42229e-05	3.28925e-05	8.123e-06	0.482111	0.3851	0.094376				2.43106	1.33	1.316	6.85412e-05	6.75459e-05	1.27825	0.0122767	0.645202	0.654709	0.512192	0.526696	0.479894	0.486965	0.380962	0.391746	0.118513	0.120259	0.094081	0.0967413
2158.92	3.9516e-05	3.19686e-05	2.00085e-05	0.430797	0.374283	0.232466				2.43106	1.33	1.316	6.85106e-05	6.75156e-05	1.27825	0.0122588	0.576787	0.585287	0.457882	0.470828	0.466623	0.4735	0.370429	0.380898	0.29205	0.296354	0.231844	0.238393
2159.88	3.05362e-05	3.16286e-05	3.12217e-05	0.3329	0.370302	0.362745				2.43106	1.33	1.316	6.848e-05	6.74853e-05	1.27825	0.0122412	0.445914	0.452487	0.35399	0.36398	0.461866	0.468674	0.366654	0.377002	0.455924	0.462645	0.361937	0.372152
2160.85	2.28249e-05	3.29688e-05	3.72753e-05	0.248833	0.385993	0.433078				2.43107	1.33	1.316	6.84495e-05	6.74551e-05	1.27824	0.0122229	0.333456	0.338372	0.264716	0.272173	0.481652	0.488752	0.382362	0.393138	0.544567	0.552595	0.432308	0.444493
2161.81	1.98036e-05	3.70424e-05	3.60385e-05	0.215895	0.433686	0.418709				2.43107	1.33	1.316	6.84189e-05	6.74248e-05	1.27824	0.0122027	0.289446	0.293714	0.229779	0.236241	0.541406	0.549388	0.4298	0.441894	0.526733	0.534499	0.418152	0.429918
2162.78	2.06493e-05	4.35729e-05	2.85869e-05	0.225115	0.510144	0.332133				2.43107	1.33	1.316	6.83884e-05	6.73947e-05	1.27824	0.0121795	0.301941	0.306394	0.2397	0.246428	0.637138	0.646533	0.5058	0.52001	0.418008	0.424172	0.33184	0.341158
2163.74	2.12155e-05	5.02914e-05	1.83713e-05	0.231288	0.588803	0.213445				2.43107	1.33	1.316	6.8358e-05	6.73645e-05	1.27824	0.0121536	0.310359	0.314936	0.246383	0.253284	0.735707	0.746557	0.584051	0.60043	0.268751	0.272715	0.213352	0.219327
2164.7	1.71177e-05	5.35343e-05	9.37376e-06	0.186614	0.62677	0.108908				2.43107	1.33	1.316	6.83275e-05	6.73344e-05	1.27824	0.0121264	0.250524	0.254219	0.198883	0.20444	0.783496	0.795052	0.621992	0.639397	0.137189	0.139212	0.10891	0.111952
2165.67	6.88992e-06	4.98807e-05	4.3707e-06	0.0751127	0.583995	0.0507804				2.43107	1.33	1.316	6.82971e-05	6.73043e-05	1.27823	0.0121001	0.100882	0.10237	0.0800869	0.0823189	0.730349	0.741123	0.579802	0.59599	0.0639954	0.0649394	0.0508041	0.0522198
2166.63	-6.76699e-06	3.80091e-05	4.06802e-06	-0.0737726	0.445004	0.0472638				2.43108	1.33	1.316	6.82667e-05	6.72742e-05	1.27823	0.012076	-0.0991258	-0.100588	-0.0786933	-0.0808808	0.556774	0.564988	0.442008	0.454318	0.0595901	0.0604693	0.047307	0.0486226
2167.6	-1.82223e-05	1.98465e-05	7.23451e-06	-0.198656	0.232359	0.0840532				2.43108	1.33	1.316	6.82363e-05	6.72441e-05	1.27823	0.0120543	-0.267047	-0.270987	-0.212002	-0.217882	0.290849	0.295141	0.230898	0.237313	0.106021	0.107586	0.0841678	0.0865047
2168.56	-2.17604e-05	4.61005e-07	1.14609e-05	-0.237228	0.00539737	0.133157				2.43108	1.33	1.316	6.8206e-05	6.72141e-05	1.27823	0.0120331	-0.319039	-0.323748	-0.253279	-0.26029	0.00675901	0.00685875	0.00536584	0.00551451	0.168034	0.170513	0.133398	0.137096
2169.53	-1.43852e-05	-1.33961e-05	1.41226e-05	-0.156825	-0.156839	0.164082				2.43108	1.33	1.316	6.81757e-05	6.71841e-05	1.27822	0.0120105	-0.211002	-0.214116	-0.167511	-0.17214	-0.196494	-0.199394	-0.155993	-0.160305	0.20715	0.210207	0.164453	0.169003
2170.49	2.78838e-06	-1.57654e-05	1.33058e-05	0.0303984	-0.184579	0.154592				2.43108	1.33	1.316	6.81454e-05	6.71541e-05	1.27822	0.0119849	0.0409181	0.0415221	0.0324843	0.0333808	-0.231349	-0.234764	-0.183665	-0.18873	0.195256	0.198138	0.155011	0.159291
2171.45	2.50097e-05	-4.22355e-06	8.56724e-06	0.272651	-0.0494486	0.0995373				2.43109	1.33	1.316	6.81151e-05	6.71242e-05	1.27822	0.0119566	0.367168	0.372589	0.29149	0.299524	-0.0620061	-0.0629214	-0.0492258	-0.0505808	0.125776	0.127633	0.0998519	0.102602
2172.42	4.57428e-05	1.82511e-05	1.31503e-06	0.49868	0.213681	0.0152785				2.43109	1.33	1.316	6.80849e-05	6.70943e-05	1.27822	0.0119274	0.671849	0.681769	0.533375	0.548051	0.268064	0.272022	0.212813	0.218662	0.0193146	0.0195997	0.0153336	0.0157548
2173.38	5.90272e-05	4.35114e-05	-5.44451e-06	0.643504	0.509424	-0.0632563				2.43109	1.33	1.316	6.80547e-05	6.70644e-05	1.27822	0.0118989	0.86735	0.880157	0.688583	0.707496	0.639359	0.648801	0.507583	0.521515	-0.080002	-0.0811834	-0.063513	-0.0652528
2174.35	6.15688e-05	6.11646e-05	-8.15559e-06	0.671213	0.716104	-0.0947546				2.43109	1.33	1.316	6.80245e-05	6.70345e-05	1.27821	0.0118718	0.905097	0.918464	0.718553	0.738246	0.899155	0.912435	0.713836	0.7334	-0.119892	-0.121663	-0.0951817	-0.0977827
2175.31	5.39888e-05	6.33532e-05	-4.28036e-06	0.588577	0.741728	-0.0497308				2.43109	1.33	1.316	6.79944e-05	6.70047e-05	1.27821	0.0118453	0.794019	0.805747	0.630371	0.647603	0.931742	0.945504	0.739709	0.759939	-0.0629517	-0.0638815	-0.0499773	-0.0513402
2176.27	4.07631e-05	4.91552e-05	6.30133e-06	0.444392	0.575501	0.0732112				2.4311	1.33	1.316	6.79642e-05	6.69748e-05	1.27821	0.0118178	0.599773	0.608633	0.476161	0.48914	0.723251	0.733935	0.57419	0.589847	0.0927154	0.094085	0.0736069	0.0756104
2177.24	2.85674e-05	2.58749e-05	2.08253e-05	0.311437	0.302939	0.241956				2.4311	1.33	1.316	6.79341e-05	6.69451e-05	1.27821	0.0117883	0.420516	0.426729	0.33385	0.342923	0.380882	0.38651	0.302384	0.310601	0.306551	0.31108	0.243373	0.249984
2178.2	2.33129e-05	5.90272e-06	3.4539e-05	0.254153	0.069108	0.401287				2.4311	1.33	1.316	6.79041e-05	6.69153e-05	1.2782	0.0117569	0.343321	0.348394	0.272565	0.279951	0.0869274	0.0882118	0.0690123	0.070881	0.508644	0.51616	0.403816	0.414764
2179.17	2.70531e-05	3.54834e-07	4.26797e-05	0.294928	0.00415433	0.495868				2.4311	1.33	1.316	6.7874e-05	6.68856e-05	1.2782	0.0117249	0.398578	0.404468	0.316435	0.324988	0.00522783	0.00530509	0.00415043	0.00426249	0.628808	0.6381	0.499217	0.512719
2180.13	3.65144e-05	1.30059e-05	4.26415e-05	0.398074	0.152271	0.495425				2.4311	1.33	1.316	6.7844e-05	6.68559e-05	1.2782	0.0116934	0.538211	0.546166	0.427293	0.438816	0.191703	0.194536	0.152196	0.156296	0.628523	0.637813	0.498993	0.512453
2181.1	4.45656e-05	3.82215e-05	3.52124e-05	0.485847	0.447491	0.409111				2.4311	1.33	1.316	6.7814e-05	6.68262e-05	1.2782	0.0116632	0.657174	0.666888	0.521741	0.53578	0.563623	0.571954	0.447469	0.459506	0.51925	0.526925	0.412241	0.423328
2182.06	4.4208e-05	6.43507e-05	2.42684e-05	0.481948	0.753407	0.281959				2.43111	1.33	1.316	6.7784e-05	6.67965e-05	1.2782	0.0116339	0.652189	0.661831	0.517785	0.531682	0.949349	0.963384	0.753706	0.773952	0.358025	0.363318	0.284243	0.291865
2183.02	3.28757e-05	8.05799e-05	1.49431e-05	0.358405	0.943415	0.173614				2.43111	1.33	1.316	6.77541e-05	6.67669e-05	1.27819	0.0116047	0.485221	0.492395	0.385228	0.395536	1.1893	1.20688	0.944211	0.969529	0.220549	0.22381	0.175099	0.179781
2183.99	1.42287e-05	8.2978e-05	1.12541e-05	0.155119	0.971492	0.130754				2.43111	1.33	1.316	6.77242e-05	6.67373e-05	1.27819	0.0115749	0.210098	0.213205	0.166802	0.17125	1.22523	1.24335	0.972744	0.998763	0.166176	0.168633	0.131931	0.135449
2184.95	-3.92459e-06	7.59959e-05	1.43098e-05	-0.0427852	0.889747	0.166257				2.43111	1.33	1.316	6.76943e-05	6.67077e-05	1.27819	0.0115446	-0.0579752	-0.0588326	-0.0460281	-0.0472515	1.12263	1.13924	0.89129	0.915061	0.211389	0.214515	0.167827	0.172291
2185.92	-1.43126e-05	6.87707e-05	2.20574e-05	-0.156034	0.805155	0.256271				2.43111	1.33	1.316	6.76644e-05	6.66782e-05	1.27819	0.0115139	-0.211523	-0.214652	-0.167935	-0.172384	1.01635	1.03138	0.806911	0.828367	0.325982	0.330804	0.258807	0.265675
2186.88	-1.43079e-05	6.90073e-05	3.06135e-05	-0.155982	0.807925	0.355679				2.43112	1.33	1.316	6.76346e-05	6.66486e-05	1.27818	0.0114832	-0.211547	-0.214677	-0.167954	-0.172392	1.0203	1.03539	0.810047	0.83153	0.452631	0.459327	0.359359	0.368873
2187.85	-6.60308e-06	7.85906e-05	3.63579e-05	-0.0719857	0.920125	0.422419				2.43112	1.33	1.316	6.76048e-05	6.66191e-05	1.27818	0.0114526	-0.0976718	-0.0991169	-0.0775452	-0.0795895	1.1625	1.1797	0.922952	0.947374	0.537801	0.545758	0.42698	0.438257
2188.81	3.83146e-06	9.34843e-05	3.7685e-05	0.0417699	1.0945	0.437838				2.43112	1.33	1.316	6.7575e-05	6.65896e-05	1.27818	0.0114218	0.0566994	0.0575384	0.0450159	0.0462	1.38342	1.40389	1.09835	1.12735	0.557677	0.565929	0.442761	0.454425
2189.77	1.39913e-05	0.000107235	3.54759e-05	0.152531	1.25549	0.412172				2.43112	1.33	1.316	6.75453e-05	6.65602e-05	1.27818	0.0113909	0.20714	0.210205	0.164457	0.168773	1.5876	1.6111	1.26046	1.29368	0.525217	0.53299	0.416992	0.427946
2190.74	2.48533e-05	0.000115039	3.22545e-05	0.270946	1.34686	0.374745				2.43112	1.33	1.316	6.75155e-05	6.65308e-05	1.27818	0.0113599	0.368112	0.373561	0.292261	0.299914	1.70389	1.72911	1.35279	1.38836	0.477735	0.484806	0.379295	0.38923
2191.7	3.95561e-05	0.000115516	3.06498e-05	0.431234	1.35244	0.356101				2.43113	1.33	1.316	6.74858e-05	6.65014e-05	1.27817	0.0113287	0.586139	0.594816	0.465364	0.477525	1.71171	1.73705	1.35901	1.39464	0.454167	0.46089	0.360585	0.370003
2192.67	5.92778e-05	0.000109618	3.21027e-05	0.646236	1.28339	0.372981				2.43113	1.33	1.316	6.74561e-05	6.6472e-05	1.27817	0.0112969	0.878761	0.891771	0.697693	0.715889	1.62503	1.64909	1.29019	1.32391	0.475905	0.482951	0.377845	0.387688
2193.63	8.03489e-05	9.84408e-05	3.63886e-05	0.87595	1.15253	0.422776				2.43113	1.33	1.316	6.74265e-05	6.64427e-05	1.27817	0.0112639	1.19165	1.2093	0.946117	0.970743	1.45997	1.48159	1.15915	1.18935	0.539678	0.547669	0.428479	0.439611
2194.6	9.53143e-05	8.22619e-05	4.19989e-05	1.0391	0.963108	0.487959				2.43113	1.33	1.316	6.73969e-05	6.64133e-05	1.27817	0.0112291	1.41422	1.43517	1.12283	1.15199	1.22056	1.23864	0.969072	0.99422	0.623158	0.632386	0.494761	0.507577
2195.56	9.75942e-05	6.1552e-05	4.69852e-05	1.06396	0.72064	0.545891				2.43113	1.33	1.316	6.73673e-05	6.63841e-05	1.27816	0.0111928	1.44869	1.47015	1.1502	1.17997	0.913678	0.927211	0.725424	0.744171	0.697449	0.707778	0.553746	0.568047
2196.52	8.64463e-05	3.8702e-05	4.9741e-05	0.942423	0.453116	0.577909				2.43113	1.33	1.316	6.73377e-05	6.63548e-05	1.27816	0.011156	1.28377	1.30279	1.01927	1.04555	0.574745	0.583259	0.456326	0.468068	0.73868	0.749622	0.586484	0.601583
2197.49	6.83721e-05	1.84057e-05	4.94989e-05	0.745381	0.215491	0.575096				2.43114	1.33	1.316	6.73081e-05	6.63255e-05	1.27816	0.0111204	1.01581	1.03086	0.806516	0.827231	0.273454	0.277505	0.217113	0.222677	0.735407	0.746302	0.583888	0.598872
2198.45	5.35706e-05	5.85336e-06	4.64274e-05	0.584018	0.0685301	0.539411				2.43114	1.33	1.316	6.72786e-05	6.62963e-05	1.27816	0.0110873	0.79625	0.808048	0.632197	0.648376	0.0870018	0.0882909	0.0690767	0.0708406	0.690077	0.700301	0.547899	0.561916
2199.42	4.96218e-05	3.84822e-06	4.14392e-05	0.540968	0.0450543	0.481456				2.43114	1.33	1.316	6.72491e-05	6.62671e-05	1.27816	0.0110567	0.73788	0.748815	0.585856	0.600804	0.0572233	0.0580713	0.0454337	0.0465906	0.616204	0.625336	0.489248	0.501728
2200.38	5.67129e-05	1.10418e-05	3.58326e-05	0.618274	0.129275	0.416316				2.43114	1.33	1.316	6.72197e-05	6.62383e-05	1.27822	0.0110274	0.843695	0.856195	0.669833	0.686885	0.164264	0.166698	0.130414	0.133727	0.533067	0.540965	0.423217	0.43398
2201.34	6.76867e-05	2.27196e-05	3.08901e-05	0.737909	0.265997	0.358893				2.43114	1.33	1.31601	6.71902e-05	6.62095e-05	1.27829	0.0109972	1.00739	1.02231	0.79975	0.820064	0.338139	0.343147	0.268443	0.275247	0.459741	0.466551	0.364981	0.374236
2202.31	7.28779e-05	3.36543e-05	2.75606e-05	0.794502	0.394019	0.320209				2.43115	1.33	1.31601	6.71608e-05	6.61808e-05	1.27835	0.0109645	1.08513	1.10119	0.861416	0.883236	0.5011	0.508521	0.397794	0.407852	0.410367	0.416444	0.325766	0.334001
2203.27	6.6421e-05	4.10341e-05	2.63425e-05	0.72411	0.48042	0.306057				2.43115	1.33	1.31602	6.71314e-05	6.6152e-05	1.27842	0.0109285	0.989418	1.00407	0.785396	0.80522	0.61125	0.6203	0.485208	0.497441	0.392402	0.398212	0.311487	0.319335
2204.24	4.98239e-05	4.55687e-05	2.73157e-05	0.543172	0.53351	0.317364				2.43115	1.33	1.31602	6.7102e-05	6.61233e-05	1.27849	0.0108901	0.742509	0.7535	0.589369	0.604181	0.679096	0.689147	0.539034	0.552579	0.407077	0.413102	0.323118	0.331231
2205.2	3.06545e-05	5.02979e-05	3.01823e-05	0.33419	0.588879	0.350669				2.43115	1.33	1.31603	6.70727e-05	6.60946e-05	1.27855	0.0108507	0.457034	0.463797	0.362752	0.371828	0.749901	0.760998	0.595203	0.610109	0.449994	0.456653	0.357164	0.3661
2206.17	1.7507e-05	5.82654e-05	3.42419e-05	0.190858	0.682161	0.397835				2.43115	1.33	1.31603	6.70434e-05	6.6066e-05	1.27862	0.0108119	0.261129	0.264993	0.207249	0.212413	0.86907	0.881928	0.689751	0.706968	0.510742	0.518299	0.405358	0.415466
2207.13	1.47633e-05	7.07163e-05	3.83435e-05	0.160947	0.827934	0.445489				2.43116	1.33	1.31604	6.70141e-05	6.60373e-05	1.27868	0.0107747	0.220301	0.22356	0.174836	0.179177	1.05525	1.07085	0.837465	0.858311	0.572171	0.580634	0.454087	0.465373
2208.09	2.04649e-05	8.67918e-05	4.10667e-05	0.223105	1.01614	0.477128				2.43116	1.33	1.31604	6.69848e-05	6.60087e-05	1.27875	0.0107389	0.305515	0.310033	0.24245	0.248451	1.29569	1.31485	1.02823	1.05376	0.613075	0.622141	0.486522	0.498576
2209.06	2.82917e-05	0.000104324	4.12893e-05	0.308431	1.22141	0.479714				2.43116	1.33	1.31605	6.69556e-05	6.59801e-05	1.27882	0.0107037	0.422544	0.428791	0.335303	0.343578	1.55811	1.58114	1.23641	1.26703	0.616667	0.625784	0.489346	0.50143
2210.02	3.19788e-05	0.000120669	3.88715e-05	0.348627	1.41277	0.451623				2.43116	1.33	1.31605	6.69264e-05	6.59516e-05	1.27888	0.0106681	0.477821	0.484883	0.379146	0.388473	1.80301	1.82966	1.43067	1.46601	0.58081	0.589395	0.460867	0.472208
2210.99	2.91821e-05	0.000132868	3.50419e-05	0.318138	1.5556	0.40713				2.43116	1.33	1.31606	6.68972e-05	6.5923e-05	1.27895	0.0106316	0.436223	0.442669	0.34612	0.354604	1.98615	2.0155	1.57591	1.61472	0.523817	0.531558	0.415621	0.425812
2211.95	2.25045e-05	0.000137451	3.19276e-05	0.24534	1.60925	0.370947				2.43116	1.33	1.31606	6.6868e-05	6.58945e-05	1.27901	0.0105942	0.336551	0.341523	0.26702	0.273541	2.05556	2.08593	1.63088	1.67093	0.477472	0.484526	0.378828	0.388083
2212.92	1.7358e-05	0.000130877	3.13576e-05	0.189234	1.53229	0.364324				2.43117	1.33	1.31694	6.68389e-05	6.59297e-05	1.27908	0.010557	0.259699	0.26328	0.205835	0.210843	1.9581	1.9851	1.55197	1.58993	0.469152	0.475621	0.371846	0.380899
2213.88	1.82102e-05	0.000111183	3.359e-05	0.198524	1.30171	0.390261				2.43117	1.33	1.31695	6.68098e-05	6.59013e-05	1.27915	0.0105212	0.272568	0.276326	0.216023	0.221261	1.66417	1.68712	1.31894	1.35106	0.502771	0.509702	0.39847	0.408139
2214.84	2.5549e-05	8.02465e-05	3.69605e-05	0.278531	0.939512	0.429421				2.43117	1.33	1.31695	6.67807e-05	6.58728e-05	1.27921	0.010488	0.382581	0.387854	0.303197	0.310528	1.20164	1.2182	0.952307	0.975393	0.553461	0.561089	0.43862	0.449232
2215.81	3.53223e-05	4.49512e-05	3.87831e-05	0.385078	0.526281	0.450596				2.43117	1.33	1.31696	6.67516e-05	6.58443e-05	1.27928	0.0104573	0.52916	0.536452	0.419339	0.429453	0.67341	0.682689	0.533651	0.546528	0.581006	0.589012	0.460425	0.471532
2216.77	4.11123e-05	1.57561e-05	3.70815e-05	0.448199	0.18447	0.430827				2.43117	1.33	1.31696	6.67226e-05	6.58159e-05	1.27935	0.010428	0.616167	0.624656	0.488262	0.500009	0.236143	0.239396	0.187124	0.191621	0.555756	0.563412	0.440391	0.450984
2217.74	3.77605e-05	2.63751e-06	3.19509e-05	0.411659	0.0308795	0.371217				2.43118	1.33	1.31697	6.66936e-05	6.57875e-05	1.27941	0.010398	0.566179	0.573977	0.448625	0.459386	0.0395467	0.0400913	0.0313358	0.0320861	0.47907	0.485668	0.379603	0.388705
2218.7	2.43466e-05	1.02799e-05	2.55369e-05	0.265422	0.120355	0.296697				2.43118	1.33	1.31697	6.66646e-05	6.57592e-05	1.27948	0.0103653	0.36521	0.370239	0.289367	0.296282	0.154203	0.156326	0.12218	0.125097	0.383065	0.38834	0.303514	0.310767
2219.67	4.80469e-06	3.53018e-05	2.06111e-05	0.0523799	0.413307	0.239467				2.43118	1.33	1.31698	6.66356e-05	6.57308e-05	1.27954	0.0103291	0.0721039	0.0730965	0.057127	0.058486	0.529773	0.537066	0.419732	0.429732	0.30931	0.313568	0.245063	0.250897
2220.63	-1.4171e-05	6.73756e-05	1.86777e-05	-0.15449	0.788822	0.217004				2.43118	1.33	1.31698	6.66067e-05	6.57025e-05	1.27961	0.0102898	-0.212756	-0.215684	-0.168555	-0.172546	1.01154	1.02546	0.801388	0.820438	0.280418	0.284277	0.222159	0.227427
2221.59	-2.66461e-05	9.38838e-05	1.89757e-05	-0.290491	1.09918	0.220467				2.43118	1.33	1.31699	6.65778e-05	6.56742e-05	1.27968	0.0102491	-0.400225	-0.405732	-0.317058	-0.324531	1.41014	1.42954	1.11711	1.14359	0.285015	0.288937	0.225789	0.231122
2222.56	-3.01916e-05	0.000105664	1.90847e-05	-0.329144	1.2371	0.221733				2.43119	1.33	1.31699	6.65489e-05	6.56459e-05	1.27974	0.0102087	-0.453675	-0.459916	-0.359381	-0.367817	1.58776	1.6096	1.25776	1.28747	0.286777	0.290722	0.227172	0.232517
2223.52	-2.62791e-05	0.000100839	1.67498e-05	-0.28649	1.18061	0.194605				2.43119	1.33	1.317	6.65201e-05	6.5618e-05	1.27988	0.0101699	-0.395055	-0.400486	-0.31291	-0.320228	1.51592	1.53676	1.20071	1.22896	0.251801	0.255262	0.199443	0.204117
2224.49	-1.8321e-05	8.49692e-05	1.16285e-05	-0.199732	0.994805	0.135104				2.43119	1.33	1.317	6.64912e-05	6.55895e-05	1.27987	0.0101331	-0.27554	-0.279328	-0.218247	-0.223334	1.2779	1.29547	1.01219	1.0359	0.174888	0.177292	0.138523	0.141757
2225.45	-9.04594e-06	6.78115e-05	5.78165e-06	-0.0986173	0.793925	0.0671733				2.43119	1.33	1.317	6.64624e-05	6.55613e-05	1.27994	0.0100979	-0.136106	-0.137977	-0.107799	-0.110305	1.0203	1.03432	0.8081	0.826952	0.0869913	0.0881869	0.0688991	0.0705015
2226.41	8.14907e-07	5.85876e-05	2.50991e-06	0.00888398	0.685933	0.0291611				2.43119	1.33	1.31701	6.64336e-05	6.55331e-05	1.28001	0.0100641	0.0122665	0.012435	0.00971478	0.00993991	0.881897	0.894015	0.698442	0.714675	0.0377807	0.0382999	0.0299215	0.0306149
2227.38	1.16816e-05	6.20224e-05	4.25708e-06	0.127351	0.726147	0.0494603				2.4312	1.33	1.31701	6.64049e-05	6.5505e-05	1.28008	0.0100314	0.175915	0.178331	0.139313	0.142532	0.934004	0.946835	0.739668	0.756805	0.0641079	0.0649886	0.0507691	0.0519421
2228.34	2.31387e-05	7.67326e-05	1.09766e-05	0.252254	0.898372	0.12753				2.4312	1.33	1.31702	6.63761e-05	6.54769e-05	1.28015	0.00999966	0.3486	0.353387	0.276051	0.282415	1.15603	1.1719	0.915442	0.936601	0.16537	0.167641	0.130954	0.133971
2229.31	3.2749e-05	9.63993e-05	2.00039e-05	0.357024	1.12863	0.232413				2.4312	1.33	1.31702	6.63474e-05	6.54488e-05	1.28022	0.00996858	0.493599	0.500376	0.390852	0.399838	1.45295	1.4729	1.1505	1.17704	0.301502	0.305642	0.238742	0.244227
2230.27	3.70266e-05	0.000113052	2.75746e-05	0.403658	1.32359	0.320372				2.4312	1.33	1.31703	6.63187e-05	6.54207e-05	1.28029	0.0099372	0.558313	0.565976	0.44207	0.452204	1.70468	1.72808	1.34976	1.38082	0.415789	0.421496	0.32922	0.336763
2231.24	3.40296e-05	0.000120931	3.10391e-05	0.370985	1.41584	0.360624				2.4312	1.33	1.31703	6.62901e-05	6.53927e-05	1.28036	0.00990441	0.513344	0.520388	0.40644	0.415725	1.82427	1.8493	1.44437	1.47751	0.468231	0.474657	0.370722	0.37919
2232.2	2.5603e-05	0.00011908	3.03406e-05	0.27912	1.39417	0.352508				2.43121	1.33	1.31704	6.62615e-05	6.53647e-05	1.28043	0.00986945	0.386394	0.391695	0.30591	0.312871	1.79712	1.82178	1.42279	1.45532	0.457892	0.464174	0.362515	0.370766
2233.16	1.73422e-05	0.000111223	2.78084e-05	0.189062	1.30218	0.323088				2.43121	1.33	1.31704	6.62328e-05	6.53367e-05	1.28049	0.00983235	0.261837	0.265428	0.207286	0.211983	1.67927	1.70231	1.32941	1.35968	0.419858	0.425617	0.332385	0.33992
2234.13	1.59424e-05	0.000102943	2.63881e-05	0.173801	1.20524	0.306587				2.43121	1.33	1.31705	6.62043e-05	6.53087e-05	1.28056	0.00979397	0.240806	0.244108	0.190626	0.194928	1.55493	1.57625	1.2309	1.25881	0.398586	0.404052	0.315526	0.322651
2235.09	2.55089e-05	9.78522e-05	2.75532e-05	0.278094	1.14564	0.320123				2.43121	1.33	1.31705	6.61757e-05	6.52808e-05	1.28063	0.00975554	0.385472	0.390757	0.305128	0.311991	1.47867	1.49894	1.17047	1.19689	0.416364	0.422072	0.329581	0.336995
2236.06	4.51906e-05	9.53469e-05	3.03946e-05	0.49266	1.1163	0.353136				2.43121	1.33	1.31706	6.61472e-05	6.52529e-05	1.2807	0.00971813	0.683183	0.692546	0.540755	0.552883	1.44144	1.46119	1.14093	1.16659	0.4595	0.465797	0.363705	0.371856
2237.02	6.95288e-05	9.16496e-05	3.25758e-05	0.757991	1.07302	0.378478				2.43121	1.33	1.31794	6.61186e-05	6.52883e-05	1.28077	0.00968229	1.05158	1.06495	0.831492	0.850096	1.38614	1.40377	1.09603	1.12058	0.492687	0.498953	0.389573	0.398273
2237.99	9.11476e-05	8.34605e-05	3.23877e-05	0.993676	0.977141	0.376292				2.43122	1.33	1.31795	6.60902e-05	6.52604e-05	1.28084	0.009648	1.37914	1.39668	1.09044	1.11478	1.26283	1.27888	0.998474	1.02075	0.490053	0.496284	0.387468	0.39609
2238.95	0.000103971	7.14138e-05	3.02726e-05	1.13347	0.8361	0.351718				2.43122	1.33	1.31795	6.60617e-05	6.52325e-05	1.28091	0.0096149	1.57385	1.59385	1.24431	1.27201	1.08102	1.09476	0.854673	0.873665	0.458247	0.464072	0.362299	0.370333
2239.91	0.000105164	6.04577e-05	2.84957e-05	1.14648	0.707828	0.331074				2.43122	1.33	1.31796	6.60333e-05	6.52047e-05	1.28098	0.00958246	1.59259	1.61283	1.25906	1.28699	0.915564	0.927199	0.723821	0.739843	0.431536	0.437019	0.341161	0.3487
2240.88	9.5197e-05	5.65294e-05	2.91215e-05	1.03782	0.661836	0.338344				2.43122	1.33	1.31796	6.60048e-05	6.51768e-05	1.28105	0.00955018	1.44227	1.4606	1.14016	1.16536	0.856443	0.867323	0.677043	0.691975	0.441202	0.446807	0.348783	0.356465
2241.84	7.66451e-05	6.19199e-05	3.20068e-05	0.835572	0.724947	0.371867				2.43122	1.33	1.31797	6.59765e-05	6.5149e-05	1.28112	0.00951764	1.1617	1.17646	0.918307	0.938513	0.938515	0.950434	0.74188	0.758192	0.485125	0.491286	0.383483	0.391901
2242.81	5.29112e-05	7.30213e-05	3.4539e-05	0.576829	0.854921	0.401287				2.43123	1.33	1.31797	6.59481e-05	6.51213e-05	1.28118	0.0094846	0.802316	0.812503	0.634181	0.648069	1.10725	1.12131	0.875216	0.894403	0.52373	0.53038	0.413976	0.423033
2243.77	2.75532e-05	8.2477e-05	3.3658e-05	0.30038	0.965626	0.391051				2.43123	1.33	1.31798	6.59198e-05	6.50935e-05	1.28125	0.00945112	0.417981	0.423286	0.330369	0.337569	1.25117	1.26705	0.988918	1.01053	0.51059	0.517071	0.403567	0.412365
2244.74	4.06243e-06	8.43145e-05	2.85935e-05	0.0442879	0.987139	0.33221				2.43123	1.33	1.31798	6.58914e-05	6.50658e-05	1.28132	0.00941744	0.0616534	0.0624357	0.0487276	0.0497844	1.2796	1.29583	1.01133	1.03335	0.433949	0.439455	0.34297	0.350418
2245.7	-1.43945e-05	7.81491e-05	2.21236e-05	-0.156926	0.914956	0.25704				2.43123	1.33	1.31799	6.58631e-05	6.50381e-05	1.28139	0.00938374	-0.218552	-0.221324	-0.172722	-0.176451	1.18654	1.20159	0.937723	0.958068	0.335903	0.340164	0.265464	0.271207
2246.66	-2.55331e-05	6.91256e-05	1.90493e-05	-0.278358	0.80931	0.221322				2.43123	1.33	1.31799	6.58349e-05	6.50104e-05	1.28146	0.00935001	-0.387835	-0.392754	-0.306489	-0.313079	1.04998	1.0633	0.829757	0.847687	0.28935	0.293019	0.22866	0.233588
2247.63	-2.8518e-05	6.35656e-05	2.28826e-05	-0.310898	0.744215	0.265858				2.43124	1.33	1.318	6.58066e-05	6.49828e-05	1.28153	0.00931597	-0.433361	-0.438855	-0.342446	-0.349781	0.965945	0.978192	0.763301	0.77973	0.347725	0.352133	0.274776	0.280677
2248.59	-2.40747e-05	6.37462e-05	3.31597e-05	-0.262458	0.746329	0.385262				2.43124	1.33	1.318	6.57784e-05	6.49551e-05	1.2816	0.00928143	-0.365997	-0.370636	-0.289198	-0.295371	0.969105	0.981388	0.765754	0.782175	0.504112	0.510502	0.398332	0.40686
2249.56	-1.40816e-05	6.60708e-05	4.54765e-05	-0.153515	0.773545	0.528363				2.43124	1.33	1.318	6.57502e-05	6.49272e-05	1.2816	0.00924653	-0.214168	-0.216883	-0.169229	-0.172829	1.00488	1.01761	0.794021	0.810987	0.691655	0.700423	0.546524	0.558189
2250.52	-9.91859e-07	6.42138e-05	5.41937e-05	-0.0108131	0.751804	0.629642				2.43124	1.33	1.318	6.5722e-05	6.48996e-05	1.28166	0.00921187	-0.0150917	-0.015283	-0.0119244	-0.0121773	0.977051	0.989434	0.771993	0.788425	0.824589	0.83504	0.651529	0.665389
2251.49	1.24667e-05	5.49341e-05	5.58356e-05	0.13591	0.643159	0.648719				2.43124	1.33	1.31801	6.56939e-05	6.4872e-05	1.28173	0.00917816	0.18977	0.192174	0.149933	0.153104	0.836213	0.846808	0.660677	0.674681	0.849936	0.860704	0.671519	0.685753
2252.45	2.34246e-05	4.1889e-05	5.07347e-05	0.255371	0.490429	0.589454				2.43125	1.33	1.31801	6.56658e-05	6.48444e-05	1.28179	0.00914571	0.356725	0.361243	0.281826	0.287769	0.637912	0.645992	0.503975	0.514612	0.77262	0.782407	0.610399	0.623289
2253.41	2.9359e-05	3.42187e-05	4.20734e-05	0.320067	0.400627	0.488824				2.43125	1.33	1.31802	6.56377e-05	6.48169e-05	1.28186	0.00911399	0.447289	0.452953	0.353356	0.360783	0.521327	0.527929	0.411846	0.420505	0.640995	0.649112	0.506382	0.517034
2254.38	2.93106e-05	4.05759e-05	3.34326e-05	0.319539	0.475056	0.388432				2.43125	1.33	1.31802	6.56096e-05	6.47894e-05	1.28193	0.00908191	0.446743	0.452398	0.352905	0.360297	0.618444	0.626274	0.488541	0.49878	0.509569	0.51602	0.402534	0.410968
2255.34	2.52547e-05	6.28615e-05	2.69106e-05	0.275322	0.735972	0.312657				2.43125	1.33	1.31803	6.55816e-05	6.47619e-05	1.28199	0.00904836	0.385088	0.389962	0.304184	0.310531	0.958524	0.970655	0.757145	0.772975	0.410338	0.415531	0.324129	0.330892
2256.31	2.23294e-05	9.42973e-05	2.30148e-05	0.243431	1.10402	0.267394				2.43125	1.33	1.31803	6.55535e-05	6.47345e-05	1.28206	0.00901299	0.340628	0.344938	0.26905	0.274641	1.43848	1.45668	1.1362	1.15991	0.351084	0.355526	0.277309	0.283071
2257.27	2.68361e-05	0.000123289	2.18526e-05	0.292563	1.44345	0.253892				2.43126	1.33	1.31804	6.55255e-05	6.4707e-05	1.28213	0.00897648	0.409552	0.414732	0.323473	0.330168	1.88154	1.90534	1.48608	1.51701	0.333497	0.337716	0.263403	0.268854
2258.23	4.25428e-05	0.000140343	2.40505e-05	0.463794	1.64311	0.279428				2.43126	1.33	1.31804	6.54975e-05	6.46796e-05	1.28219	0.00894016	0.649533	0.657747	0.512986	0.523571	2.14272	2.16982	1.69227	1.72738	0.367197	0.371841	0.290004	0.295982
2259.2	6.74604e-05	0.000143166	3.04021e-05	0.735442	1.67616	0.353223				2.43126	1.33	1.31805	6.54696e-05	6.46522e-05	1.28226	0.00890531	1.03041	1.04344	0.813748	0.830497	2.18676	2.2144	1.72695	1.76265	0.46437	0.470241	0.366728	0.374261
2260.16	9.36361e-05	0.000136727	4.04874e-05	1.0208	1.60078	0.470398				2.43126	1.33	1.31805	6.54417e-05	6.46249e-05	1.28232	0.00887249	1.43083	1.44892	1.12992	1.15312	2.0893	2.1157	1.6499	1.68386	0.618679	0.626499	0.488565	0.498569
2261.13	0.000110812	0.000128935	5.17415e-05	1.20805	1.50955	0.601152				2.43126	1.33	1.31806	6.54138e-05	6.45975e-05	1.28239	0.00884144	1.69402	1.71542	1.33767	1.36508	1.97107	1.99597	1.55645	1.58837	0.790988	0.800983	0.624601	0.637354
2262.09	0.000112106	0.000125684	6.00321e-05	1.22216	1.47149	0.697475				2.43127	1.33	1.31806	6.53859e-05	6.45702e-05	1.28246	0.00881146	1.71453	1.73619	1.3538	1.38144	1.92219	1.94647	1.51777	1.54878	0.91812	0.929718	0.724951	0.73971
2263.06	9.81493e-05	0.000128794	6.17001e-05	1.07001	1.5079	0.716854				2.43127	1.33	1.31894	6.5358e-05	6.46057e-05	1.28252	0.00878187	1.50172	1.5192	1.18454	1.20863	1.97059	1.99354	1.55439	1.58605	0.944033	0.955025	0.744646	0.759756
2264.02	7.68984e-05	0.00013757	5.56968e-05	0.838333	1.61065	0.647106				2.43127	1.33	1.31895	6.53302e-05	6.45784e-05	1.28259	0.00875227	1.17707	1.19078	0.928415	0.947208	2.10576	2.13028	1.66092	1.69466	0.852543	0.862468	0.672443	0.686037
2264.98	5.9085e-05	0.000151445	4.43272e-05	0.644135	1.77309	0.51501				2.43127	1.33	1.31895	6.53024e-05	6.45511e-05	1.28266	0.00872242	0.904791	0.915321	0.713614	0.727995	2.31913	2.34612	1.82911	1.86617	0.678799	0.686699	0.535373	0.546153
2265.95	5.22379e-05	0.000170692	3.20254e-05	0.569489	1.99843	0.372083				2.43127	1.33	1.31896	6.52746e-05	6.45239e-05	1.28272	0.00869192	0.800279	0.80959	0.63115	0.64382	2.61498	2.64541	2.06234	2.10402	0.490626	0.496334	0.386938	0.394696
2266.91	5.70351e-05	0.000194365	2.29869e-05	0.621787	2.27559	0.26707				2.43127	1.33	1.31896	6.52468e-05	6.44967e-05	1.28279	0.00866024	0.874144	0.884311	0.689366	0.703158	2.97892	3.01357	2.34923	2.3966	0.352307	0.356404	0.277836	0.283383
2267.88	6.80098e-05	0.000217664	1.91275e-05	0.741431	2.54837	0.22223				2.43128	1.33	1.31897	6.52191e-05	6.44695e-05	1.28285	0.00862706	1.04279	1.05492	0.822318	0.838718	3.33743	3.37623	2.63181	2.68475	0.293281	0.296691	0.231274	0.235873
2268.84	7.76555e-05	0.000231913	1.95811e-05	0.846587	2.7152	0.2275				2.43128	1.33	1.31897	6.51914e-05	6.44423e-05	1.28292	0.00859278	1.19119	1.20504	0.939294	0.957962	3.55742	3.59877	2.80514	2.86139	0.300363	0.303855	0.236846	0.241538
2269.81	8.09301e-05	0.000228398	2.1874e-05	0.882286	2.67404	0.25414				2.43128	1.33	1.31898	6.51637e-05	6.44151e-05	1.28299	0.00855865	1.24195	1.25638	0.979264	0.998654	3.50499	3.54572	2.76364	2.81883	0.335678	0.339579	0.264678	0.269901
2270.77	7.73435e-05	0.000204009	2.3826e-05	0.843186	2.3885	0.276819				2.43128	1.33	1.31898	6.5136e-05	6.4388e-05	1.28305	0.00852632	1.18742	1.20121	0.936212	0.954676	3.13205	3.16843	2.46945	2.51851	0.365789	0.370038	0.288404	0.294074
2271.73	6.98529e-05	0.000164829	2.49026e-05	0.761524	1.92979	0.289328				2.43128	1.33	1.31899	6.51083e-05	6.43609e-05	1.28312	0.00849686	1.07287	1.08533	0.845854	0.862471	2.53161	2.56101	1.99593	2.03535	0.382479	0.386921	0.301547	0.307456
2272.7	6.19274e-05	0.000124828	2.62531e-05	0.675122	1.46146	0.305018				2.43129	1.33	1.31899	6.50807e-05	6.43338e-05	1.28319	0.00847	0.951547	0.962595	0.75016	0.764844	1.91805	1.94032	1.51211	1.54182	0.403393	0.408076	0.318018	0.32423
2273.66	5.50756e-05	9.99551e-05	2.9549e-05	0.600425	1.17026	0.343311				2.43129	1.33	1.319	6.50531e-05	6.43067e-05	1.28325	0.00844406	0.846625	0.856452	0.667407	0.680426	1.53652	1.55435	1.21126	1.23495	0.454229	0.459501	0.358075	0.36505
2274.63	4.83301e-05	0.000100787	3.55048e-05	0.526887	1.18	0.412508				2.43129	1.33	1.319	6.50255e-05	6.42797e-05	1.28332	0.00841686	0.743248	0.751872	0.585881	0.597268	1.54996	1.56795	1.22179	1.24561	0.546013	0.552349	0.430407	0.438766
2275.59	3.95942e-05	0.000127577	4.30802e-05	0.431649	1.49365	0.500522				2.43129	1.33	1.31901	6.4998e-05	6.4253e-05	1.28346	0.00838711	0.60916	0.616223	0.480127	0.489421	1.96278	1.98554	1.54702	1.57713	0.662793	0.670478	0.522399	0.532513
2276.56	2.75383e-05	0.000170046	4.97904e-05	0.300218	1.99087	0.578483				2.43129	1.33	1.31902	6.49705e-05	6.42264e-05	1.2836	0.00835531	0.423859	0.428769	0.334037	0.340474	2.61728	2.6476	2.06264	2.10273	0.766354	0.775233	0.603952	0.615606
2277.52	1.25961e-05	0.000211718	5.29233e-05	0.137321	2.47876	0.614882				2.4313	1.33	1.31903	6.4943e-05	6.41998e-05	1.28374	0.00832353	0.193956	0.196202	0.152836	0.155767	3.26006	3.2978	2.5689	2.61876	0.81492	0.824353	0.64215	0.654496
2278.48	-3.51574e-06	0.000236672	5.08586e-05	-0.038328	2.77091	0.590894				2.4313	1.33	1.31904	6.49155e-05	6.41732e-05	1.28388	0.00829407	-0.0541587	-0.0547852	-0.0426715	-0.0434863	3.64585	3.68802	2.87256	2.9282	0.783459	0.792521	0.617285	0.62911
2279.45	-1.91107e-05	0.000235722	4.38662e-05	-0.208342	2.75979	0.509654				2.4313	1.33	1.31905	6.4888e-05	6.41466e-05	1.28402	0.0082679	-0.294518	-0.297922	-0.232023	-0.236435	3.63275	3.67474	2.8619	2.91716	0.676029	0.683843	0.532579	0.542745
2280.41	-3.35108e-05	0.000209531	3.40426e-05	-0.365329	2.45315	0.395519				2.4313	1.33	1.31906	6.48606e-05	6.41201e-05	1.28416	0.00824375	-0.516659	-0.522625	-0.406978	-0.414687	3.23048	3.26779	2.54469	2.5936	0.524858	0.530919	0.413436	0.421301
2281.38	-4.68027e-05	0.00016753	2.45553e-05	-0.510235	1.96141	0.285293				2.4313	1.33	1.31994	6.48332e-05	6.41561e-05	1.2843	0.00821873	-0.721894	-0.729512	-0.568022	-0.578741	2.58402	2.61129	2.03323	2.0721	0.378746	0.382743	0.298016	0.303664
2282.34	-5.85895e-05	0.000123448	1.85864e-05	-0.638733	1.44531	0.215944				2.43131	1.33	1.31995	6.48058e-05	6.41296e-05	1.28444	0.00818989	-0.904078	-0.91361	-0.711289	-0.724655	1.90489	1.92498	1.49869	1.52716	0.286802	0.289825	0.225643	0.229903
2283.3	-6.68596e-05	8.97944e-05	1.8294e-05	-0.728892	1.0513	0.212546				2.43131	1.33	1.31996	6.47784e-05	6.41031e-05	1.28458	0.00815599	-1.03213	-1.043	-0.811937	-0.827122	1.38618	1.40078	1.09045	1.11105	0.282409	0.285384	0.222161	0.226337
2284.27	-6.81095e-05	7.39293e-05	2.40477e-05	-0.742518	0.865551	0.279395				2.43131	1.33	1.31998	6.47511e-05	6.40767e-05	1.28472	0.00811813	-1.05187	-1.06294	-0.827367	-0.842767	1.14175	1.15376	0.898063	0.914927	0.371387	0.375296	0.292122	0.29759
2285.23	-5.90878e-05	7.71508e-05	3.41106e-05	-0.644165	0.903268	0.39631				2.43131	1.33	1.31998	6.47237e-05	6.40502e-05	1.28486	0.00807911	-0.912923	-0.922523	-0.717993	-0.7313	1.192	1.20454	0.937481	0.955004	0.527018	0.53256	0.414488	0.422214
2286.2	-3.9231e-05	9.63314e-05	4.50285e-05	-0.42769	1.12783	0.523158				2.43131	1.33	1.32	6.46964e-05	6.40238e-05	1.28501	0.00804179	-0.606386	-0.612757	-0.476852	-0.48566	1.48898	1.50462	1.1709	1.19272	0.695997	0.703309	0.54732	0.557483
2287.16	-1.22059e-05	0.000126365	5.27631e-05	-0.133067	1.47946	0.613021				2.43132	1.33	1.32	6.46692e-05	6.39974e-05	1.28515	0.00800768	-0.188744	-0.190725	-0.148407	-0.151142	1.95402	1.97453	1.53643	1.56498	0.815893	0.824457	0.641528	0.653396
2288.13	1.47885e-05	0.000161629	5.4298e-05	0.161222	1.89232	0.630854				2.43132	1.33	1.32002	6.46419e-05	6.3971e-05	1.28529	0.00797645	0.228776	0.231175	0.179863	0.183169	2.50037	2.5266	1.96579	2.00226	0.839981	0.848791	0.66039	0.672561
2289.09	3.38741e-05	0.000196052	4.89233e-05	0.36929	2.29534	0.568409				2.43132	1.33	1.32002	6.46147e-05	6.39446e-05	1.28543	0.00794657	0.524248	0.529741	0.412113	0.41967	3.03417	3.06596	2.38517	2.42935	0.757155	0.765088	0.595202	0.606126
2290.05	3.99947e-05	0.000222925	3.85456e-05	0.436015	2.60997	0.447837				2.43132	1.33	1.32004	6.45875e-05	6.39183e-05	1.28557	0.00791658	0.619233	0.625716	0.486723	0.495618	3.45152	3.48766	2.71293	2.76308	0.596797	0.603045	0.469088	0.47766
2291.02	3.3061e-05	0.000235991	2.67532e-05	0.360425	2.76294	0.310829				2.43132	1.33	1.32004	6.45603e-05	6.3892e-05	1.28571	0.00788588	0.512095	0.517452	0.402464	0.409787	3.65536	3.69359	2.87281	2.92575	0.414391	0.418726	0.325677	0.3316
2291.98	1.76802e-05	0.000231983	1.72406e-05	0.192747	2.71602	0.200308				2.43133	1.33	1.32006	6.45331e-05	6.38657e-05	1.28585	0.00785486	0.273971	0.276834	0.215293	0.219191	3.59479	3.63236	2.82487	2.87672	0.267159	0.269951	0.20994	0.213741
2292.95	9.86271e-07	0.000213016	1.24397e-05	0.0107522	2.49395	0.144529				2.43133	1.33	1.32094	6.4506e-05	6.39019e-05	1.28599	0.00782414	0.0152896	0.0154341	0.0120018	0.012218	3.30227	3.33348	2.59215	2.63949	0.192846	0.194669	0.151377	0.154106
2293.91	-1.00229e-05	0.000186659	1.30134e-05	-0.109268	2.18537	0.151194				2.43133	1.33	1.32095	6.44789e-05	6.38756e-05	1.28613	0.00779387	-0.155445	-0.156913	-0.122004	-0.124192	2.89489	2.92223	2.27211	2.31337	0.201824	0.20373	0.158406	0.161251
2294.88	-1.03824e-05	0.000162957	1.82511e-05	-0.113187	1.90787	0.212048				2.43133	1.33	1.32096	6.44518e-05	6.38494e-05	1.28627	0.00776345	-0.161088	-0.162608	-0.126418	-0.128676	2.52835	2.55221	1.98419	2.02003	0.283174	0.285846	0.222229	0.226206
2295.84	2.14763e-06	0.000149977	2.68798e-05	0.0234131	1.7559	0.312299				2.43133	1.33	1.32097	6.44247e-05	6.38231e-05	1.28641	0.00773185	0.0333355	0.0336497	0.0261578	0.0266235	2.32794	2.34988	1.8267	1.85953	0.417228	0.421161	0.327392	0.33323
2296.8	2.71425e-05	0.000150682	3.76767e-05	0.295903	1.76416	0.437742				2.43134	1.33	1.32098	6.43977e-05	6.37969e-05	1.28655	0.00769848	0.421483	0.425451	0.330691	0.336563	2.33987	2.3619	1.83584	1.8687	0.585063	0.590572	0.459035	0.467191
2297.77	6.16489e-05	0.000162932	4.96246e-05	0.672086	1.90758	0.576557				2.43134	1.33	1.32099	6.43707e-05	6.37708e-05	1.28669	0.00766365	0.957717	0.966727	0.751326	0.764638	2.53115	2.55496	1.98568	2.02109	0.77092	0.778172	0.604784	0.615491
2298.73	0.000100221	0.000182152	6.17197e-05	1.09259	2.1326	0.717082				2.43134	1.33	1.321	6.43436e-05	6.37446e-05	1.28683	0.00762852	1.55759	1.57223	1.22178	1.24338	2.83092	2.85753	2.22059	2.26006	0.95922	0.968234	0.752416	0.765685
2299.7	0.000135342	0.000204572	7.28229e-05	1.47548	2.39509	0.846083				2.43134	1.33	1.32101	6.43167e-05	6.37182e-05	1.28694	0.00759444	2.10431	2.12407	1.65049	1.67961	3.1807	3.21057	2.49474	2.53895	1.13226	1.14289	0.88807	0.903674
2300.66	0.000159013	0.000229111	8.17478e-05	1.73353	2.68239	0.949776				2.43134	1.33	1.32101	6.42897e-05	6.36919e-05	1.28704	0.00756205	2.47338	2.4966	1.9398	1.97393	3.56373	3.59718	2.79493	2.84433	1.27155	1.28349	0.997243	1.0147
2301.63	0.000165643	0.000257259	8.76095e-05	1.80581	3.01194	1.01788				2.43135	1.33	1.32102	6.42628e-05	6.36656e-05	1.28714	0.0075308	2.57759	2.60176	2.02136	2.05679	4.00323	4.04078	3.13936	3.19472	1.3633	1.37609	1.06911	1.08775
2302.59	0.000155251	0.000291565	9.01707e-05	1.69252	3.41359	1.04764				2.43135	1.33	1.32103	6.42359e-05	6.36393e-05	1.28724	0.00749913	2.41689	2.43954	1.89518	1.92824	4.53897	4.58152	3.55919	3.62184	1.40374	1.4169	1.10073	1.11985
2303.55	0.000135169	0.000333565	8.99807e-05	1.47359	3.90532	1.04543				2.43135	1.33	1.32104	6.4209e-05	6.36131e-05	1.28734	0.0074653	2.10514	2.12486	1.65058	1.67921	5.19499	5.24365	4.07325	4.14483	1.40137	1.4145	1.09878	1.11778
2304.52	0.000118623	0.000381761	8.82484e-05	1.29321	4.46959	1.0253				2.43135	1.33	1.32104	6.41821e-05	6.35869e-05	1.28744	0.00742832	1.84823	1.86553	1.44902	1.474	5.94809	6.00377	4.66334	4.74515	1.37497	1.38784	1.07798	1.09653
2305.48	0.000119814	0.000430185	8.64724e-05	1.30619	5.03653	1.00467				2.43135	1.33	1.32105	6.41553e-05	6.35607e-05	1.28754	0.00738851	1.86756	1.88503	1.46406	1.48917	6.70537	6.7681	5.25661	5.34864	1.34786	1.36047	1.05664	1.07472
2306.45	0.000146982	0.000468615	8.59611e-05	1.60237	5.48646	0.998728				2.43136	1.33	1.32106	6.41285e-05	6.35345e-05	1.28764	0.00734728	2.29199	2.31342	1.79663	1.82733	7.30744	7.37576	5.72811	5.82811	1.34045	1.35298	1.05074	1.06863
2307.41	0.000196737	0.000485624	8.73022e-05	2.14479	5.6856	1.01431				2.43136	1.33	1.32194	6.41017e-05	6.35707e-05	1.28774	0.00730624	3.06914	3.09478	2.40326	2.44423	7.57584	7.63912	5.93218	6.03529	1.36193	1.37331	1.06645	1.0845
2308.38	0.000253489	0.00047438	9.00105e-05	2.76349	5.55396	1.04578				2.43136	1.33	1.32195	6.40749e-05	6.35445e-05	1.28784	0.00726629	3.95614	3.98916	3.09755	3.15028	7.40353	7.46532	5.79676	5.89691	1.40477	1.4165	1.0999	1.11841
2309.34	0.000295868	0.000438573	9.26089e-05	3.2255	5.13474	1.07596				2.43136	1.33	1.32195	6.40481e-05	6.35183e-05	1.28795	0.00722701	4.61946	4.65799	3.61661	3.67802	6.84755	6.90467	5.36099	5.45291	1.44593	1.45799	1.13203	1.15098
2310.3	0.000307691	0.00039416	9.33008e-05	3.35439	4.61476	1.084				2.43136	1.33	1.32196	6.40214e-05	6.34922e-05	1.28805	0.00718694	4.80607	4.84612	3.76238	3.82598	6.15669	6.20801	4.81971	4.90165	1.45734	1.46948	1.14086	1.15987
2311.27	0.000287132	0.00036389	9.10992e-05	3.13026	4.26036	1.05842				2.43137	1.33	1.32197	6.39947e-05	6.34661e-05	1.28815	0.00714436	4.48681	4.52418	3.51216	3.5711	5.68625	5.73361	4.45105	4.52614	1.42354	1.4354	1.11431	1.13276
2312.23	0.000247859	0.000366273	8.68021e-05	2.70212	4.28826	1.0085				2.43137	1.33	1.32198	6.3968e-05	6.344e-05	1.28825	0.00709831	3.87473	3.90698	3.03279	3.08322	5.72588	5.77353	4.48169	4.55683	1.35696	1.36825	1.0621	1.07957
2313.2	0.000211144	0.000405519	8.30656e-05	2.30186	4.74775	0.965087				2.43137	1.33	1.32198	6.39413e-05	6.3414e-05	1.28835	0.00704897	3.30215	3.32961	2.5844	2.62698	6.34205	6.39479	4.96355	5.04643	1.29909	1.30989	1.01672	1.03332
2314.16	0.000194546	0.00046916	8.32453e-05	2.12091	5.49284	0.967175				2.43137	1.33	1.32199	6.39147e-05	6.33879e-05	1.28845	0.00699752	3.04384	3.06913	2.38203	2.42095	7.34041	7.40141	5.74443	5.84009	1.30244	1.31327	1.01926	1.03578
2315.12	0.000204688	0.000534585	8.95252e-05	2.23147	6.25883	1.04014				2.43137	1.33	1.322	6.38881e-05	6.33619e-05	1.28855	0.0069453	3.20385	3.23046	2.50705	2.54773	8.36752	8.43701	6.54767	6.65641	1.40128	1.41292	1.09652	1.11417
2316.09	0.000237049	0.000579614	0.000101267	2.58427	6.78602	1.17656				2.43138	1.33	1.322	6.38615e-05	6.33359e-05	1.28865	0.00689303	3.71193	3.74273	2.90437	2.95126	9.07611	9.15143	7.10155	7.219	1.58573	1.59889	1.24074	1.26058
2317.05	0.000279901	0.000591274	0.000114534	3.05143	6.92253	1.3307				2.43138	1.33	1.32201	6.38349e-05	6.33099e-05	1.28875	0.00684045	4.38476	4.42112	3.43054	3.48568	9.26255	9.33935	7.24681	7.36589	1.79422	1.8091	1.40376	1.42605
2318.02	0.000318154	0.000570063	0.000123218	3.46846	6.6742	1.43159				2.43138	1.33	1.32202	6.38083e-05	6.3284e-05	1.28885	0.00678658	4.98609	5.0274	3.90067	3.96306	8.93399	9.00801	6.98916	7.10297	1.93106	1.94706	1.51069	1.53452
2318.98	0.000335657	0.000529861	0.000121786	3.65928	6.20352	1.41495				2.43138	1.33	1.32203	6.37818e-05	6.32581e-05	1.28896	0.00673038	5.26258	5.30615	4.11663	4.18202	8.3074	8.37618	6.49842	6.6031	1.90942	1.92523	1.49363	1.51699
2319.95	0.000318144	0.00049416	0.000108762	3.46835	5.78554	1.26364				2.43138	1.33	1.32203	6.37553e-05	6.32321e-05	1.28906	0.00667138	4.99008	5.03136	3.90314	3.96452	7.75088	7.81501	6.06258	6.15916	1.70593	1.72004	1.33434	1.35501
2320.91	0.000259359	0.000488644	8.90177e-05	2.82749	5.72096	1.03424				2.43139	1.33	1.32204	6.37288e-05	6.32063e-05	1.28916	0.00660986	4.06973	4.10338	3.18299	3.23238	7.66755	7.73094	5.99689	6.09154	1.39682	1.40837	1.09247	1.10921
2321.87	0.000168665	0.000531131	7.25603e-05	1.83876	6.21839	0.843032				2.43139	1.33	1.32205	6.37023e-05	6.31804e-05	1.28926	0.00654658	2.6477	2.66958	2.07063	2.10224	8.3377	8.40658	6.52047	6.62275	1.13905	1.14846	0.890793	0.904295
2322.84	7.30967e-05	0.000622657	6.96117e-05	0.796888	7.28996	0.808774				2.43139	1.33	1.32206	6.36759e-05	6.31546e-05	1.28936	0.00648229	1.14795	1.15743	0.897674	0.911149	9.77853	9.85926	7.64663	7.76624	1.09322	1.10224	0.854876	0.867705
2323.8	8.15e-06	0.000745019	8.50745e-05	0.0888499	8.72255	0.988427				2.43139	1.33	1.32206	6.36495e-05	6.31287e-05	1.28946	0.00641741	0.128045	0.129101	0.10012	0.101601	11.705	11.8016	9.15234	9.29543	1.33661	1.34764	1.04512	1.06066
2324.77	1.08127e-06	0.000867	0.000116469	0.0117878	10.1507	1.35318				2.43139	1.33	1.32294	6.36231e-05	6.31651e-05	1.28956	0.00635203	0.0169949	0.0171182	0.0132744	0.0134686	13.6271	13.7259	10.6439	10.8102	1.83061	1.84388	1.42985	1.45096
2325.73	5.78482e-05	0.000956149	0.000156276	0.630651	11.1944	1.81567				2.4314	1.33	1.32295	6.35967e-05	6.31393e-05	1.28966	0.00628624	0.90961	0.9162	0.710418	0.720748	15.0346	15.1435	11.7422	11.9251	2.4573	2.4751	1.91918	1.94731
2326.7	0.000161549	0.000990807	0.000195969	1.76118	11.6002	2.27684				2.4314	1.33	1.32296	6.35704e-05	6.31135e-05	1.28976	0.00622051	2.54126	2.55966	1.98459	2.01339	15.586	15.6988	12.1718	12.3601	3.08271	3.10503	2.40744	2.44246
2327.66	0.000281442	0.000968736	0.000228487	3.06823	11.3418	2.65465				2.4314	1.33	1.32297	6.3544e-05	6.30877e-05	1.28987	0.00615574	4.42909	4.46112	3.45859	3.50874	15.2451	15.3554	11.9046	12.0867	3.59573	3.62174	2.80784	2.84838
2328.62	0.000386332	0.000909922	0.000248244	4.21173	10.6532	2.88419				2.4314	1.33	1.32297	6.35177e-05	6.3062e-05	1.28997	0.0060931	6.08227	6.12623	4.74914	4.81788	14.3255	14.429	11.1856	11.3542	3.90826	3.93651	3.05164	3.09532
2329.59	0.000455855	0.000850464	0.000250195	4.96965	9.95708	2.90686				2.4314	1.33	1.32298	6.34914e-05	6.30362e-05	1.29007	0.00603375	7.17979	7.23163	5.60562	5.68644	13.3949	13.4917	10.4581	10.6136	3.94061	3.96907	3.07663	3.12026
2330.55	0.00048535	0.000826286	0.000230545	5.2912	9.67401	2.67856				2.43141	1.33	1.32299	6.34652e-05	6.30106e-05	1.29017	0.00597861	7.6475	7.70268	5.97028	6.05581	13.0195	13.1135	10.1641	10.3137	3.63262	3.65883	2.83593	2.87572
2331.52	0.000483659	0.000853491	0.00018994	5.27277	9.99252	2.20679				2.43141	1.33	1.323	6.34389e-05	6.29849e-05	1.29027	0.00592842	7.62401	7.67897	5.95144	6.036	13.4537	13.5507	10.5022	10.6559	2.99406	3.01564	2.33722	2.36963
2332.48	0.000467259	0.000919177	0.00013676	5.09398	10.7616	1.58893				2.43141	1.33	1.323	6.34127e-05	6.29592e-05	1.29037	0.00588375	7.36854	7.42161	5.75153	5.83255	14.4952	14.5996	11.3142	11.4795	2.15667	2.1722	1.68339	1.70646
2333.45	0.000455086	0.00099059	8.67862e-05	4.96127	11.5977	1.00831				2.43141	1.33	1.32301	6.33865e-05	6.29336e-05	1.29047	0.00584511	7.17954	7.23121	5.60354	5.68189	15.6278	15.7402	12.1973	12.3753	1.36916	1.37901	1.06861	1.0831
2334.41	0.000464899	0.00103546	5.82365e-05	5.06825	12.123	0.676613				2.43141	1.33	1.32302	6.33603e-05	6.2908e-05	1.29057	0.00581288	7.33739	7.39014	5.72625	5.80595	16.3424	16.4599	12.754	12.9399	0.919132	0.925741	0.71731	0.726959
2335.37	0.000508816	0.00103947	6.44177e-05	5.54703	12.1699	0.748429				2.43142	1.33	1.32302	6.33341e-05	6.28824e-05	1.29068	0.00578733	8.03384	8.09155	6.26924	6.35645	16.4125	16.5304	12.8075	12.9935	1.01711	1.02442	0.793705	0.804341
2336.34	0.000587126	0.00101181	0.000107316	6.40075	11.8461	1.24684				2.43142	1.33	1.32303	6.3308e-05	6.28568e-05	1.29078	0.00576889	9.27412	9.34069	7.23649	7.33751	15.9823	16.0971	12.4708	12.651	1.69514	1.70731	1.3227	1.34043
2337.3	0.000684078	0.00097778	0.000175168	7.4577	11.4477	2.03517				2.43142	1.33	1.32304	6.32819e-05	6.28313e-05	1.29088	0.00575836	10.81	10.8875	8.43422	8.55269	15.4512	15.562	12.0554	12.2288	2.76806	2.78791	2.1597	2.18877
2338.27	0.00077191	0.000962488	0.000246366	8.41523	11.2686	2.86237				2.43142	1.33	1.32305	6.32558e-05	6.28057e-05	1.29098	0.00575699	12.203	12.2904	9.52025	9.65491	15.2158	15.3248	11.8707	12.0412	3.89476	3.92267	3.03852	3.07966
2339.23	0.000824383	0.000975187	0.00029889	8.98728	11.4173	3.47261				2.43142	1.33	1.32305	6.32297e-05	6.27802e-05	1.29108	0.00576611	13.0379	13.1313	10.1708	10.3154	15.4229	15.5333	12.0313	12.2045	4.72705	4.76089	3.68753	3.73776
2340.19	0.000830698	0.00100439	0.000319398	9.05613	11.7592	3.71088				2.43143	1.33	1.32306	6.32037e-05	6.27547e-05	1.29118	0.00578649	13.1432	13.2372	10.252	10.3984	15.8913	16.005	12.3956	12.5751	5.05347	5.08962	3.94183	3.9958
2341.16	0.00079797	0.00102609	0.000305994	8.69933	12.0133	3.55515				2.43143	1.33	1.32394	6.31776e-05	6.27912e-05	1.29128	0.00581777	12.6306	12.7083	9.84162	9.98249	16.2414	16.3413	12.6551	12.8396	4.84339	4.8732	3.77392	3.8258
2342.12	0.000740689	0.00101819	0.000265345	8.07487	11.9208	3.08288				2.43143	1.33	1.32395	6.31516e-05	6.27657e-05	1.29138	0.00585843	11.7287	11.8008	9.13814	9.2692	16.1229	16.2221	12.5618	12.7459	4.20171	4.22754	3.27365	3.31881
2343.09	0.000667181	0.000973626	0.000209405	7.27349	11.399	2.43294				2.43143	1.33	1.32396	6.31256e-05	6.27403e-05	1.29149	0.00590606	10.5691	10.634	8.23394	8.35224	15.4236	15.5184	12.0159	12.1928	3.31727	3.33765	2.58435	2.62012
2344.05	0.000576636	0.000905464	0.000153305	6.28639	10.601	1.78115				2.43143	1.33	1.32396	6.30997e-05	6.27149e-05	1.29159	0.00595756	9.1385	9.19457	7.11882	7.2212	14.3497	14.4378	11.1783	11.3433	2.42957	2.44448	1.89262	1.91891
2345.02	0.000470027	0.000837024	0.000111041	5.12415	9.79973	1.29012				2.43144	1.33	1.32397	6.30737e-05	6.26895e-05	1.29169	0.00600865	7.45203	7.4977	5.80458	5.88803	13.2706	13.3519	10.3368	10.4898	1.7605	1.77129	1.3713	1.39044
2345.98	0.000359598	0.000785332	9.02331e-05	3.92028	9.19453	1.04836				2.43144	1.33	1.32398	6.30478e-05	6.26641e-05	1.29179	0.00605307	5.70358	5.7385	4.44229	4.50605	12.4561	12.5324	9.70159	9.84558	1.43119	1.43995	1.11469	1.13035
2346.94	0.000265545	0.000755659	9.1414e-05	2.89493	8.84712	1.06208				2.43144	1.33	1.32399	6.30219e-05	6.26387e-05	1.29189	0.00608221	4.21354	4.23931	3.28148	3.32844	11.9904	12.0638	9.33808	9.47698	1.45051	1.45939	1.12965	1.14559
2347.91	0.000208834	0.000747241	0.000111049	2.27667	8.74857	1.29021				2.43144	1.33	1.32399	6.2996e-05	6.26134e-05	1.29199	0.00608617	3.31504	3.33529	2.58151	2.61831	11.8617	11.9342	9.23706	9.37446	1.76279	1.77357	1.37274	1.39215
2348.87	0.00020845	0.000759076	0.000143691	2.27249	8.88713	1.66945				2.43144	1.33	1.324	6.29701e-05	6.2588e-05	1.29209	0.00605645	3.3103	3.33051	2.57761	2.61417	12.0545	12.1281	9.38642	9.52552	2.28189	2.29582	1.77682	1.8019
2349.84	0.00028049	0.000791688	0.000181858	3.05785	9.26895	2.11289				2.43145	1.33	1.32401	6.29443e-05	6.25629e-05	1.29223	0.00598921	4.45616	4.48333	3.46945	3.51842	12.5776	12.6543	9.79259	9.93656	2.88919	2.9068	2.24945	2.28094
2350.8	0.000433224	0.000846195	0.000214785	4.72293	9.9071	2.49545				2.43145	1.33	1.32402	6.29185e-05	6.25378e-05	1.29237	0.00588738	6.88548	6.9274	5.36025	5.43558	13.4491	13.5309	10.4699	10.622	3.4137	3.43448	2.65752	2.6942
2351.77	0.000654336	0.000922079	0.000228473	7.13346	10.7955	2.65448				2.43145	1.33	1.32403	6.28927e-05	6.25127e-05	1.2925	0.00576023	10.404	10.4672	8.09845	8.21196	14.6611	14.7503	11.4122	11.5757	3.63274	3.65483	2.82772	2.86596
2352.73	0.000895021	0.00101445	0.000210492	9.75737	11.877	2.44557				2.43145	1.33	1.32404	6.28669e-05	6.24876e-05	1.29264	0.00562048	14.2368	14.3232	11.0806	11.2354	16.1365	16.2344	12.5591	12.7363	3.34822	3.36854	2.60594	2.6403
2353.69	0.0010733	0.00111239	0.000160979	11.7009	13.0237	1.87031				2.43145	1.33	1.32405	6.28412e-05	6.24626e-05	1.29277	0.00548023	17.0796	17.1831	13.2917	13.4758	17.7016	17.8089	13.7757	13.9672	2.56168	2.57721	1.99355	2.01908
2354.66	0.00112193	0.00120061	0.000100975	12.2311	14.0565	1.17316				2.43146	1.33	1.32406	6.28154e-05	6.24375e-05	1.29291	0.0053479	17.8607	17.9688	13.898	14.0871	19.1133	19.229	14.8726	15.0763	1.60749	1.61722	1.25084	1.26638
2355.62	0.00105291	0.00126381	6.26482e-05	11.4786	14.7965	0.72787				2.43146	1.33	1.32494	6.27897e-05	6.24744e-05	1.29304	0.00522745	16.7688	16.8535	13.0339	13.2066	20.1277	20.2293	15.6447	15.8557	0.997746	1.00278	0.77552	0.784911
2356.59	0.000961327	0.0012911	6.49355e-05	10.4802	15.116	0.754445				2.43146	1.33	1.32495	6.2764e-05	6.24493e-05	1.29318	0.00511984	15.3165	15.3937	11.9038	12.0573	20.5707	20.6744	15.9872	16.1994	1.0346	1.03981	0.804072	0.813611
2357.55	0.000952437	0.00128203	9.95537e-05	10.3833	15.0098	1.15665				2.43146	1.33	1.32496	6.27384e-05	6.24243e-05	1.29332	0.0050253	15.1811	15.2575	11.7972	11.9466	20.4346	20.5373	15.8796	16.0868	1.58681	1.59479	1.2331	1.24751
2358.52	0.00105987	0.00125578	0.00014044	11.5545	14.7025	1.63168				2.43146	1.33	1.32497	6.27127e-05	6.23994e-05	1.29345	0.00494487	16.9004	16.9853	13.1317	13.2973	20.0243	20.1249	15.559	15.7587	2.23942	2.25066	1.74004	1.76014
2359.48	0.00122107	0.00125205	0.000167365	13.3119	14.6588	1.94451				2.43147	1.33	1.32498	6.26871e-05	6.23744e-05	1.29359	0.00488044	19.4788	19.5765	15.1334	15.3248	19.973	20.0731	15.5174	15.7141	2.66985	2.68323	2.07425	2.09796
2360.44	0.00132972	0.00130836	0.000183563	14.4964	15.3181	2.1327				2.43147	1.33	1.32499	6.26615e-05	6.23495e-05	1.29373	0.00483383	21.2207	21.3269	16.4849	16.6936	20.8798	20.9843	16.2201	16.425	2.92944	2.9441	2.27567	2.30148
2361.41	0.00132017	0.00142411	0.000210388	14.3923	16.6732	2.44437				2.43147	1.33	1.325	6.26359e-05	6.23246e-05	1.29386	0.00480568	21.0769	21.1822	16.3713	16.5773	22.7363	22.8499	17.6602	17.8846	3.35891	3.37568	2.609	2.6385
2362.37	0.00120689	0.00154566	0.000263422	13.1573	18.0963	3.06053				2.43147	1.33	1.32501	6.26103e-05	6.22997e-05	1.294	0.00479517	19.2762	19.3723	14.9709	15.157	24.687	24.8101	19.1732	19.419	4.20733	4.2283	3.26763	3.3047
2363.34	0.00105458	0.00159202	0.000332834	11.4969	18.6391	3.86699				2.43147	1.33	1.32502	6.25848e-05	6.22748e-05	1.29413	0.0048005	16.8504	16.9343	13.0854	13.246	25.4378	25.5644	19.7541	20.0086	5.31813	5.3446	4.12987	4.1771
2364.3	0.0009204	0.00150703	0.000385424	10.034	17.644	4.478				2.43148	1.33	1.32503	6.25592e-05	6.225e-05	1.29427	0.0048197	14.7125	14.7855	11.4239	11.5627	24.0896	24.2093	18.705	18.945	6.16094	6.19155	4.78382	4.83903
2365.26	0.000819289	0.00130112	0.000386986	8.93175	15.2333	4.49615				2.43148	1.33	1.32504	6.25337e-05	6.22251e-05	1.29441	0.00485106	13.1016	13.1665	10.1719	10.2951	20.8067	20.9099	16.154	16.3587	6.18843	6.21913	4.80462	4.86043
2366.23	0.000732502	0.0010488	0.000327097	7.98561	12.2792	3.80033				2.43148	1.33	1.32505	6.25083e-05	6.22003e-05	1.29454	0.00489303	11.7185	11.7765	9.09704	9.2072	16.7786	16.8616	13.0252	13.1877	5.23286	5.25877	4.06226	4.10956
2367.19	0.000639918	0.000842675	0.000226606	6.97628	9.86589	2.63279				2.43148	1.33	1.32506	6.24828e-05	6.21755e-05	1.29468	0.0049439	10.2415	10.2921	7.94955	8.04591	13.4865	13.5532	10.4684	10.5977	3.62669	3.64462	2.81507	2.84785
2368.16	0.00054168	0.000739854	0.000123957	5.9053	8.66208	1.44018				2.43148	1.33	1.32594	6.24574e-05	6.22125e-05	1.29481	0.00500161	8.6728	8.70693	6.72446	6.8061	11.8457	11.8924	9.18461	9.29821	1.98467	1.99248	1.53881	1.55675
2369.12	0.000453638	0.000736717	5.27026e-05	4.94548	8.62535	0.612318				2.43149	1.33	1.32595	6.24319e-05	6.21877e-05	1.29495	0.0050639	7.26612	7.29465	5.63315	5.70178	11.8003	11.8467	9.14835	9.26278	0.844161	0.847476	0.654446	0.662117
2370.09	0.000388395	0.000782014	2.56766e-05	4.23422	9.15568	0.29832				2.43149	1.33	1.32596	6.24065e-05	6.2163e-05	1.29509	0.00512873	6.22363	6.24801	4.82439	4.88352	12.531	12.5801	9.71368	9.83713	0.411441	0.413053	0.318938	0.322714
2371.05	0.00034273	0.000813758	3.36953e-05	3.73638	9.52734	0.391484				2.43149	1.33	1.32597	6.23812e-05	6.21383e-05	1.29522	0.00519441	5.49413	5.5156	4.25842	4.31103	13.0449	13.0959	10.1109	10.2413	0.540152	0.542263	0.418664	0.423688
2372.01	0.000301457	0.000794403	5.62603e-05	3.28643	9.30073	0.653653				2.43149	1.33	1.32598	6.23558e-05	6.21135e-05	1.29536	0.00525934	4.83447	4.85332	3.7467	3.79337	12.7398	12.7895	9.87334	10.0019	0.902247	0.905765	0.699239	0.707752
2372.98	0.000251439	0.000724708	7.51326e-05	2.74115	8.48476	0.872918				2.43149	1.33	1.32599	6.23305e-05	6.20889e-05	1.2955	0.00532164	4.03397	4.04966	3.12596	3.16517	11.6269	11.6721	9.00976	9.12768	1.20539	1.21008	0.934068	0.945595
2373.94	0.000192367	0.000633141	8.23839e-05	2.09715	7.4127	0.957166				2.4315	1.33	1.326	6.23051e-05	6.20642e-05	1.29563	0.00537884	3.0875	3.09949	2.39226	2.42242	10.1619	10.2014	7.87368	7.97693	1.32226	1.3274	1.02452	1.0373
2374.91	0.000136163	0.000552488	8.02344e-05	1.48443	6.46843	0.932193				2.4315	1.33	1.32601	6.22798e-05	6.20395e-05	1.29577	0.0054282	2.18631	2.19478	1.6938	1.71524	8.87106	8.90542	6.87269	6.96296	1.28829	1.29328	0.998078	1.01065
2375.87	9.70559e-05	0.000499889	7.55666e-05	1.05809	5.85261	0.877961				2.4315	1.33	1.32602	6.22546e-05	6.20149e-05	1.2959	0.00546749	1.55902	1.56504	1.20768	1.22302	8.02976	8.06079	6.2202	6.30209	1.21383	1.21852	0.940288	0.952207
2376.84	8.0748e-05	0.00047098	7.38981e-05	0.880301	5.51415	0.858575				2.4315	1.33	1.32603	6.22293e-05	6.19903e-05	1.29604	0.00549581	1.29759	1.30259	1.00505	1.01787	7.56846	7.59764	5.86219	5.93955	1.18751	1.19209	0.919794	0.931512
2377.8	8.03601e-05	0.000448489	7.63205e-05	0.876072	5.25083	0.88672				2.43151	1.33	1.32604	6.22041e-05	6.19657e-05	1.29618	0.00551391	1.29188	1.29685	1.00052	1.01331	7.20996	7.2377	5.58388	5.65766	1.22694	1.23166	0.950223	0.96237
2378.76	8.10977e-05	0.000416976	8.00127e-05	0.884113	4.88188	0.929617				2.43151	1.33	1.32605	6.21789e-05	6.19411e-05	1.29631	0.00552389	1.30426	1.30927	1.00999	1.02294	6.70607	6.73181	5.19304	5.26158	1.28681	1.29175	0.996482	1.00925
2379.73	6.96667e-05	0.000373236	8.08202e-05	0.759494	4.36978	0.938999				2.43151	1.33	1.32606	6.21537e-05	6.19166e-05	1.29645	0.0055283	1.12088	1.12517	0.867885	0.879003	6.00505	6.02805	4.64965	4.71084	1.30033	1.30531	1.00683	1.01974
2380.69	4.19966e-05	0.000326521	7.57817e-05	0.45784	3.82285	0.88046				2.43151	1.33	1.32694	6.21285e-05	6.19537e-05	1.29659	0.00552933	0.675964	0.677871	0.522812	0.529493	5.25558	5.2704	4.06483	4.11811	1.21976	1.2232	0.943399	0.955492
2381.66	4.80143e-06	0.00029031	6.43083e-05	0.0523444	3.3989	0.747158				2.43151	1.33	1.32695	6.21033e-05	6.19292e-05	1.29672	0.00552827	0.0773135	0.077531	0.0597899	0.0605513	4.67463	4.68777	3.61509	3.66232	1.0355	1.03842	0.800801	0.811054
2382.62	-2.9183e-05	0.00027251	4.79794e-05	-0.318148	3.1905	0.557442				2.43152	1.33	1.32696	6.20782e-05	6.19047e-05	1.29686	0.0055255	-0.4701	-0.471418	-0.363508	-0.36812	4.38978	4.40209	3.39442	3.43868	0.772886	0.775053	0.597638	0.605275
2383.59	-4.87552e-05	0.000270704	2.9658e-05	-0.531521	3.16936	0.344578				2.43152	1.33	1.32697	6.20531e-05	6.18802e-05	1.297	0.00552073	-0.785701	-0.787897	-0.607478	-0.615166	4.36246	4.37465	3.37291	3.41684	0.477946	0.479281	0.369532	0.374242
2384.55	-5.00679e-05	0.000274642	1.26469e-05	-0.545832	3.21546	0.146936				2.43152	1.33	1.32698	6.2028e-05	6.18557e-05	1.29713	0.00551341	-0.807182	-0.809431	-0.624015	-0.631901	4.42771	4.44004	3.42297	3.46751	0.20389	0.204458	0.157623	0.159626
2385.51	-3.77265e-05	0.000273263	1.04308e-07	-0.411288	3.19932	0.00121189				2.43152	1.33	1.32699	6.20029e-05	6.18312e-05	1.29727	0.00550298	-0.608463	-0.610153	-0.470336	-0.476276	4.40726	4.4195	3.40677	3.45101	0.00168231	0.00168698	0.00130041	0.00131689
2386.48	-2.10339e-05	0.000261222	-5.38817e-06	-0.229308	3.05834	-0.0626017				2.43152	1.33	1.327	6.19779e-05	6.18068e-05	1.29741	0.00548923	-0.339378	-0.340317	-0.262306	-0.265615	4.21476	4.22643	3.2576	3.29975	-0.086937	-0.0871776	-0.0671938	-0.0680427
2387.44	-7.89901e-06	0.000240991	-2.3758e-06	-0.0861137	2.82148	-0.0276029				2.43153	1.33	1.32701	6.19529e-05	6.17824e-05	1.29754	0.00547244	-0.1275	-0.127852	-0.0985341	-0.0997748	3.88991	3.90064	3.00618	3.04489	-0.0383485	-0.0384543	-0.0296363	-0.0300096
2388.41	-1.90921e-07	0.000219965	8.85502e-06	-0.00208139	2.57531	0.102881				2.43153	1.33	1.32702	6.19278e-05	6.1758e-05	1.29768	0.00545345	-0.00308296	-0.00309144	-0.00238228	-0.0024122	3.55196	3.56173	2.74469	2.77985	0.142989	0.143383	0.110492	0.11188
2389.37	6.50529e-06	0.000205314	2.59094e-05	0.0709196	2.40378	0.301025				2.43153	1.33	1.32703	6.19028e-05	6.17336e-05	1.29782	0.00543339	0.105089	0.105377	0.0811955	0.082212	3.31671	3.32581	2.56262	2.59529	0.418549	0.419697	0.323387	0.327443
2390.33	1.85645e-05	0.000200445	4.45978e-05	0.202387	2.34678	0.518154				2.43153	1.33	1.32704	6.18779e-05	6.17092e-05	1.29795	0.00541318	0.300018	0.300838	0.231779	0.234673	3.23936	3.24822	2.50257	2.53434	0.720739	0.722709	0.556807	0.563776
2391.3	3.84334e-05	0.000205049	6.01197e-05	0.418994	2.40068	0.698493				2.43153	1.33	1.32705	6.18529e-05	6.16849e-05	1.29809	0.00539308	0.621368	0.62306	0.479983	0.485964	3.31511	3.32414	2.56079	2.5932	0.971978	0.974626	0.750816	0.760192
2392.26	6.14864e-05	0.000217449	6.87293e-05	0.670314	2.54586	0.798522				2.43154	1.33	1.32706	6.1828e-05	6.16606e-05	1.29823	0.00537264	0.994475	0.997175	0.768106	0.777663	3.517	3.52655	2.71644	2.75072	1.11162	1.11464	0.858587	0.869276
2393.23	7.81207e-05	0.000236198	6.91325e-05	0.851659	2.76537	0.803207				2.43154	1.33	1.32794	6.18031e-05	6.16979e-05	1.29836	0.00535118	1.26403	1.26618	0.975215	0.987318	3.82178	3.8283	2.94856	2.98569	1.11859	1.1205	0.863011	0.873713
2394.19	7.9738e-05	0.000259113	6.28317e-05	0.86929	3.03365	0.730002				2.43154	1.33	1.32795	6.17782e-05	6.16736e-05	1.2985	0.0053285	1.29071	1.2929	0.995691	1.008	4.19425	4.20136	3.23555	3.27622	1.01705	1.01878	0.784582	0.794265
2395.16	6.43078e-05	0.000281028	5.31999e-05	0.701073	3.29023	0.618096				2.43154	1.33	1.32796	6.17533e-05	6.16493e-05	1.29864	0.00530534	1.04137	1.04312	0.803246	0.813118	4.55082	4.5585	3.51022	3.55424	0.86149	0.862944	0.664501	0.672659
2396.12	3.74871e-05	0.000293419	4.37666e-05	0.408678	3.4353	0.508496				2.43154	1.33	1.32797	6.17285e-05	6.1625e-05	1.29877	0.00528328	0.60729	0.60831	0.468373	0.474091	4.75338	4.76136	3.66605	3.71189	0.709018	0.710208	0.546831	0.55351
2397.08	8.62544e-06	0.000287819	3.66606e-05	0.0940331	3.36973	0.425936				2.43155	1.33	1.32798	6.17036e-05	6.16008e-05	1.29891	0.00526393	0.139788	0.140022	0.107799	0.109107	4.66454	4.67233	3.59712	3.64191	0.59414	0.595132	0.458179	0.463751
2398.05	-1.51875e-05	0.000261518	3.20268e-05	-0.165572	3.06181	0.372099				2.43155	1.33	1.32799	6.16788e-05	6.15766e-05	1.29905	0.00524796	-0.246235	-0.246644	-0.189866	-0.192157	4.24	4.24704	3.26935	3.30984	0.519251	0.520113	0.400381	0.405234
2399.01	-3.25544e-05	0.000221333	2.86233e-05	-0.354903	2.59133	0.332556				2.43155	1.33	1.328	6.1654e-05	6.15524e-05	1.29918	0.00523456	-0.528017	-0.52889	-0.407094	-0.411986	3.58992	3.59585	2.76778	2.80185	0.464257	0.465024	0.357936	0.362262
2399.98	-4.6358e-05	0.000181833	2.50707e-05	-0.505387	2.12887	0.291281				2.43155	1.33	1.32801	6.16293e-05	6.15282e-05	1.29932	0.0052217	-0.752207	-0.753443	-0.579876	-0.586817	2.95043	2.95528	2.27448	2.30231	0.406799	0.407467	0.313601	0.31738
2400.94	-5.90663e-05	0.000158116	2.09236e-05	-0.643931	1.85119	0.243098				2.43155	1.33	1.32802	6.16045e-05	6.1504e-05	1.29946	0.00520704	-0.958798	-0.960365	-0.739052	-0.747863	2.56663	2.57082	1.97839	2.00247	0.339644	0.340199	0.261801	0.264946
2401.91	-6.87931e-05	0.000157311	1.69598e-05	-0.749971	1.84177	0.197045				2.43156	1.33	1.32803	6.15798e-05	6.14799e-05	1.29959	0.00518907	-1.11714	-1.11895	-0.861004	-0.871223	2.55459	2.55874	1.96888	1.99276	0.275412	0.275859	0.212266	0.214807
2402.87	-6.9445e-05	0.000174372	1.46278e-05	-0.757078	2.04152	0.169951				2.43156	1.33	1.32804	6.15551e-05	6.14557e-05	1.29973	0.00516783	-1.12818	-1.13	-0.869412	-0.879688	2.83278	2.83736	2.18304	2.20945	0.237638	0.238022	0.183132	0.185314
2403.83	-5.49522e-05	0.0001952	1.51298e-05	-0.59908	2.28537	0.175784				2.43156	1.33	1.32805	6.15304e-05	6.14316e-05	1.29987	0.00514484	-0.89309	-0.894526	-0.688168	-0.696277	3.17242	3.17752	2.4445	2.474	0.245891	0.246287	0.189471	0.191719
2404.8	-2.4383e-05	0.000205312	1.86907e-05	-0.265819	2.40376	0.217155				2.43156	1.33	1.32806	6.15057e-05	6.14075e-05	1.3	0.00512242	-0.396435	-0.397069	-0.305437	-0.309031	3.3381	3.34343	2.57187	2.60281	0.303886	0.304371	0.234131	0.236898
2405.76	1.59615e-05	0.000198643	2.4383e-05	0.17401	2.32568	0.283291				2.43156	1.33	1.32894	6.14811e-05	6.1445e-05	1.30014	0.00510255	0.259617	0.259769	0.199801	0.202152	3.23096	3.23286	2.48655	2.51633	0.396594	0.396826	0.305218	0.308813
2406.73	5.5091e-05	0.00018082	3.0485e-05	0.600593	2.11701	0.354186				2.43157	1.33	1.32895	6.14564e-05	6.14209e-05	1.30028	0.005086	0.896424	0.896942	0.689809	0.697931	2.94225	2.94395	2.26409	2.29108	0.496042	0.496329	0.381711	0.386194
2407.69	8.28151e-05	0.000164927	3.51602e-05	0.902836	1.93094	0.408504				2.43157	1.33	1.32896	6.14318e-05	6.13969e-05	1.30041	0.005072	1.34808	1.34885	1.03725	1.04946	2.68472	2.68624	2.06569	2.0902	0.572345	0.572671	0.440376	0.445537
2408.66	9.45181e-05	0.000162543	3.71593e-05	1.03042	1.90303	0.43173				2.43157	1.33	1.32897	6.14072e-05	6.13728e-05	1.30055	0.00505869	1.5392	1.54006	1.18416	1.19809	2.64697	2.64845	2.03641	2.06051	0.605129	0.605468	0.465548	0.470991
2409.62	9.23644e-05	0.000175897	3.62536e-05	1.00694	2.05937	0.421208				2.43157	1.33	1.32898	6.13827e-05	6.13488e-05	1.30069	0.00504406	1.50473	1.50556	1.15751	1.17108	2.86558	2.86716	2.20434	2.23039	0.590616	0.590942	0.454331	0.459627
2410.58	8.26903e-05	0.000196096	3.31891e-05	0.901476	2.29586	0.385603				2.43158	1.33	1.32899	6.13581e-05	6.13248e-05	1.30082	0.00502698	1.34767	1.3484	1.03657	1.04867	3.19593	3.19766	2.45818	2.48719	0.540908	0.541202	0.416045	0.420877
2411.55	7.18213e-05	0.000208461	2.91709e-05	0.782984	2.44063	0.338918				2.43158	1.33	1.329	6.13336e-05	6.13008e-05	1.30096	0.00500773	1.17099	1.17162	0.900581	0.91104	3.39881	3.40062	2.61393	2.6447	0.475611	0.475865	0.365779	0.370009
2412.51	6.31441e-05	0.000201492	2.5108e-05	0.688386	2.35903	0.291714				2.43158	1.33	1.32901	6.13091e-05	6.12769e-05	1.3011	0.00498773	1.02993	1.03047	0.792002	0.801155	3.2865	3.28822	2.52727	2.55688	0.409532	0.409747	0.314924	0.31855
2413.48	5.68321e-05	0.000173874	2.11233e-05	0.619574	2.03569	0.245418				2.43158	1.33	1.32902	6.12846e-05	6.1253e-05	1.30123	0.00496867	0.927348	0.927826	0.713035	0.72124	2.83716	2.83862	2.18148	2.20688	0.344676	0.344854	0.26502	0.268059
2414.44	5.15794e-05	0.000135435	1.67168e-05	0.56231	1.58565	0.194222				2.43158	1.33	1.32903	6.12601e-05	6.1229e-05	1.30137	0.00495144	0.841974	0.842401	0.647318	0.654737	2.21082	2.21194	1.6997	1.71934	0.272882	0.273021	0.209795	0.212191
2415.4	4.65014e-05	0.000101842	1.15312e-05	0.50695	1.19235	0.133974				2.43159	1.33	1.32904	6.12356e-05	6.12051e-05	1.30151	0.00493566	0.759385	0.759763	0.583756	0.590421	1.66312	1.66395	1.27847	1.29315	0.188309	0.188403	0.144757	0.146404
2416.37	4.17754e-05	8.65492e-05	6.15278e-06	0.455428	1.0133	0.0714853				2.43159	1.33	1.32905	6.12112e-05	6.11812e-05	1.30165	0.00491999	0.68248	0.682814	0.524577	0.530545	1.41394	1.41464	1.08681	1.09923	0.100517	0.100566	0.077261	0.0781368
2417.33	3.79495e-05	9.46145e-05	2.21934e-06	0.413719	1.10773	0.0257851				2.43159	1.33	1.32906	6.11868e-05	6.11574e-05	1.30178	0.00490306	0.620224	0.620522	0.476671	0.482073	1.54632	1.54707	1.18842	1.20197	0.0362716	0.036289	0.0278764	0.0281912
2418.3	3.49362e-05	0.000121325	1.57859e-06	0.380868	1.42045	0.0183406				2.43159	1.33	1.32994	6.11624e-05	6.1195e-05	1.30192	0.0048843	0.571204	0.5709	0.438506	0.443455	1.98365	1.9826	1.52283	1.54017	0.0258098	0.0257961	0.0198139	0.0200367
2419.26	3.17502e-05	0.000155396	5.02029e-06	0.346135	1.81935	0.0583276				2.43159	1.33	1.32995	6.1138e-05	6.11712e-05	1.30206	0.00486429	0.51932	0.519039	0.39863	0.403109	2.54172	2.54035	1.95103	1.97323	0.0821141	0.0820696	0.0630307	0.0637371
2420.23	2.72566e-05	0.000184292	1.15344e-05	0.297147	2.15766	0.134011				2.4316	1.33	1.32996	6.11136e-05	6.11473e-05	1.30219	0.00484434	0.445999	0.445753	0.342309	0.346138	3.01556	3.0139	2.31448	2.34079	0.188737	0.188633	0.144858	0.146476
2421.19	2.12993e-05	0.000198852	1.87396e-05	0.232201	2.32812	0.217724				2.4316	1.33	1.32997	6.10893e-05	6.11235e-05	1.30233	0.00482569	0.348658	0.348463	0.267569	0.270549	3.2551	3.25328	2.49805	2.52637	0.306757	0.306586	0.235413	0.238034
2422.15	1.53864e-05	0.000195765	2.426e-05	0.16774	2.29198	0.281862				2.4316	1.33	1.32998	6.1065e-05	6.10997e-05	1.30247	0.00480892	0.251968	0.251824	0.193344	0.195488	3.20585	3.20402	2.45996	2.48776	0.397282	0.397056	0.304849	0.308233
2423.12	1.24811e-05	0.00017784	2.70596e-05	0.136067	2.08212	0.314388				2.4316	1.33	1.32999	6.10407e-05	6.1076e-05	1.3026	0.00479388	0.204472	0.204354	0.156881	0.158615	2.91347	2.91178	2.23535	2.26049	0.443304	0.443048	0.340125	0.34389
2424.08	1.60364e-05	0.000152673	2.77879e-05	0.174826	1.78747	0.32285				2.4316	1.33	1.33	6.10164e-05	6.10522e-05	1.30274	0.00477998	0.262821	0.262667	0.201626	0.203849	2.50216	2.5007	1.91956	1.94103	0.455417	0.45515	0.349378	0.353235
2425.05	2.86377e-05	0.000130177	2.79509e-05	0.312203	1.52409	0.324744				2.43161	1.33	1.33001	6.09922e-05	6.10285e-05	1.30288	0.00476656	0.469531	0.469251	0.360165	0.36413	2.13432	2.13305	1.63718	1.6554	0.45827	0.457998	0.351527	0.355397
2426.01	5.0656e-05	0.000119266	2.86633e-05	0.552243	1.39635	0.333021				2.43161	1.33	1.33002	6.09679e-05	6.10048e-05	1.30302	0.00475303	0.830863	0.830362	0.637261	0.644273	1.95621	1.95503	1.50039	1.51701	0.470137	0.469854	0.360589	0.364547
2426.98	7.93114e-05	0.000124487	2.99667e-05	0.864639	1.45747	0.348164				2.43161	1.33	1.33003	6.09437e-05	6.09811e-05	1.30315	0.00473876	1.30139	1.30059	0.998033	1.00901	2.04266	2.0414	1.56651	1.58383	0.491711	0.49141	0.377093	0.381221
2427.94	0.000108686	0.000144034	3.11858e-05	1.18488	1.68633	0.362328				2.43161	1.33	1.33004	6.09195e-05	6.09574e-05	1.30329	0.0047231	1.78409	1.78298	1.36806	1.38311	2.36433	2.36286	1.813	1.83302	0.511918	0.5116	0.392545	0.396828
2428.9	0.000131194	0.000170471	3.18964e-05	1.43025	1.99584	0.370584				2.43161	1.33	1.33005	6.08953e-05	6.09337e-05	1.30343	0.00470548	2.15442	2.15306	1.65184	1.66999	2.79941	2.79765	2.14638	2.17005	0.523791	0.523461	0.401603	0.405969
2429.87	0.000140404	0.000194252	3.25711e-05	1.53066	2.27427	0.378423				2.43162	1.33	1.33006	6.08711e-05	6.09101e-05	1.30357	0.00468583	2.30658	2.3051	1.76831	1.78767	3.1912	3.18916	2.44649	2.47343	0.535083	0.534741	0.410214	0.414655
2430.83	0.000134122	0.00020828	3.43211e-05	1.46218	2.43851	0.398755				2.43162	1.33	1.33094	6.0847e-05	6.09479e-05	1.3037	0.00466485	2.20425	2.2006	1.68796	1.70636	3.42301	3.41735	2.62126	2.65005	0.564056	0.563122	0.431941	0.436598
2431.8	0.000115996	0.000210837	3.78839e-05	1.26457	2.46844	0.440149				2.43162	1.33	1.33095	6.08229e-05	6.09242e-05	1.30384	0.00464389	1.90711	1.90394	1.46026	1.47606	3.46641	3.46064	2.65419	2.68322	0.622856	0.62182	0.476914	0.482035
2432.76	9.43402e-05	0.000205151	4.2696e-05	1.02848	2.40187	0.496058				2.43162	1.33	1.33096	6.07988e-05	6.09006e-05	1.30398	0.00462447	1.55168	1.54908	1.18797	1.20075	3.37426	3.36862	2.58334	2.61146	0.702251	0.701076	0.537645	0.543396
2433.73	7.84197e-05	0.00019614	4.68255e-05	0.854918	2.29637	0.544036				2.43163	1.33	1.33097	6.07747e-05	6.0877e-05	1.30411	0.00460759	1.29034	1.28817	0.987771	0.998339	3.22733	3.2219	2.47057	2.49734	0.770477	0.769182	0.589812	0.596101
2434.69	7.40788e-05	0.000186893	4.79356e-05	0.807594	2.18811	0.556933				2.43163	1.33	1.33098	6.07506e-05	6.08535e-05	1.30425	0.00459329	1.21939	1.21733	0.933356	0.943307	3.0764	3.0712	2.35476	2.38017	0.789056	0.787722	0.603965	0.610386
2435.65	8.11373e-05	0.000177526	4.47226e-05	0.884545	2.07844	0.519604				2.43163	1.33	1.33099	6.07265e-05	6.08299e-05	1.30439	0.00458071	1.33611	1.33384	1.02258	1.03346	2.92337	2.9184	2.23737	2.26143	0.736459	0.735207	0.563641	0.569615
2436.62	9.39346e-05	0.000167058	3.78895e-05	1.02406	1.95589	0.440214				2.43163	1.33	1.331	6.07025e-05	6.08064e-05	1.30453	0.00456861	1.54746	1.54481	1.1842	1.19678	2.75208	2.74738	2.10603	2.12859	0.624183	0.623117	0.477658	0.482703
2437.58	0.000104529	0.000156446	2.99853e-05	1.13956	1.83164	0.34838				2.43163	1.33	1.33101	6.06785e-05	6.07829e-05	1.30466	0.00455603	1.72267	1.71971	1.31813	1.33211	2.57828	2.57385	1.97281	1.99386	0.494167	0.493318	0.378119	0.382099
2438.55	0.000106606	0.00014992	2.41529e-05	1.1622	1.75524	0.280617				2.43164	1.33	1.33102	6.06545e-05	6.07594e-05	1.3048	0.00454276	1.75759	1.75456	1.3447	1.35893	2.4717	2.46744	1.89105	1.91115	0.398204	0.397517	0.304657	0.307853
2439.51	9.80753e-05	0.000153083	2.24751e-05	1.0692	1.79227	0.261124				2.43164	1.33	1.33103	6.06305e-05	6.07359e-05	1.30494	0.00452929	1.61759	1.61478	1.23744	1.25049	2.52485	2.52047	1.93149	1.95197	0.370689	0.370046	0.283574	0.286539
2440.47	8.1379e-05	0.000168907	2.48733e-05	0.88718	1.97753	0.288987				2.43164	1.33	1.33104	6.06066e-05	6.07125e-05	1.30508	0.00451634	1.34274	1.3404	1.02707	1.03784	2.78694	2.78208	2.13174	2.15432	0.410406	0.40969	0.313921	0.317194
2441.44	6.18291e-05	0.000194594	2.92109e-05	0.67405	2.27827	0.339383				2.43164	1.33	1.33105	6.05826e-05	6.0689e-05	1.30521	0.00450427	1.02057	1.01879	0.780551	0.788702	3.21204	3.20641	2.45662	2.48265	0.482166	0.481321	0.368768	0.372605
2442.4	4.50532e-05	0.000221857	3.2526e-05	0.491162	2.59746	0.377899				2.43164	1.33	1.33106	6.05587e-05	6.06656e-05	1.30535	0.00449267	0.743959	0.742648	0.568926	0.574841	3.6635	3.65705	2.80158	2.83128	0.537098	0.536152	0.410734	0.414999
2443.37	3.46797e-05	0.000240755	3.26484e-05	0.378072	2.81872	0.379321				2.43165	1.33	1.33194	6.05348e-05	6.07035e-05	1.30549	0.0044805	0.572888	0.571296	0.437611	0.442144	3.97713	3.96608	3.03801	3.07019	0.539332	0.537834	0.411979	0.416245
2444.33	3.11076e-05	0.000244766	2.92617e-05	0.33913	2.86568	0.339973				2.43165	1.33	1.33195	6.0511e-05	6.06801e-05	1.30563	0.00446662	0.514082	0.512649	0.392646	0.396699	4.04499	4.03371	3.08949	3.12213	0.483577	0.482229	0.369347	0.373158
2445.3	3.17916e-05	0.000233928	2.38577e-05	0.346587	2.73879	0.277188				2.43165	1.33	1.33196	6.04871e-05	6.06567e-05	1.30576	0.00445042	0.525593	0.524123	0.401392	0.40552	3.8674	3.85659	2.95351	2.98457	0.394426	0.393323	0.301221	0.304316
2446.26	3.29278e-05	0.000214322	1.8741e-05	0.358973	2.50924	0.21774				2.43165	1.33	1.33197	6.04632e-05	6.06334e-05	1.3059	0.00443225	0.544592	0.543064	0.415854	0.420114	3.54467	3.53472	2.70673	2.73502	0.309957	0.309087	0.236685	0.239106
2447.22	3.1746e-05	0.000194491	1.58208e-05	0.346089	2.27707	0.183812				2.43165	1.33	1.33198	6.04394e-05	6.061e-05	1.30604	0.00441328	0.525253	0.523775	0.401041	0.405131	3.21795	3.20889	2.45697	2.48249	0.261763	0.261026	0.199861	0.201896
2448.19	2.81236e-05	0.000181181	1.58949e-05	0.306599	2.12124	0.184673				2.43166	1.33	1.33199	6.04156e-05	6.05867e-05	1.30618	0.00439497	0.465502	0.464188	0.355379	0.358987	2.99891	2.99044	2.28947	2.31311	0.263093	0.26235	0.200853	0.20289
2449.15	2.44803e-05	0.000176745	1.86791e-05	0.26688	2.0693	0.217021				2.43166	1.33	1.332	6.03918e-05	6.05634e-05	1.30631	0.0043783	0.405358	0.40421	0.309428	0.312556	2.92664	2.91835	2.23404	2.25701	0.309298	0.308422	0.236102	0.238487
2450.12	2.3955e-05	0.000179288	2.32765e-05	0.261153	2.09907	0.270435				2.43166	1.33	1.33201	6.03681e-05	6.05401e-05	1.30645	0.00436338	0.396816	0.395688	0.302873	0.305924	2.96991	2.96148	2.26681	2.29005	0.385576	0.384481	0.294294	0.297259
2451.08	2.81269e-05	0.000184977	2.8607e-05	0.306635	2.16568	0.332367				2.43166	1.33	1.33202	6.03443e-05	6.05168e-05	1.30659	0.00434951	0.466107	0.464778	0.355719	0.359293	3.06536	3.05662	2.33939	2.36332	0.474063	0.472712	0.361791	0.365426
2452.05	3.59169e-05	0.000190945	3.35947e-05	0.39156	2.23555	0.390316				2.43167	1.33	1.33203	6.03206e-05	6.04935e-05	1.30673	0.00433572	0.595433	0.593731	0.454366	0.458921	3.1655	3.15645	2.41554	2.44019	0.556936	0.555344	0.424989	0.429248
2453.01	4.4439e-05	0.000197164	3.72501e-05	0.484466	2.30836	0.432785				2.43167	1.33	1.33204	6.02969e-05	6.04703e-05	1.30686	0.00432135	0.737003	0.73489	0.562331	0.567955	3.26989	3.26051	2.49491	2.5203	0.617778	0.616007	0.471363	0.476073
2453.97	5.10351e-05	0.000206302	3.88948e-05	0.556376	2.41535	0.451894				2.43167	1.33	1.33205	6.02732e-05	6.04471e-05	1.307	0.00430636	0.84673	0.844294	0.645978	0.652422	3.42278	3.41294	2.61127	2.63779	0.645308	0.643452	0.492312	0.497216
2454.94	5.48214e-05	0.000221555	3.84999e-05	0.597654	2.59393	0.447306				2.43167	1.33	1.33206	6.02495e-05	6.04239e-05	1.30714	0.00429124	0.909906	0.90728	0.694097	0.700999	3.67729	3.66668	2.80512	2.83355	0.639008	0.637164	0.487449	0.492287
2455.9	5.65858e-05	0.000243586	3.67952e-05	0.616889	2.85186	0.4275				2.43167	1.33	1.33294	6.02259e-05	6.0462e-05	1.30728	0.00427647	0.93956	0.935891	0.715909	0.723005	4.04454	4.02875	3.08179	3.113	0.610953	0.608568	0.465524	0.470127
2456.87	5.73546e-05	0.00026838	3.48743e-05	0.62527	3.14215	0.405182				2.43168	1.33	1.33295	6.02022e-05	6.04388e-05	1.30741	0.00426225	0.952699	0.94897	0.725838	0.733009	4.45797	4.44053	3.39642	3.4308	0.579286	0.577019	0.441344	0.445693
2457.83	5.70966e-05	0.000287759	3.34252e-05	0.622457	3.36903	0.388346				2.43168	1.33	1.33296	6.01786e-05	6.04156e-05	1.30755	0.00424836	0.948786	0.945064	0.722774	0.729892	4.78175	4.76299	3.64268	3.67952	0.555433	0.553254	0.423123	0.427278
2458.8	5.48162e-05	0.000292996	3.21846e-05	0.597597	3.43035	0.373933				2.43168	1.33	1.33297	6.0155e-05	6.03924e-05	1.30769	0.00423447	0.911249	0.907666	0.6941	0.700911	4.87068	4.85153	3.71001	3.74743	0.535028	0.532924	0.407531	0.41152
2459.76	4.99771e-05	0.000279963	3.01786e-05	0.544842	3.27776	0.350626				2.43168	1.33	1.33298	6.01314e-05	6.03693e-05	1.30783	0.00422041	0.831131	0.827856	0.633001	0.639189	4.65585	4.6375	3.54596	3.58157	0.501877	0.4999	0.382237	0.385965
2460.72	4.39319e-05	0.000252753	2.67378e-05	0.478938	2.95919	0.31065				2.43168	1.33	1.33299	6.01079e-05	6.03462e-05	1.30796	0.00420618	0.730884	0.727998	0.556589	0.562007	4.20499	4.18838	3.20222	3.23416	0.44483	0.443073	0.33875	0.342042
2461.69	3.99901e-05	0.000223059	2.2545e-05	0.435965	2.61154	0.261936				2.43169	1.33	1.333	6.00843e-05	6.03231e-05	1.3081	0.00419182	0.665566	0.662932	0.506789	0.511704	3.71243	3.69774	2.8268	2.85481	0.375223	0.373737	0.28571	0.288475
2462.65	4.18751e-05	0.000204845	1.97543e-05	0.456515	2.39829	0.229513				2.43169	1.33	1.33301	6.00608e-05	6.03e-05	1.30824	0.00417719	0.697212	0.694446	0.530825	0.535956	3.41063	3.3971	2.59669	2.62228	0.328905	0.3276	0.250413	0.252827
2463.62	5.16139e-05	0.000206953	2.0822e-05	0.562686	2.42297	0.241918				2.43169	1.33	1.33302	6.00373e-05	6.0277e-05	1.30838	0.00416204	0.859697	0.856279	0.654459	0.66077	3.44707	3.43337	2.62414	2.64992	0.346818	0.345439	0.264021	0.266557
2464.58	6.83083e-05	0.000227962	2.67029e-05	0.744685	2.66894	0.310244				2.43169	1.33	1.33303	6.00138e-05	6.02539e-05	1.30852	0.00414632	1.13821	1.13367	0.866382	0.874722	3.79849	3.78336	2.89134	2.9197	0.444946	0.443173	0.338684	0.341928
2465.54	8.84575e-05	0.000256591	3.57619e-05	0.964349	3.00412	0.415495				2.4317	1.33	1.33304	5.99903e-05	6.02309e-05	1.30865	0.00413052	1.47453	1.46864	1.12225	1.13304	4.27721	4.26012	3.25535	3.28727	0.596128	0.593747	0.453708	0.458042
2466.51	0.00010742	0.000277621	4.43682e-05	1.17107	3.25034	0.515486				2.4317	1.33	1.33305	5.99669e-05	6.02079e-05	1.30879	0.00411556	1.79132	1.78415	1.36321	1.37629	4.62957	4.61104	3.52313	3.55764	0.739879	0.736917	0.563052	0.568416
2467.47	0.000121022	0.000279857	4.90141e-05	1.31936	3.27652	0.569464				2.4317	1.33	1.33306	5.99434e-05	6.01849e-05	1.30893	0.00410226	2.01894	2.01084	1.53625	1.55097	4.66868	4.64995	3.55249	3.58719	0.817672	0.814392	0.622182	0.628094
2468.44	0.000126631	0.000261459	4.85671e-05	1.38051	3.06112	0.56427				2.4317	1.33	1.33394	5.992e-05	6.02231e-05	1.30907	0.00409079	2.11333	2.1027	1.60626	1.62162	4.36347	4.3415	3.31649	3.34873	0.810532	0.806453	0.616052	0.621889
2469.4	0.000123625	0.000229764	4.5028e-05	1.34774	2.69004	0.523152				2.4317	1.33	1.33395	5.98966e-05	6.02002e-05	1.3092	0.00408043	2.06397	2.05357	1.56856	1.58352	3.83601	3.81667	2.91526	2.94342	0.751762	0.747972	0.571318	0.576715
2470.37	0.000113507	0.000196301	4.21708e-05	1.23743	2.29826	0.489956				2.43171	1.33	1.33396	5.98732e-05	6.01772e-05	1.30934	0.00406998	1.89579	1.88621	1.44058	1.45427	3.27861	3.26205	2.49137	2.51528	0.704335	0.700777	0.535213	0.540255
2471.33	9.96916e-05	0.000170513	4.29498e-05	1.08682	1.99634	0.499007				2.43171	1.33	1.33397	5.98499e-05	6.01543e-05	1.30948	0.00405853	1.66569	1.65727	1.26559	1.27756	2.84901	2.8346	2.16467	2.18533	0.717625	0.713994	0.54525	0.550373
2472.29	8.67252e-05	0.000155956	4.75287e-05	0.945463	1.82591	0.552206				2.43171	1.33	1.33398	5.98265e-05	6.01313e-05	1.30962	0.00404606	1.44961	1.44226	1.10129	1.11166	2.6068	2.59359	1.98042	1.99922	0.794442	0.790415	0.603546	0.609202
2473.26	7.8842e-05	0.000150597	5.33201e-05	0.859522	1.76316	0.619493				2.43171	1.33	1.33399	5.98032e-05	6.01084e-05	1.30976	0.00403337	1.31836	1.31166	1.00146	1.01085	2.51821	2.50542	1.91289	1.93099	0.891592	0.887065	0.677275	0.683607
2474.22	7.83186e-05	0.000149955	5.69522e-05	0.853816	1.75565	0.661692				2.43171	1.33	1.334	5.97799e-05	6.00855e-05	1.30989	0.00402133	1.31012	1.30345	0.995082	1.00439	2.50845	2.49569	1.90526	1.92323	0.952698	0.947852	0.72361	0.730357
2475.19	8.4572e-05	0.000150437	5.66272e-05	0.92199	1.76129	0.657916				2.43172	1.33	1.33401	5.97566e-05	6.00627e-05	1.31003	0.00401016	1.41527	1.40806	1.07483	1.08486	2.51749	2.50467	1.91191	1.9299	0.94763	0.942802	0.719679	0.726371
2476.15	9.47183e-05	0.000150857	5.31632e-05	1.0326	1.76621	0.61767				2.43172	1.33	1.33402	5.97334e-05	6.00398e-05	1.31017	0.00399906	1.58569	1.57759	1.20411	1.21533	2.52551	2.51262	1.91778	1.93577	0.890009	0.885466	0.67584	0.682105
2477.12	0.000105409	0.000152002	4.90905e-05	1.14915	1.77961	0.570352				2.43172	1.33	1.33403	5.97101e-05	6.0017e-05	1.31031	0.00398662	1.76535	1.75632	1.34039	1.35285	2.54567	2.53265	1.93287	1.95095	0.822147	0.817943	0.624238	0.630003
2478.08	0.000114779	0.000155504	4.67268e-05	1.2513	1.82061	0.542889				2.43172	1.33	1.33404	5.96869e-05	5.99942e-05	1.31045	0.00397171	1.92302	1.91317	1.45994	1.47348	2.60533	2.59199	1.97794	1.99638	0.782866	0.778856	0.594344	0.599812
2479.04	0.000123151	0.000163171	4.67901e-05	1.34257	1.91038	0.543625				2.43173	1.33	1.33405	5.96637e-05	5.99714e-05	1.31058	0.00395421	2.06409	2.0535	1.56686	1.58134	2.73485	2.72082	2.07603	2.09532	0.784231	0.780207	0.595313	0.600765
2480.01	0.000131946	0.000176852	4.852e-05	1.43845	2.07055	0.563723				2.43173	1.33	1.33406	5.96405e-05	5.99486e-05	1.31072	0.00393527	2.21236	2.20099	1.67922	1.69469	2.9653	2.95006	2.25071	2.27157	0.813542	0.80936	0.617492	0.623122
2480.97	0.000141605	0.000198029	5.08656e-05	1.54375	2.31849	0.590975				2.43173	1.33	1.33494	5.96173e-05	5.9987e-05	1.31086	0.00391674	2.37523	2.3606	1.8008	1.81733	3.32167	3.3012	2.51835	2.54163	0.853202	0.847944	0.646861	0.652733
2481.94	0.000150163	0.000226605	5.35226e-05	1.63705	2.65305	0.621845				2.43173	1.33	1.33495	5.95941e-05	5.99642e-05	1.311	0.00390034	2.51976	2.50421	1.91016	1.92764	3.80247	3.779	2.88254	2.90918	0.898119	0.892576	0.680837	0.686993
2482.9	0.000153802	0.000259488	5.68917e-05	1.67672	3.03804	0.660989				2.43173	1.33	1.33496	5.9571e-05	5.99415e-05	1.31114	0.00388688	2.58183	2.56587	1.95698	1.97484	4.35595	4.32902	3.30173	3.33227	0.955024	0.949121	0.723892	0.730418
2483.87	0.000149284	0.000290363	6.11288e-05	1.62747	3.39952	0.710217				2.43174	1.33	1.33497	5.95478e-05	5.99187e-05	1.31127	0.00387602	2.50696	2.49144	1.90002	1.9173	4.87613	4.84595	3.6956	3.72982	1.02655	1.0202	0.778018	0.785017
2484.83	0.00013668	0.000311553	6.5329e-05	1.49006	3.64761	0.759016				2.43174	1.33	1.33498	5.95247e-05	5.9896e-05	1.31141	0.00386661	2.29619	2.28195	1.74007	1.75584	5.23401	5.20156	3.96638	4.00312	1.09751	1.09071	0.831704	0.839171
2485.79	0.000120333	0.000317372	6.76829e-05	1.31185	3.71574	0.786365				2.43174	1.33	1.33499	5.95017e-05	5.98733e-05	1.31155	0.00385734	2.02235	2.00979	1.53238	1.5462	5.33383	5.30073	4.04157	4.07895	1.1375	1.13044	0.861907	0.86963
2486.76	0.000107038	0.000307007	6.65104e-05	1.16691	3.59438	0.772742				2.43174	1.33	1.335	5.94786e-05	5.98506e-05	1.31169	0.00384742	1.79961	1.78842	1.36345	1.37569	5.16164	5.12955	3.91065	3.94667	1.11822	1.11127	0.847208	0.854778
2487.72	0.000102348	0.00028506	6.13257e-05	1.11578	3.33743	0.712505				2.43174	1.33	1.33501	5.94555e-05	5.9828e-05	1.31183	0.00383674	1.72142	1.7107	1.30406	1.31574	4.79451	4.76466	3.63208	3.66536	1.03145	1.02503	0.781379	0.788337
2488.69	0.00010738	0.000259326	5.31059e-05	1.17064	3.03614	0.617004				2.43175	1.33	1.33502	5.94325e-05	5.98053e-05	1.31196	0.00382565	1.80676	1.79549	1.36855	1.38078	4.36337	4.33617	3.30509	3.3352	0.89355	0.887979	0.676832	0.682835
2489.65	0.000118376	0.000237231	4.37112e-05	1.29051	2.77746	0.507853				2.43175	1.33	1.33503	5.94095e-05	5.97827e-05	1.3121	0.00381441	1.99254	1.9801	1.50911	1.52257	3.99315	3.96822	3.02432	3.05171	0.735761	0.731168	0.557249	0.562171
2490.61	0.000129447	0.000223093	3.50657e-05	1.41121	2.61193	0.407406				2.43175	1.33	1.33504	5.93865e-05	5.97601e-05	1.31224	0.00380278	2.17974	2.16611	1.6507	1.6654	3.75663	3.73314	2.84486	2.8705	0.590466	0.586774	0.447154	0.451088
2491.58	0.000136645	0.000217598	2.86754e-05	1.48968	2.5476	0.333161				2.43175	1.33	1.33505	5.93635e-05	5.97375e-05	1.31238	0.00379008	2.30184	2.28742	1.74296	1.75844	3.66552	3.64257	2.77555	2.80046	0.483048	0.480023	0.365766	0.36897
2492.54	0.000140373	0.000219176	2.55392e-05	1.53032	2.56607	0.296724				2.43176	1.33	1.33506	5.93405e-05	5.97149e-05	1.31252	0.0037756	2.36555	2.35072	1.791	1.80686	3.69353	3.67037	2.79644	2.82145	0.430384	0.427685	0.325851	0.328693
2493.51	0.000144246	0.000225835	2.60528e-05	1.57255	2.64404	0.302691				2.43176	1.33	1.33594	5.93176e-05	5.97535e-05	1.31266	0.00375926	2.43176	2.41402	1.83903	1.85526	3.80722	3.77945	2.87924	2.90491	0.439209	0.436005	0.332155	0.33504
2494.47	0.000151117	0.000236074	2.97348e-05	1.64745	2.76391	0.34547				2.43176	1.33	1.33595	5.92947e-05	5.97309e-05	1.31279	0.00374188	2.54858	2.52996	1.92716	1.9441	3.98137	3.95229	3.01059	3.03735	0.501475	0.497813	0.379201	0.382481
2495.44	0.000159404	0.000248547	3.50834e-05	1.7378	2.90995	0.407612				2.43176	1.33	1.33596	5.92717e-05	5.97084e-05	1.31293	0.00372493	2.68938	2.66971	2.03339	2.05121	4.19335	4.16268	3.17052	3.19862	0.591908	0.587579	0.447532	0.451388
2496.4	0.000162929	0.000261212	4.0079e-05	1.77622	3.05822	0.465653				2.43176	1.33	1.33597	5.92488e-05	5.96859e-05	1.31307	0.00370998	2.74991	2.72978	2.07893	2.09707	4.40873	4.37645	3.33299	3.36246	0.676452	0.671499	0.511396	0.515788
2497.36	0.000155084	0.000270923	4.33461e-05	1.6907	3.17192	0.503611				2.43177	1.33	1.33598	5.9226e-05	5.96633e-05	1.31321	0.00369793	2.61851	2.59932	1.97936	1.99657	4.5744	4.54086	3.45784	3.48836	0.731877	0.726511	0.553234	0.557972
2498.33	0.000134706	0.00027396	4.52031e-05	1.46854	3.20748	0.525186				2.43177	1.33	1.33599	5.92031e-05	5.96409e-05	1.31335	0.00368867	2.27532	2.25862	1.71974	1.73462	4.62746	4.5935	3.49755	3.52836	0.763526	0.757922	0.577092	0.582023
2499.29	0.000109212	0.000267267	4.7619e-05	1.19061	3.12912	0.553255				2.43177	1.33	1.336	5.91803e-05	5.96184e-05	1.31349	0.00368123	1.84541	1.83185	1.39465	1.40665	4.51615	4.48296	3.41303	3.44301	0.804643	0.79873	0.6081	0.613287
2500.26	9.19448e-05	0.000249824	5.2799e-05	1.00237	2.9249	0.613438				2.43177	1.33	1.33601	5.91575e-05	5.95961e-05	1.31366	0.00367419	1.55424	1.5428	1.17443	1.18449	4.22304	4.19195	3.19105	3.21896	0.892516	0.885947	0.674412	0.680158
2501.22	9.45944e-05	0.000223632	6.12698e-05	1.03125	2.61824	0.711855				2.43177	1.33	1.33602	5.91346e-05	5.95738e-05	1.31383	0.00366625	1.59964	1.58785	1.20856	1.2189	3.78174	3.75386	2.85718	2.88204	1.03611	1.02847	0.7828	0.789464
2502.19	0.000119379	0.00019385	7.09416e-05	1.30145	2.26956	0.824226				2.43178	1.33	1.33604	5.91119e-05	5.95516e-05	1.31401	0.0036566	2.01954	2.00463	1.52559	1.53864	3.27938	3.25516	2.47728	2.49869	1.20012	1.19126	0.906589	0.914296
2503.15	0.000156325	0.000167741	7.79824e-05	1.70423	1.96388	0.906028				2.43178	1.33	1.33605	5.90891e-05	5.95293e-05	1.31418	0.00364509	2.64558	2.62602	1.99822	2.01535	2.83878	2.81779	2.14414	2.16255	1.31974	1.30998	0.996806	1.00526
2504.11	0.000187949	0.000152365	7.90008e-05	2.04899	1.78386	0.91786				2.43178	1.33	1.33606	5.90663e-05	5.95071e-05	1.31435	0.00363212	3.182	3.15843	2.40303	2.42364	2.57956	2.56045	1.94807	1.9647	1.33749	1.32759	1.01007	1.01861
2505.08	0.000198695	0.000151635	7.2991e-05	2.16614	1.77532	0.848036				2.43178	1.33	1.33695	5.90436e-05	5.9546e-05	1.31453	0.00361847	3.36523	3.33683	2.53843	2.56016	2.56819	2.54652	1.93721	1.95369	1.23622	1.22579	0.932496	0.940344
2506.04	0.000183295	0.000164194	6.17211e-05	1.99825	1.92235	0.717098				2.43179	1.33	1.33696	5.90209e-05	5.95238e-05	1.3147	0.00360502	3.1056	3.07936	2.34225	2.36219	2.78196	2.75846	2.09816	2.11598	1.04575	1.03692	0.788708	0.795311
2507.01	0.000148948	0.0001837	4.84847e-05	1.62381	2.15073	0.563313				2.43179	1.33	1.33697	5.89982e-05	5.95016e-05	1.31488	0.00359247	2.52462	2.50326	1.9038	1.91988	3.11366	3.08731	2.34799	2.36791	0.8218	0.814847	0.619714	0.624875
2507.97	0.00011045	0.000201998	3.63411e-05	1.20411	2.36496	0.422224				2.43179	1.33	1.33698	5.89755e-05	5.94794e-05	1.31505	0.00358105	1.87281	1.85695	1.41207	1.4239	3.42512	3.3961	2.58249	2.60438	0.616207	0.610986	0.464611	0.468461
2508.94	8.1887e-05	0.000213784	2.71797e-05	0.892718	2.50295	0.315784				2.43179	1.33	1.337	5.89528e-05	5.94572e-05	1.31522	0.00357042	1.38903	1.37724	1.04715	1.05586	3.62636	3.59559	2.73383	2.75697	0.461041	0.45713	0.347568	0.350437
2509.9	7.02594e-05	0.000219885	2.20095e-05	0.765956	2.57438	0.255714				2.43179	1.33	1.33701	5.89302e-05	5.94351e-05	1.3154	0.00355977	1.19225	1.18212	0.898679	0.906118	3.73128	3.69958	2.81252	2.83629	0.373484	0.370311	0.281521	0.283835
2510.86	7.43205e-05	0.000226746	2.17166e-05	0.810229	2.6547	0.252311				2.4318	1.33	1.33702	5.89076e-05	5.9413e-05	1.31557	0.00354819	1.26165	1.25091	0.950852	0.958702	3.84918	3.81644	2.90097	2.92543	0.368656	0.365519	0.277841	0.280118
2511.83	8.79876e-05	0.000242036	2.71811e-05	0.959226	2.83372	0.3158				2.4318	1.33	1.33703	5.88849e-05	5.93909e-05	1.31574	0.00353521	1.49423	1.4815	1.12598	1.13526	4.11032	4.07531	3.09734	3.12341	0.461597	0.457664	0.347837	0.350679
2512.79	0.000104924	0.000269016	3.8418e-05	1.14386	3.14959	0.446354				2.4318	1.33	1.33704	5.88623e-05	5.93688e-05	1.31592	0.00352113	1.78253	1.76733	1.34304	1.35409	4.57026	4.53127	3.44343	3.47241	0.652675	0.647108	0.491753	0.495762
2513.76	0.00012108	0.000303459	5.3511e-05	1.31999	3.55285	0.621711				2.4318	1.33	1.33706	5.88398e-05	5.93467e-05	1.31609	0.00350702	2.05779	2.04021	1.5502	1.56294	5.15738	5.11332	3.88523	3.91796	0.909436	0.901667	0.685109	0.690684
2514.72	0.000134444	0.00033529	6.8563e-05	1.46569	3.92552	0.79659				2.4318	1.33	1.33794	5.88172e-05	5.93858e-05	1.31627	0.00349433	2.28579	2.26391	1.71995	1.73405	5.70054	5.64597	4.28938	4.32555	1.1657	1.15454	0.877129	0.884256
2515.69	0.000143621	0.000354007	7.9195e-05	1.56573	4.14465	0.920117				2.43181	1.33	1.33795	5.87947e-05	5.93637e-05	1.31644	0.00348418	2.44276	2.41934	1.83779	1.85284	6.02107	5.96336	4.52991	4.5681	1.34698	1.33406	1.01339	1.02161
2516.65	0.000147282	0.000354335	8.28174e-05	1.60564	4.14849	0.962203				2.43181	1.33	1.33797	5.87721e-05	5.93417e-05	1.31662	0.00347681	2.50598	2.48193	1.88509	1.9005	6.02896	5.9711	4.53519	4.57335	1.40913	1.3956	1.05999	1.06858
2517.61	0.000145026	0.000338607	8.01333e-05	1.58105	3.96435	0.931018				2.43181	1.33	1.33798	5.87496e-05	5.93196e-05	1.31679	0.00347139	2.46854	2.44482	1.85665	1.87181	5.76356	5.70818	4.33492	4.37126	1.36398	1.35087	1.02588	1.03418
2518.58	0.000138442	0.000314701	7.47186e-05	1.50927	3.68446	0.868108				2.43181	1.33	1.33799	5.87271e-05	5.92976e-05	1.31696	0.00346624	2.35738	2.3347	1.77279	1.78722	5.3587	5.30714	4.02983	4.06346	1.2723	1.26006	0.956792	0.964511
2519.54	0.000130898	0.000291356	7.08634e-05	1.42703	3.41115	0.823317				2.43182	1.33	1.338	5.87047e-05	5.92756e-05	1.31714	0.00345941	2.22977	2.20829	1.67659	1.69019	4.96308	4.91527	3.73178	3.76276	1.20712	1.19549	0.907642	0.914946
2520.51	0.000125795	0.00027403	7.10501e-05	1.3714	3.2083	0.825486				2.43182	1.33	1.33801	5.86822e-05	5.92537e-05	1.31731	0.00344938	2.14367	2.12299	1.61161	1.62464	4.66973	4.62469	3.51071	3.5397	1.21076	1.19908	0.910251	0.917555
2521.47	0.000124549	0.00026357	7.47023e-05	1.35781	3.08583	0.867919				2.43182	1.33	1.33803	5.86598e-05	5.92317e-05	1.31749	0.00343556	2.12324	2.10274	1.59603	1.60888	4.4932	4.44981	3.3775	3.40525	1.27348	1.26119	0.957268	0.964923
2522.43	0.000125933	0.000257677	7.88919e-05	1.3729	3.01684	0.916595				2.43182	1.33	1.33804	5.86373e-05	5.92098e-05	1.31766	0.0034185	2.14766	2.1269	1.61415	1.62709	4.39442	4.35193	3.30277	3.32975	1.34542	1.33241	1.0112	1.01925
2523.4	0.000127246	0.000253547	8.04118e-05	1.38721	2.96848	0.934254				2.43182	1.33	1.33805	5.86149e-05	5.91879e-05	1.31783	0.00339983	2.17088	2.14987	1.63136	1.64437	4.32564	4.28377	3.25061	3.27701	1.37187	1.35859	1.03092	1.03909
2524.36	0.000126329	0.000249831	7.78344e-05	1.37722	2.92498	0.904309				2.43183	1.33	1.33894	5.85925e-05	5.92271e-05	1.31801	0.00338183	2.15606	2.13296	1.61832	1.63116	4.26387	4.21819	3.20043	3.22627	1.3284	1.31417	0.997087	1.00494
2525.33	0.000122821	0.000247143	7.22948e-05	1.33897	2.89351	0.839948				2.43183	1.33	1.33895	5.85702e-05	5.92052e-05	1.31818	0.00336663	2.09699	2.0745	1.57376	1.58618	4.21961	4.17435	3.16675	3.1922	1.23433	1.22109	0.926343	0.933601
2526.29	0.000117877	0.000247368	6.66557e-05	1.28507	2.89614	0.77443				2.43183	1.33	1.33896	5.85478e-05	5.91833e-05	1.31836	0.00335554	2.01335	1.99173	1.51077	1.52264	4.22506	4.1797	3.17038	3.19578	1.13848	1.12626	0.85429	0.860956
2527.26	0.000112868	0.000252425	6.36764e-05	1.23047	2.95535	0.739816				2.43183	1.33	1.33897	5.85255e-05	5.91614e-05	1.31853	0.00334846	1.92853	1.9078	1.44691	1.45826	4.31308	4.26672	3.23596	3.26185	1.08801	1.07632	0.8163	0.822653
2528.22	0.000108323	0.000262965	6.43143e-05	1.18092	3.07875	0.747227				2.43184	1.33	1.33899	5.85032e-05	5.91395e-05	1.31871	0.00334406	1.85158	1.83165	1.38898	1.39985	4.49489	4.44652	3.37188	3.39887	1.09933	1.0875	0.824673	0.831084
2529.18	0.000103923	0.000277316	6.71274e-05	1.13295	3.24677	0.779911				2.43184	1.33	1.339	5.84808e-05	5.91177e-05	1.31888	0.00334035	1.77704	1.7579	1.33287	1.34328	4.742	4.69091	3.55674	3.58523	1.14785	1.13549	0.860948	0.867637
2530.15	9.93512e-05	0.000291192	6.91256e-05	1.08311	3.40923	0.803127				2.43184	1.33	1.33901	5.84586e-05	5.90958e-05	1.31905	0.00333565	1.69952	1.68119	1.27454	1.28447	4.98117	4.92745	3.73559	3.76554	1.18247	1.16972	0.886787	0.893668
2531.11	9.51206e-05	0.00029873	6.75814e-05	1.03699	3.49748	0.785186				2.43184	1.33	1.33902	5.84363e-05	5.9074e-05	1.31923	0.00332921	1.62777	1.61019	1.22056	1.23005	5.11206	5.05687	3.8332	3.86391	1.1565	1.14401	0.867182	0.873897
2532.08	9.27057e-05	0.0002949	6.17667e-05	1.01066	3.45264	0.717628				2.43184	1.33	1.33903	5.8414e-05	5.90522e-05	1.3194	0.00332123	1.58704	1.56989	1.18985	1.19908	5.04844	4.99388	3.78495	3.81519	1.05739	1.04597	0.792757	0.798876
2533.04	9.39644e-05	0.000278388	5.35417e-05	1.02438	3.25932	0.622067				2.43185	1.33	1.33905	5.83918e-05	5.90305e-05	1.31958	0.00331245	1.60921	1.59179	1.20629	1.21562	4.76759	4.71601	3.57387	3.60228	0.916939	0.907018	0.687355	0.69264
2534.01	0.000100348	0.000253282	4.63794e-05	1.09398	2.96538	0.538853				2.43185	1.33	1.33906	5.83696e-05	5.90087e-05	1.31975	0.00330344	1.71918	1.70056	1.28855	1.2985	4.33928	4.29228	3.25234	3.27803	0.794582	0.785976	0.595548	0.600109
2534.97	0.000112296	0.000228283	4.33582e-05	1.22423	2.6727	0.503752				2.43185	1.33	1.33994	5.83474e-05	5.90481e-05	1.31993	0.00329426	1.92461	1.90177	1.44082	1.45193	3.91248	3.86605	2.92899	2.95198	0.743104	0.734286	0.556308	0.560556
2535.93	0.000128864	0.000213392	4.53978e-05	1.40485	2.49836	0.527448				2.43185	1.33	1.33996	5.83252e-05	5.90263e-05	1.3201	0.00328457	2.20941	2.18316	1.65378	1.66654	3.65866	3.6152	2.73858	2.75996	0.778357	0.769111	0.582615	0.587052
2536.9	0.000147519	0.000215592	5.08609e-05	1.60823	2.52411	0.590921				2.43186	1.33	1.33997	5.8303e-05	5.90046e-05	1.32028	0.00327407	2.53021	2.50013	1.89364	1.90824	3.69778	3.65382	2.76746	2.78901	0.872354	0.861982	0.65288	0.65784
2537.86	0.000164299	0.000235631	5.67711e-05	1.79116	2.75873	0.659588				2.43186	1.33	1.33998	5.82809e-05	5.89829e-05	1.32045	0.00326287	2.81909	2.78554	2.10953	2.12578	4.04302	3.9949	3.02541	3.04896	0.974095	0.962501	0.728919	0.734443
2538.83	0.000174761	0.000267406	6.07301e-05	1.90521	3.13074	0.705585				2.43186	1.33	1.33999	5.82587e-05	5.89612e-05	1.32063	0.00325156	2.99974	2.964	2.24439	2.26165	4.58997	4.53529	3.4342	3.46097	1.04242	1.03	0.779934	0.785828
2539.79	0.000175806	0.000300154	6.22431e-05	1.91661	3.51415	0.723163				2.43186	1.33	1.34	5.82366e-05	5.89395e-05	1.3208	0.00324093	3.01882	2.98282	2.25834	2.27565	5.15404	5.09258	3.85568	3.88578	1.0688	1.05605	0.799554	0.805578
2540.76	0.000167625	0.00032242	6.26417e-05	1.82742	3.77484	0.727794				2.43186	1.33	1.34002	5.82145e-05	5.89178e-05	1.32097	0.00323149	2.87944	2.84506	2.15376	2.1702	5.53848	5.47237	4.14267	4.17503	1.07605	1.0632	0.804863	0.81091
2541.72	0.000154373	0.000326244	6.39218e-05	1.68295	3.81961	0.742667				2.43187	1.33	1.34003	5.81924e-05	5.88962e-05	1.32115	0.00322317	2.6528	2.6211	1.98396	1.99903	5.6063	5.53931	4.19279	4.22548	1.09846	1.08533	0.821504	0.827662
2542.68	0.000142544	0.000310104	6.74454e-05	1.55399	3.63064	0.783605				2.43187	1.33	1.34004	5.81704e-05	5.88746e-05	1.32132	0.00321542	2.45046	2.42115	1.83236	1.84623	5.33096	5.2672	3.9863	4.01724	1.15945	1.14558	0.866992	0.873479
2543.65	0.000137476	0.000279602	7.33314e-05	1.49874	3.27353	0.851991				2.43187	1.33	1.34005	5.81483e-05	5.88529e-05	1.3215	0.00320754	2.36423	2.33592	1.76763	1.78097	4.80843	4.75086	3.59505	3.62276	1.26111	1.24601	0.942877	0.94992
2544.61	0.000139939	0.000245567	8.05822e-05	1.52559	2.87506	0.936234				2.43187	1.33	1.34094	5.81263e-05	5.88925e-05	1.32167	0.00319912	2.4075	2.37618	1.79785	1.81139	4.22472	4.16975	3.1549	3.17903	1.38633	1.36829	1.03527	1.043
2545.58	0.000145144	0.000220088	8.75019e-05	1.58234	2.57675	1.01663				2.43187	1.33	1.34095	5.81043e-05	5.88709e-05	1.32185	0.00319044	2.49799	2.46546	1.86516	1.87918	3.78781	3.73849	2.82823	2.84972	1.50595	1.48634	1.12444	1.13281
2546.54	0.000145223	0.000211907	9.2064e-05	1.5832	2.48097	1.06963				2.43188	1.33	1.34096	5.80823e-05	5.88493e-05	1.32202	0.00318227	2.5003	2.46771	1.86662	1.88061	3.64839	3.60084	2.72373	2.74436	1.58506	1.5644	1.18334	1.19214
2547.5	0.000133958	0.000223113	9.23504e-05	1.46039	2.61217	1.07296				2.43188	1.33	1.34098	5.80603e-05	5.88277e-05	1.3222	0.00317541	2.30722	2.27712	1.72223	1.73508	3.84278	3.79265	2.86844	2.89015	1.5906	1.56984	1.1873	1.19611
2548.47	0.000111012	0.000248697	8.73203e-05	1.21023	2.9117	1.01452				2.43188	1.33	1.34099	5.80383e-05	5.88062e-05	1.32237	0.00317001	1.91274	1.88776	1.42756	1.43816	4.28505	4.2291	3.19811	3.22237	1.50453	1.48488	1.12289	1.1312
2549.43	8.30772e-05	0.000279243	7.77002e-05	0.905693	3.26933	0.90275				2.43188	1.33	1.341	5.80164e-05	5.87846e-05	1.32255	0.00316517	1.43196	1.41325	1.06858	1.07647	4.81318	4.75027	3.59176	3.61909	1.33928	1.32178	0.999417	1.00679
2550.4	6.12191e-05	0.000305453	6.62883e-05	0.6674	3.57619	0.770162				2.43189	1.33	1.34101	5.79944e-05	5.87631e-05	1.32273	0.00315913	1.0556	1.04179	0.787611	0.793396	5.26694	5.19804	3.92979	3.95976	1.14301	1.12806	0.852829	0.859097
2551.36	5.5898e-05	0.000322196	5.70398e-05	0.60939	3.77221	0.662709				2.43189	1.33	1.34102	5.79725e-05	5.87416e-05	1.32291	0.00315008	0.964216	0.951591	0.719319	0.724583	5.55774	5.48497	4.14615	4.17776	0.983911	0.971029	0.734012	0.739384
2552.33	7.22511e-05	0.000330037	5.31976e-05	0.787669	3.86402	0.618069				2.43189	1.33	1.34104	5.79506e-05	5.87202e-05	1.32308	0.00313723	1.24677	1.23043	0.929972	0.936767	5.69514	5.62051	4.24803	4.28033	0.917982	0.905951	0.684727	0.689715
2553.29	0.000107785	0.00033361	5.56204e-05	1.17505	3.90585	0.646218				2.43189	1.33	1.34105	5.79287e-05	5.86987e-05	1.32326	0.00312148	1.86065	1.83624	1.38766	1.39781	5.75897	5.68343	4.29501	4.32753	0.960152	0.947558	0.716077	0.72127
2554.25	0.000153214	0.000337909	6.25239e-05	1.67031	3.95618	0.726426				2.43189	1.33	1.34106	5.79069e-05	5.86773e-05	1.32344	0.00310533	2.64587	2.61113	1.97299	1.98744	5.83539	5.75877	4.35136	4.38417	1.07973	1.06556	0.80514	0.810955
2555.22	0.000195801	0.000344787	7.07698e-05	2.13459	4.03671	0.82223				2.4319	1.33	1.34195	5.7885e-05	5.8717e-05	1.32362	0.0030918	3.38259	3.33466	2.51935	2.53785	5.95641	5.87201	4.43633	4.46967	1.22259	1.20527	0.910586	0.917143
2556.18	0.00022382	0.000351855	7.76835e-05	2.44005	4.11946	0.902556				2.4319	1.33	1.34196	5.78632e-05	5.86956e-05	1.3238	0.0030831	3.86809	3.81324	2.88053	2.90172	6.08081	5.99458	4.52832	4.5623	1.34254	1.3235	0.999774	1.00696
2557.15	0.00023058	0.00035461	8.20584e-05	2.51374	4.15171	0.953385				2.4319	1.33	1.34197	5.78414e-05	5.86741e-05	1.32398	0.00307954	3.98642	3.92984	2.96821	2.99004	6.13074	6.04372	4.56482	4.59905	1.41868	1.39854	1.05632	1.06391
2558.11	0.00021661	0.000350545	8.38707e-05	2.36145	4.10412	0.974441				2.4319	1.33	1.34199	5.78196e-05	5.86527e-05	1.32416	0.00307939	3.74631	3.69309	2.78902	2.80949	6.06274	5.97662	4.51353	4.54736	1.45056	1.42995	1.0799	1.08766
2559.08	0.000189083	0.000342427	8.34148e-05	2.06135	4.00908	0.969144				2.43191	1.33	1.342	5.77978e-05	5.86314e-05	1.32433	0.00307975	3.27146	3.22495	2.43515	2.45294	5.92457	5.84034	4.41002	4.44303	1.44322	1.4227	1.07428	1.082
2560.04	0.000158512	0.000338027	8.09338e-05	1.72807	3.95756	0.940319				2.43191	1.33	1.34201	5.7776e-05	5.861e-05	1.32451	0.00307791	2.74356	2.70452	2.0419	2.05674	5.85065	5.76739	4.35435	4.38691	1.40082	1.38089	1.04256	1.05005
2561	0.000134107	0.000345656	7.7039e-05	1.46201	4.04688	0.895067				2.43191	1.33	1.34202	5.77542e-05	5.85886e-05	1.32469	0.00307241	2.32203	2.28896	1.72792	1.74041	5.98495	5.89971	4.45365	4.48693	1.33391	1.31491	0.992618	0.999729
2561.97	0.000120064	0.000367924	7.31968e-05	1.30892	4.30759	0.850427				2.43191	1.33	1.34203	5.77325e-05	5.85673e-05	1.32487	0.0030635	2.07966	2.05002	1.54733	1.55846	6.37291	6.28207	4.74165	4.7771	1.26786	1.24979	0.943329	0.950063
2562.93	0.000114758	0.000398001	7.135e-05	1.25107	4.65973	0.828971				2.43191	1.33	1.34205	5.77108e-05	5.8546e-05	1.32505	0.00305261	1.9885	1.96013	1.47929	1.48988	6.89648	6.79809	5.13044	5.16886	1.23634	1.2187	0.919739	0.92628
2563.9	0.000113141	0.00042171	7.26352e-05	1.23344	4.93731	0.843903				2.43192	1.33	1.34206	5.76891e-05	5.85247e-05	1.32523	0.00304155	1.96122	1.93322	1.45878	1.46919	7.31005	7.20568	5.43731	5.47803	1.25908	1.2411	0.93652	0.943158
2564.86	0.000110609	0.000425045	7.62376e-05	1.20584	4.97635	0.885757				2.43192	1.33	1.34295	5.76674e-05	5.85646e-05	1.32541	0.0030317	1.91805	1.88867	1.42497	1.4351	7.37063	7.25771	5.47584	5.51674	1.32202	1.30177	0.982166	0.989108
2565.83	0.0001057	0.00040271	7.95405e-05	1.15232	4.71486	0.924131				2.43192	1.33	1.34296	5.76457e-05	5.85433e-05	1.32559	0.00302368	1.83361	1.8055	1.36204	1.37169	6.98595	6.87884	5.18928	5.22782	1.37982	1.35866	1.02495	1.03218
2566.79	9.99412e-05	0.000361996	7.9684e-05	1.08954	4.23819	0.925798				2.43192	1.33	1.34297	5.76241e-05	5.8522e-05	1.32576	0.00301733	1.73437	1.70775	1.28813	1.29722	6.28203	6.18564	4.66571	4.70007	1.38283	1.36161	1.02704	1.03426
2567.75	9.53712e-05	0.00031913	7.54055e-05	1.03972	3.73632	0.876089				2.43193	1.33	1.34298	5.76024e-05	5.85008e-05	1.32594	0.00301193	1.65568	1.63026	1.22951	1.23817	5.54022	5.45514	4.11416	4.1442	1.30907	1.28897	0.972112	0.978938
2568.72	9.19304e-05	0.000290336	6.77239e-05	1.00221	3.3992	0.786841				2.43193	1.33	1.343	5.75808e-05	5.84795e-05	1.32612	0.00300643	1.59655	1.57201	1.18542	1.19375	5.04224	4.96475	3.74381	3.77097	1.17615	1.15808	0.873282	0.879395
2569.68	8.69143e-05	0.00028346	5.90649e-05	0.947525	3.3187	0.686238				2.43193	1.33	1.34301	5.75592e-05	5.84583e-05	1.3263	0.00299981	1.51	1.48677	1.12099	1.12885	4.92467	4.84893	3.65597	3.68242	1.02616	1.01038	0.7618	0.767114
2570.65	7.6971e-05	0.000295415	5.16507e-05	0.839125	3.45867	0.600097				2.43193	1.33	1.34302	5.75376e-05	5.84371e-05	1.32648	0.00299148	1.33775	1.31716	0.992973	0.999901	5.13429	5.05526	3.81104	3.83858	0.897686	0.883868	0.666326	0.670955
2571.61	6.11651e-05	0.000316288	4.65093e-05	0.666811	3.70304	0.540362				2.43193	1.33	1.34303	5.7516e-05	5.84159e-05	1.32666	0.0029818	1.06344	1.04706	0.789247	0.794722	5.49913	5.41442	4.08124	4.11075	0.808632	0.796175	0.600135	0.604288
2572.57	4.28292e-05	0.000336329	4.36343e-05	0.466917	3.93768	0.506959				2.43194	1.33	1.34304	5.74945e-05	5.83947e-05	1.32684	0.00297217	0.744927	0.733443	0.552775	0.556585	5.84976	5.75958	4.34083	4.37222	0.75893	0.74723	0.563166	0.567048
2573.54	2.88025e-05	0.000350595	4.27831e-05	0.314	4.10471	0.49707				2.43194	1.33	1.34306	5.74729e-05	5.83736e-05	1.32702	0.00296459	0.501149	0.493417	0.371824	0.374374	6.10018	6.00606	4.52598	4.5587	0.744404	0.732919	0.552305	0.556103
2574.5	2.64072e-05	0.000358758	4.39323e-05	0.287887	4.20028	0.510422				2.43194	1.33	1.34394	5.74514e-05	5.84136e-05	1.3272	0.00296063	0.459644	0.452073	0.340622	0.342954	6.24455	6.14168	4.62756	4.66102	0.764686	0.75209	0.566675	0.570567
2575.47	3.98909e-05	0.00036174	4.69866e-05	0.434884	4.23519	0.545908				2.43194	1.33	1.34396	5.74299e-05	5.83925e-05	1.32738	0.0029605	0.694602	0.683151	0.514663	0.518195	6.29881	6.19497	4.66708	4.70084	0.818156	0.804669	0.60621	0.610375
2576.43	6.82706e-05	0.000359036	5.12362e-05	0.744274	4.20353	0.595281				2.43195	1.33	1.34397	5.74084e-05	5.83713e-05	1.32756	0.00296265	1.18921	1.16959	0.881011	0.88709	6.25407	6.15089	4.63325	4.66677	0.892486	0.877763	0.661187	0.665737
2577.4	0.000105597	0.000349173	5.53178e-05	1.1512	4.08806	0.642703				2.43195	1.33	1.34398	5.73869e-05	5.83502e-05	1.32773	0.00296445	1.84009	1.80971	1.36301	1.37248	6.08454	5.98409	4.50699	4.53957	0.963944	0.94803	0.714021	0.71894
2578.36	0.000143352	0.000332421	5.78868e-05	1.5628	3.89193	0.67255				2.43195	1.33	1.34399	5.73655e-05	5.83291e-05	1.32791	0.00296346	2.49893	2.45764	1.85075	1.86369	5.79479	5.69906	4.29174	4.32266	1.00909	0.992417	0.74735	0.7525
2579.32	0.000173727	0.000312751	5.84703e-05	1.89394	3.66163	0.679329				2.43195	1.33	1.344	5.7344e-05	5.8308e-05	1.32809	0.00295865	3.02956	2.97947	2.24342	2.25915	5.45394	5.36377	4.0387	4.06767	1.01964	1.00278	0.755055	0.760249
2580.29	0.000192266	0.000296856	5.77802e-05	2.09605	3.47554	0.671312				2.43195	1.33	1.34402	5.73226e-05	5.8287e-05	1.32827	0.00295071	3.35411	3.29861	2.48338	2.50081	5.17869	5.09301	3.83431	3.86167	1.00798	0.991306	0.746312	0.751432
[truncated: 436 more rows]
