# Supplementary material for: Transformation of aqueous protein attenuated total reflectance infra-red absorbance spectroscopy to transmission
Source: QRB Discov. 2020 Oct 16;1:e8. doi: 10.1017/qrd.2020.11 (PMC10392695; doi:10.1017/qrd.2020.11)
Supplement: Supplementary file 1 [file qrdsup.zip › S2633289220000113sup002.xlsx]

## Sheet: Water absorbance corrected
	Input data					Instructions
	H2O 1643 cm-1 epsilon		21.8			1. Input your water ATR data in column K starting from 1500 cm-1 in approximately 1 cm-1 steps
	H2O concentration		55.506			2. Adjust cell D4 to minimise the lg-water trace in Figure Trans to ATR (values are usually close to 45 degrees)
	Theta i		44.7
	radians		0.780162
																Transmission to ATR					ATR to transmission
						Crystal to water intensity factor				Data					Arb. scaling	dp only	1st order		Total		1st order	2nd order
Wavenumber	ni ZnSe	nt water Bertie Max adjusted	dp	dp fixed RI	fAirtoCrystal	fxx	fyy	fzz	f	Water ATR	ATR*100	Water transmission	Water trans normalised	Trans eC	Trans eC/20000	Trans eCdp	Trans eCdpf	Trans eCdpf-ATR	lg(1+ln10eCdpF)	lg-water	ATR/(Cdpf)	ATR to trans 2nd order
1500.35	2.42999	1.32803	9.85831e-05	9.85831e-05	0.339997	0.551277	1.91344	1.36216	1.30113	0.0342391	3.42391	0.0752682	0.23933	5.2174	0.0144798	0.0285493	0.0371463	0.00290719	0.0356428	0.00140373	4.80907	4.99864
1501.31	2.42999	1.32805	9.85224e-05	9.85198e-05	0.339996	0.551274	1.9135	1.36223	1.30117	0.034328	3.4328	0.0755067	0.240088	5.23393	0.0145257	0.0286222	0.0372423	0.00291425	0.0357312	0.00140322	4.82437	5.01503
1502.28	2.42999	1.32895	9.85608e-05	9.84565e-05	0.339996	0.551155	1.9159	1.36475	1.3028	0.0344048	3.44048	0.075638	0.240506	5.24303	0.014551	0.0286831	0.0373683	0.00296353	0.0358473	0.00144253	4.82722	5.01843
1503.24	2.42999	1.32898	9.85002e-05	9.83934e-05	0.339996	0.551152	1.91597	1.36482	1.30284	0.0344745	3.44745	0.075635	0.240496	5.24282	0.0145504	0.0286643	0.0373451	0.00287062	0.035826	0.00135145	4.83982	5.03191
1504.2	2.42999	1.329	9.84397e-05	9.83303e-05	0.339996	0.551149	1.91603	1.36488	1.30288	0.0345517	3.45517	0.0755129	0.240108	5.23436	0.0145269	0.0286005	0.0372631	0.00271142	0.0357504	0.00119874	4.85348	5.04655
1505.17	2.43	1.32902	9.83792e-05	9.82673e-05	0.339995	0.551146	1.9161	1.36495	1.30293	0.0346627	3.46627	0.0753447	0.239573	5.2227	0.0144945	0.0285192	0.0371585	0.0024958	0.0356541	0.00099138	4.87191	5.06633
1506.13	2.43	1.32905	9.83188e-05	9.82044e-05	0.339995	0.551144	1.91616	1.36502	1.30297	0.0348303	3.48303	0.0752619	0.23931	5.21696	0.0144786	0.0284705	0.0370962	0.00226585	0.0355966	0.000766338	4.89831	5.09473
1507.1	2.43	1.32995	9.83577e-05	9.81416e-05	0.339995	0.551021	1.91856	1.36754	1.3046	0.0350201	3.50201	0.0753908	0.23972	5.2259	0.0145034	0.0285305	0.037221	0.00220086	0.0357116	0.000691507	4.91689	5.11513
1508.06	2.43	1.32997	9.82974e-05	9.80788e-05	0.339995	0.551019	1.91863	1.36761	1.30465	0.0351455	3.51455	0.0757469	0.240852	5.25058	0.0145719	0.0286477	0.0373751	0.00222959	0.0358535	0.000708046	4.93736	5.13714
1509.03	2.43	1.33	9.82372e-05	9.80161e-05	0.339994	0.551016	1.91869	1.36768	1.30469	0.0351927	3.51927	0.0762278	0.242381	5.28391	0.0146644	0.0288119	0.0375906	0.00239786	0.0360519	0.000859197	4.94686	5.14729
1509.99	2.43	1.33002	9.81771e-05	9.79536e-05	0.339994	0.551013	1.91876	1.36774	1.30473	0.0352138	3.52138	0.0767121	0.243921	5.31748	0.0147576	0.0289772	0.0378075	0.00259366	0.0362515	0.00103767	4.95269	5.15348
1510.95	2.43	1.33004	9.81171e-05	9.7891e-05	0.339994	0.55101	1.91882	1.36781	1.30477	0.0352471	3.52471	0.0771261	0.245238	5.34618	0.0148373	0.0291158	0.0379895	0.0027424	0.0364189	0.00117181	4.96025	5.16153
1511.92	2.43	1.33094	9.81563e-05	9.78286e-05	0.339994	0.550885	1.92123	1.37034	1.30641	0.0353077	3.53077	0.077445	0.246252	5.36829	0.0148986	0.0292479	0.0382097	0.00290202	0.0366214	0.00131367	4.96057	5.16221
1512.88	2.43001	1.33097	9.80964e-05	9.77663e-05	0.339993	0.550882	1.92129	1.37041	1.30645	0.0354	3.54	0.0776762	0.246987	5.38431	0.0149431	0.0293173	0.0383016	0.00290165	0.0367059	0.00130585	4.97641	5.17923
1513.85	2.43001	1.33099	9.80365e-05	9.7704e-05	0.339993	0.550879	1.92136	1.37048	1.3065	0.0355225	3.55225	0.0778447	0.247523	5.39599	0.0149755	0.0293629	0.0383626	0.00284005	0.0367618	0.00123932	4.99652	5.20086
1514.81	2.43001	1.33102	9.79768e-05	9.76418e-05	0.339993	0.550876	1.92142	1.37055	1.30654	0.0356676	3.56676	0.0779802	0.247953	5.40538	0.0150016	0.0293961	0.0384072	0.00273955	0.0368028	0.00113519	5.01982	5.22596
1515.78	2.43001	1.33104	9.79171e-05	9.75797e-05	0.339993	0.550873	1.92149	1.37061	1.30658	0.0358196	3.58196	0.0781037	0.248346	5.41394	0.0150253	0.0294247	0.0384458	0.00262619	0.0368383	0.00101869	5.04412	5.25214
1516.74	2.43001	1.33194	9.79567e-05	9.75176e-05	0.339992	0.550745	1.9239	1.37315	1.30822	0.035958	3.5958	0.0782212	0.24872	5.42209	0.0150479	0.0294809	0.0385675	0.00260955	0.0369501	0.00099213	5.05522	5.2645
1517.7	2.43001	1.33196	9.78971e-05	9.74557e-05	0.339992	0.550742	1.92396	1.37322	1.30826	0.0360661	3.60661	0.0783301	0.249066	5.42964	0.0150689	0.029504	0.038599	0.00253294	0.0369791	0.000912952	5.07334	5.284
1518.67	2.43001	1.33199	9.78376e-05	9.73938e-05	0.339992	0.550739	1.92403	1.37329	1.30831	0.0361398	3.61398	0.0784371	0.249406	5.43706	0.0150895	0.0295263	0.0386295	0.00248973	0.0370071	0.000867251	5.08663	5.29827
1519.63	2.43001	1.33201	9.77781e-05	9.7332e-05	0.339991	0.550736	1.92409	1.37336	1.30835	0.036192	3.6192	0.0785687	0.249825	5.44618	0.0151148	0.0295579	0.0386721	0.00248007	0.0370461	0.000854113	5.09691	5.30929
1520.6	2.43002	1.33204	9.77188e-05	9.72703e-05	0.339991	0.550732	1.92416	1.37342	1.30839	0.0362505	3.62505	0.0787637	0.250445	5.45969	0.0151523	0.0296133	0.0387458	0.00249527	0.0371138	0.000863287	5.10808	5.32127
1521.56	2.43002	1.33206	9.76595e-05	9.72087e-05	0.339991	0.550729	1.92422	1.37349	1.30844	0.0363459	3.63459	0.0790463	0.251343	5.47929	0.0152067	0.0297015	0.0388625	0.00251658	0.0372209	0.000875027	5.12447	5.3389
1522.52	2.43002	1.33296	9.76996e-05	9.71471e-05	0.339991	0.550599	1.92664	1.37604	1.31008	0.0364923	3.64923	0.0794076	0.252492	5.50433	0.0152762	0.0298495	0.0391052	0.00261287	0.0374436	0.000951327	5.13655	5.35235
1523.49	2.43002	1.33299	9.76404e-05	9.70856e-05	0.33999	0.550596	1.9267	1.37611	1.31012	0.036679	3.6679	0.0798162	0.253791	5.53265	0.0153548	0.0299849	0.0392838	0.00260484	0.0376075	0.000928499	5.16579	5.38393
1524.45	2.43002	1.33301	9.75813e-05	9.70242e-05	0.33999	0.550592	1.92677	1.37617	1.31016	0.0368795	3.68795	0.0802452	0.255155	5.56239	0.0154373	0.0301278	0.0394723	0.00259284	0.0377803	0.000900837	5.19701	5.41767
1525.42	2.43002	1.33303	9.75222e-05	9.69629e-05	0.33999	0.550589	1.92683	1.37624	1.31021	0.0370636	3.70636	0.0806844	0.256552	5.59283	0.0155218	0.0302744	0.0396657	0.00260206	0.0379575	0.00089391	5.22594	5.44894
1526.38	2.43002	1.33306	9.74632e-05	9.69016e-05	0.33999	0.550586	1.9269	1.37631	1.31025	0.0372086	3.72086	0.0811293	0.257967	5.62367	0.0156074	0.0304229	0.0398616	0.00265298	0.038137	0.000928395	5.24939	5.47426
1527.35	2.43003	1.33396	9.75038e-05	9.68404e-05	0.339989	0.550453	1.92932	1.37886	1.31189	0.0373106	3.73106	0.0815645	0.259351	5.65384	0.0156911	0.0305988	0.0401424	0.00283183	0.0383942	0.00108356	5.25499	5.48072
1528.31	2.43003	1.33398	9.74449e-05	9.67793e-05	0.339989	0.550449	1.92938	1.37893	1.31194	0.0373889	3.73889	0.0819619	0.260614	5.68138	0.0157675	0.0307293	0.0403149	0.00292604	0.038552	0.00116315	5.26903	5.49584
1529.27	2.43003	1.33401	9.73861e-05	9.67183e-05	0.339989	0.550446	1.92944	1.379	1.31198	0.0374772	3.74772	0.0822972	0.26168	5.70463	0.0158321	0.0308364	0.0404568	0.00297958	0.0386818	0.00120462	5.28449	5.5125
1530.24	2.43003	1.33403	9.73274e-05	9.66574e-05	0.339989	0.550443	1.92951	1.37907	1.31202	0.0376107	3.76107	0.0825713	0.262552	5.72362	0.0158848	0.0309205	0.0405683	0.00295764	0.0387839	0.00117316	5.30634	5.53611
1531.2	2.43003	1.33406	9.72687e-05	9.65965e-05	0.339988	0.550439	1.92957	1.37913	1.31207	0.0378111	3.78111	0.0828178	0.263335	5.74071	0.0159322	0.0309941	0.0406663	0.00285517	0.0388734	0.00106231	5.33766	5.57002
1532.17	2.43003	1.33495	9.73097e-05	9.65357e-05	0.339988	0.550303	1.932	1.38169	1.31371	0.0380676	3.80676	0.0830903	0.264202	5.7596	0.0159846	0.0311092	0.0408685	0.00280092	0.0390583	0.000990704	5.36487	5.6
1533.13	2.43003	1.33498	9.72511e-05	9.6475e-05	0.339988	0.5503	1.93206	1.38176	1.31376	0.0383266	3.83266	0.0834263	0.265271	5.7829	0.0160493	0.0312162	0.0410105	0.00268385	0.039188	0.000861413	5.40445	5.64292
1534.1	2.43003	1.335	9.71926e-05	9.64144e-05	0.339988	0.550296	1.93213	1.38183	1.3138	0.0385252	3.85252	0.0838146	0.266505	5.80981	0.016124	0.0313426	0.0411779	0.0026527	0.039341	0.000815781	5.43554	5.67663
1535.06	2.43004	1.33503	9.71342e-05	9.63538e-05	0.339987	0.550293	1.93219	1.3819	1.31384	0.0386475	3.86475	0.0841987	0.267726	5.83644	0.0161979	0.0314673	0.0413431	0.00269558	0.0394918	0.000844337	5.4559	5.69866
1536.02	2.43004	1.33505	9.70759e-05	9.62933e-05	0.339987	0.55029	1.93226	1.38197	1.31388	0.0387317	3.87317	0.0845155	0.268734	5.8584	0.0162588	0.0315667	0.0414751	0.00274336	0.0396123	0.000880627	5.47089	5.71485
1536.99	2.43004	1.33595	9.71173e-05	9.62329e-05	0.339987	0.550151	1.93468	1.38453	1.31553	0.0388368	3.88368	0.084732	0.269422	5.8734	0.0163005	0.0316611	0.0416513	0.00281448	0.0397732	0.000936354	5.47652	5.72139
1537.95	2.43004	1.33598	9.7059e-05	9.61726e-05	0.339987	0.550147	1.93475	1.3846	1.31558	0.0390212	3.90212	0.0848676	0.269853	5.8828	0.0163265	0.0316928	0.0416943	0.00267307	0.0398124	0.000791183	5.50565	5.75299
1538.92	2.43004	1.336	9.70008e-05	9.61123e-05	0.339986	0.550144	1.93481	1.38467	1.31562	0.0393338	3.93338	0.0850041	0.270287	5.89226	0.0163528	0.0317247	0.0417377	0.00240386	0.039852	0.000518167	5.5529	5.80436
1539.88	2.43004	1.33604	9.6944e-05	9.60521e-05	0.339986	0.550139	1.93491	1.38477	1.31568	0.0397688	3.97688	0.0852668	0.271123	5.91047	0.0164033	0.0318041	0.0418442	0.00207539	0.0399491	0.000180343	5.61733	5.87452
1540.85	2.43004	1.33695	9.69871e-05	9.5992e-05	0.339986	0.549995	1.93737	1.38738	1.31736	0.0401903	4.01903	0.0857487	0.272655	5.94388	0.016496	0.0319981	0.0421529	0.00196262	0.0402306	4.035e-05	5.66713	5.92935
1541.81	2.43004	1.33698	9.69304e-05	9.5932e-05	0.339986	0.549989	1.93747	1.38748	1.31742	0.0404455	4.04455	0.0864306	0.274823	5.99115	0.0166272	0.0322337	0.0424654	0.00201988	0.0405154	6.98771e-05	5.70618	5.97188
1542.77	2.43005	1.33702	9.68738e-05	9.5872e-05	0.339985	0.549984	1.93756	1.38758	1.31749	0.0405702	4.05702	0.0872099	0.277301	6.04516	0.0167771	0.0325053	0.0428253	0.00225511	0.0408431	0.000272917	5.72684	5.99433
1543.74	2.43005	1.33705	9.68172e-05	9.58122e-05	0.339985	0.549979	1.93766	1.38768	1.31755	0.0406754	4.06754	0.0879924	0.279789	6.09941	0.0169277	0.0327778	0.0431864	0.00251103	0.0411717	0.000496306	5.74476	6.01378
1544.7	2.43005	1.33796	9.68608e-05	9.57524e-05	0.339985	0.549832	1.94013	1.39029	1.31923	0.0408109	4.08109	0.0887332	0.282145	6.15075	0.0170702	0.0330686	0.043625	0.00281411	0.0415704	0.000759528	5.75399	6.02434
1545.67	2.43005	1.338	9.68043e-05	9.56926e-05	0.339984	0.549826	1.94022	1.3904	1.31929	0.0409781	4.09781	0.0894214	0.284333	6.19846	0.0172026	0.0333057	0.0439399	0.00296177	0.0418565	0.00087836	5.78065	6.05337
1546.63	2.43005	1.33804	9.67479e-05	9.5633e-05	0.339984	0.549821	1.94032	1.3905	1.31936	0.0411654	4.11654	0.0900577	0.286356	6.24257	0.017325	0.0335231	0.0442289	0.00306353	0.0421189	0.000953479	5.81017	6.08554
1547.59	2.43005	1.33895	9.67918e-05	9.55734e-05	0.339984	0.549671	1.94279	1.39312	1.32103	0.0413674	4.13674	0.0906439	0.28822	6.2832	0.0174378	0.0337567	0.0445937	0.0032263	0.0424498	0.00108241	5.82862	6.10621
1548.56	2.43005	1.33898	9.67355e-05	9.55139e-05	0.339984	0.549666	1.94289	1.39322	1.3211	0.0415901	4.15901	0.0911852	0.289941	6.32072	0.0175419	0.0339385	0.0448361	0.00324597	0.0426695	0.00107945	5.86312	6.14386
1549.52	2.43006	1.33902	9.66793e-05	9.54544e-05	0.339983	0.54966	1.94298	1.39332	1.32116	0.04185	4.185	0.0916977	0.291571	6.35624	0.0176405	0.0341094	0.045064	0.00321405	0.0428761	0.00102615	5.9029	6.18732
1550.49	2.43006	1.33905	9.66231e-05	9.53951e-05	0.339983	0.549654	1.94308	1.39342	1.32123	0.0421641	4.21641	0.0922081	0.293194	6.39163	0.0177387	0.0342793	0.0452908	0.00312668	0.0430815	0.000917414	5.95038	6.23923
1551.45	2.43006	1.33996	9.66675e-05	9.53358e-05	0.339983	0.549502	1.94555	1.39605	1.32291	0.0425346	4.25346	0.0927377	0.294878	6.42834	0.0178406	0.034492	0.0456298	0.00309523	0.0433884	0.000853841	5.99228	6.28572
1552.42	2.43006	1.34	9.66114e-05	9.52766e-05	0.339983	0.549496	1.94565	1.39615	1.32297	0.0429396	4.29396	0.09328	0.296602	6.46593	0.0179449	0.0346736	0.0458723	0.00293269	0.0436078	0.000668192	6.05255	6.35177
1553.38	2.43006	1.34004	9.65554e-05	9.52174e-05	0.339982	0.54949	1.94574	1.39625	1.32304	0.0433419	4.33419	0.093794	0.298236	6.50155	0.0180438	0.0348445	0.0461005	0.00275863	0.0438142	0.000472282	6.1125	6.41751
1554.34	2.43006	1.34095	9.66001e-05	9.51583e-05	0.339982	0.549334	1.94822	1.39889	1.32472	0.0437103	4.37103	0.0942253	0.299608	6.53145	0.0181267	0.0350209	0.046393	0.00268269	0.0440785	0.000368189	6.15377	6.46345
1555.31	2.43006	1.34098	9.65442e-05	9.50994e-05	0.339982	0.549329	1.94832	1.39899	1.32479	0.0440356	4.40356	0.0945473	0.300632	6.55377	0.0181887	0.0351202	0.0465268	0.00249124	0.0441994	0.000163808	6.20285	6.51733
1556.27	2.43006	1.34102	9.64884e-05	9.50404e-05	0.339982	0.549323	1.94842	1.39909	1.32485	0.0443348	4.43348	0.0948019	0.301441	6.57142	0.0182377	0.0351945	0.0466275	0.00229266	0.0442903	-4.45204e-05	6.24831	6.56724
1557.24	2.43007	1.34105	9.64326e-05	9.49816e-05	0.339981	0.549317	1.94851	1.3992	1.32492	0.044649	4.4649	0.0951283	0.302479	6.59405	0.0183005	0.0352952	0.0467632	0.00211421	0.0444129	-0.000236146	6.29592	6.61956
1558.2	2.43007	1.34196	9.64778e-05	9.49228e-05	0.339981	0.549158	1.951	1.40184	1.3266	0.0450055	4.50055	0.0957212	0.304364	6.63514	0.0184145	0.0355318	0.0471367	0.00213116	0.0447499	-0.000255628	6.33515	6.66341
1559.17	2.43007	1.342	9.64221e-05	9.48641e-05	0.339981	0.549152	1.95109	1.40194	1.32667	0.0453525	4.53525	0.0966707	0.307383	6.70096	0.0185972	0.0358636	0.0475791	0.00222656	0.0451488	-0.000203734	6.38737	6.72088
1560.13	2.43007	1.34205	9.63682e-05	9.48055e-05	0.339981	0.549144	1.95123	1.40208	1.32676	0.0456292	4.56292	0.0978505	0.311135	6.78274	0.0188241	0.036281	0.0481361	0.0025069	0.0456505	2.13207e-05	6.4295	6.76726
1561.09	2.43007	1.34297	9.64154e-05	9.47469e-05	0.33998	0.548979	1.95375	1.40478	1.32848	0.0458658	4.58658	0.0990567	0.31497	6.86635	0.0190562	0.0367462	0.0488164	0.00295064	0.0462625	0.000396748	6.45133	6.79199
1562.06	2.43007	1.34303	9.63615e-05	9.46884e-05	0.33998	0.548971	1.95389	1.40492	1.32857	0.0461196	4.61196	0.10018	0.318541	6.94419	0.0192722	0.037142	0.0493456	0.00322601	0.046738	0.000618384	6.4902	6.83482
1563.02	2.43007	1.34395	9.64092e-05	9.463e-05	0.33998	0.548803	1.95642	1.40762	1.33029	0.0464223	4.64223	0.101199	0.321783	7.01488	0.0194684	0.0375386	0.0499371	0.00351482	0.0472688	0.000846521	6.52113	6.86966
1563.99	2.43008	1.344	9.63554e-05	9.45717e-05	0.339979	0.548794	1.95656	1.40776	1.33038	0.0467791	4.67791	0.10213	0.324741	7.07935	0.0196473	0.0378625	0.0503715	0.00359238	0.0476582	0.00087911	6.57447	6.92855
1564.95	2.43008	1.34405	9.63017e-05	9.45134e-05	0.339979	0.548786	1.95669	1.40791	1.33047	0.0471762	4.71762	0.102984	0.327459	7.13861	0.0198118	0.0381582	0.0507683	0.00359211	0.0480137	0.000837453	6.63352	6.99381
1565.92	2.43008	1.34497	9.63498e-05	9.44552e-05	0.339979	0.548615	1.95923	1.41061	1.33219	0.0475908	4.75908	0.103783	0.329998	7.19396	0.0199654	0.0384732	0.0512537	0.00366293	0.048448	0.000857245	6.67983	7.04583
1566.88	2.43008	1.34502	9.62962e-05	9.43971e-05	0.339979	0.548606	1.95936	1.41076	1.33228	0.048005	4.8005	0.104567	0.332491	7.24831	0.0201162	0.0387423	0.0516158	0.00361078	0.0487718	0.000766761	6.74126	7.11383
1567.84	2.43008	1.34595	9.63446e-05	9.4339e-05	0.339978	0.548432	1.9619	1.41347	1.33401	0.0484174	4.84174	0.105411	0.335176	7.30683	0.0202786	0.0390748	0.0521261	0.00370867	0.0492276	0.000810206	6.78696	7.16528
1568.81	2.43008	1.346	9.62911e-05	9.4281e-05	0.339978	0.548423	1.96204	1.41362	1.3341	0.0488389	4.88389	0.106384	0.33827	7.37429	0.0204659	0.0394136	0.0525817	0.00374281	0.0496342	0.000795327	6.84938	7.23451
1569.77	2.43008	1.34605	9.62377e-05	9.42231e-05	0.339978	0.548414	1.96218	1.41376	1.33419	0.0492736	4.92736	0.107487	0.341775	7.45069	0.0206779	0.0397999	0.0531007	0.00382707	0.0500969	0.000823292	6.91371	7.30591
1570.74	2.43008	1.34698	9.62865e-05	9.41653e-05	0.339978	0.548237	1.96472	1.41648	1.33592	0.0497112	4.97112	0.108638	0.345436	7.53051	0.0208994	0.0402467	0.0537664	0.00405517	0.0506897	0.000978462	6.96255	7.36103
1571.7	2.43009	1.34703	9.62332e-05	9.41075e-05	0.339977	0.548228	1.96485	1.41663	1.33601	0.0501471	5.01471	0.109743	0.34895	7.60711	0.021112	0.0406335	0.0542868	0.00413975	0.0511526	0.00100545	7.02701	7.43271
1572.66	2.43009	1.34795	9.62825e-05	9.40498e-05	0.339977	0.548047	1.9674	1.41935	1.33774	0.050603	5.0603	0.110761	0.352187	7.67767	0.0213078	0.0410314	0.0548895	0.00428652	0.0516879	0.00108493	7.07809	7.49046
1573.63	2.43009	1.348	9.62292e-05	9.39922e-05	0.339977	0.548038	1.96754	1.4195	1.33784	0.0511258	5.11258	0.111743	0.35531	7.74575	0.0214968	0.0413724	0.0553494	0.00422362	0.052096	0.000970236	7.15469	7.57582
1574.59	2.43009	1.34805	9.6176e-05	9.39346e-05	0.339977	0.548029	1.96768	1.41965	1.33793	0.0517665	5.17665	0.112805	0.358686	7.81936	0.0217011	0.0417425	0.0558484	0.00408186	0.0525384	0.000771854	7.24786	7.67982
1575.56	2.43009	1.34897	9.62258e-05	9.38771e-05	0.339976	0.547845	1.97023	1.42238	1.33966	0.0525244	5.25244	0.114059	0.362673	7.90626	0.0219423	0.0422282	0.0565715	0.00404707	0.0531786	0.000654194	7.34066	7.78455
1576.52	2.43009	1.34903	9.61726e-05	9.38197e-05	0.339976	0.547836	1.97036	1.42253	1.33975	0.0532941	5.32941	0.11552	0.367317	8.00752	0.0222233	0.0427454	0.0572683	0.00397417	0.0537947	0.000500554	7.45183	7.90905
1577.49	2.43009	1.34995	9.62228e-05	9.37624e-05	0.339976	0.547649	1.97292	1.42527	1.34149	0.0539407	5.39407	0.117086	0.372298	8.1161	0.0225246	0.0433476	0.0581504	0.00420966	0.0545733	0.000632585	7.52855	7.99608
1578.45	2.4301	1.35	9.61698e-05	9.37051e-05	0.339975	0.547639	1.97306	1.42542	1.34158	0.0544495	5.44495	0.118639	0.377236	8.22375	0.0228234	0.0438984	0.0588932	0.00444374	0.0552279	0.000778448	7.60323	8.07986
1579.41	2.4301	1.35	9.61109e-05	9.36479e-05	0.339975	0.54764	1.97306	1.42542	1.34158	0.0549141	5.49141	0.120134	0.381989	8.32736	0.0231109	0.0444242	0.0595987	0.00468458	0.0558487	0.0009346	7.67281	8.1579
1580.38	2.4301	1.35097	9.61663e-05	9.35908e-05	0.339975	0.547442	1.97573	1.42829	1.3434	0.0554327	5.54327	0.121605	0.386668	8.42936	0.023394	0.0449943	0.0604452	0.00501248	0.0565924	0.00115971	7.73034	8.22369
1581.34	2.4301	1.35101	9.61129e-05	9.35337e-05	0.339975	0.547433	1.97585	1.42842	1.34348	0.0560568	5.60568	0.123106	0.39144	8.5334	0.0236828	0.0455244	0.0611611	0.00510432	0.0572204	0.00116363	7.82123	8.326
1582.31	2.4301	1.35106	9.60596e-05	9.34767e-05	0.339974	0.547424	1.97598	1.42856	1.34356	0.0567862	5.67862	0.124672	0.396418	8.64192	0.0239839	0.0460777	0.0619084	0.0051222	0.057875	0.00108877	7.9269	8.44514
1583.27	2.4301	1.35198	9.611e-05	9.34198e-05	0.339974	0.547232	1.97853	1.4313	1.3453	0.0575792	5.75792	0.1263	0.401596	8.75479	0.0242972	0.046704	0.0628309	0.00525169	0.0586816	0.00110241	8.02303	8.55488
1584.24	2.4301	1.35202	9.60568e-05	9.33629e-05	0.339974	0.547223	1.97866	1.43143	1.34538	0.0583808	5.83808	0.127972	0.406913	8.8707	0.0246189	0.0472962	0.0636315	0.00525066	0.0593804	0.000999644	8.13872	8.68575
1585.2	2.43011	1.35294	9.61077e-05	9.33061e-05	0.339974	0.547027	1.98121	1.43418	1.34712	0.0591592	5.91592	0.129682	0.41235	8.98922	0.0249478	0.0479535	0.0645991	0.00543987	0.0602236	0.00106438	8.23224	8.79294
1586.16	2.43011	1.35299	9.60545e-05	9.32494e-05	0.339973	0.547018	1.98134	1.43432	1.3472	0.0599219	5.99219	0.131445	0.417954	9.11141	0.0252869	0.0485784	0.065445	0.0055231	0.0609594	0.00103745	8.34247	8.918
1587.13	2.43011	1.35303	9.60014e-05	9.31927e-05	0.339973	0.547009	1.98146	1.43445	1.34729	0.0607003	6.07003	0.133283	0.423799	9.23881	0.0256405	0.0492304	0.0663276	0.00562728	0.0617257	0.00102537	8.45498	9.04585
1588.09	2.43011	1.35395	9.60527e-05	9.31362e-05	0.339973	0.54681	1.98402	1.43721	1.34903	0.0615243	6.15243	0.135204	0.429908	9.37199	0.0260101	0.0499668	0.0674066	0.00588229	0.0626607	0.00113642	8.55414	9.16005
1589.06	2.43011	1.354	9.59997e-05	9.30796e-05	0.339972	0.546801	1.98415	1.43735	1.34911	0.062409	6.2409	0.137199	0.436251	9.51026	0.0263938	0.050676	0.0683676	0.00595863	0.0634918	0.00108284	8.68139	9.30516
1590.02	2.43011	1.35406	9.59488e-05	9.30232e-05	0.339972	0.546788	1.98432	1.43753	1.34923	0.0633568	6.33568	0.139253	0.442782	9.65264	0.026789	0.0514074	0.0693603	0.00600353	0.0643487	0.00099188	8.81715	9.46029
1590.99	2.43011	1.355	9.60026e-05	9.29668e-05	0.339972	0.546582	1.98693	1.44035	1.351	0.0643679	6.43679	0.141365	0.449498	9.79905	0.0271953	0.0522164	0.0705446	0.00617665	0.0653686	0.00100072	8.94108	9.60367
1591.95	2.43011	1.35594	9.60568e-05	9.29105e-05	0.339972	0.546373	1.98955	1.44318	1.35278	0.0654428	6.54428	0.143553	0.456456	9.95074	0.0276163	0.0530547	0.0717714	0.00632855	0.0664227	0.000979908	9.07332	9.75694
1592.91	2.43012	1.356	9.6006e-05	9.28543e-05	0.339971	0.546359	1.98972	1.44336	1.3529	0.0665762	6.65762	0.145837	0.463716	10.109	0.0280556	0.05387	0.0728807	0.0063045	0.0673737	0.000797483	9.23454	9.94236
1593.88	2.43012	1.35694	9.60607e-05	9.27981e-05	0.339971	0.546147	1.99234	1.4462	1.35468	0.067749	6.7749	0.148221	0.471299	10.2743	0.0285143	0.054782	0.0742121	0.0064631	0.0685123	0.000763267	9.37953	10.1111
1594.84	2.43012	1.357	9.601e-05	9.2742e-05	0.339971	0.546133	1.99252	1.44638	1.3548	0.0689311	6.89311	0.150702	0.479186	10.4463	0.0289915	0.0556694	0.0754208	0.00648965	0.0695433	0.000612201	9.54739	10.3051
1595.81	2.43012	1.35706	9.59594e-05	9.2686e-05	0.339971	0.54612	1.99269	1.44657	1.35491	0.0700968	7.00968	0.153264	0.487332	10.6238	0.0294844	0.056586	0.0766691	0.00657235	0.0706057	0.000508877	9.71313	10.497
1596.77	2.43012	1.358	9.60145e-05	9.263e-05	0.33997	0.545904	1.99532	1.44941	1.3567	0.0712424	7.12424	0.155901	0.495718	10.8067	0.0299917	0.0575928	0.078136	0.00689358	0.0718506	0.000608224	9.85324	10.6614
1597.73	2.43012	1.35894	9.607e-05	9.25741e-05	0.33997	0.545685	1.99795	1.45226	1.35848	0.0723889	7.23889	0.158615	0.504349	10.9948	0.0305139	0.0586294	0.0796471	0.00725821	0.0731295	0.000740557	9.99286	10.8257
1598.7	2.43012	1.359	9.60195e-05	9.25183e-05	0.33997	0.545671	1.99812	1.45245	1.3586	0.0735697	7.35697	0.161412	0.513242	11.1887	0.0310519	0.0596318	0.0810159	0.00744622	0.0742846	0.000714894	10.1603	11.0209
1599.66	2.43013	1.359	9.59614e-05	9.24625e-05	0.33997	0.545671	1.99812	1.45245	1.3586	0.0748145	7.48145	0.164298	0.522417	11.3887	0.0316071	0.0606612	0.0824143	0.00759979	0.0754615	0.000647021	10.3385	11.229
1600.63	2.43013	1.359	9.59035e-05	9.24068e-05	0.339969	0.545672	1.99812	1.45245	1.3586	0.0761377	7.61377	0.167281	0.531903	11.5955	0.032181	0.0617253	0.0838599	0.00772223	0.0766749	0.000537187	10.5277	11.4505
1601.59	2.43013	1.35958	9.59164e-05	9.23512e-05	0.339969	0.545534	1.99976	1.45422	1.35971	0.0775335	7.75335	0.170374	0.541737	11.8099	0.0327759	0.0628749	0.0854917	0.0079582	0.0780404	0.00050692	10.7105	11.6666
1602.56	2.43013	1.35958	9.58585e-05	9.22956e-05	0.339969	0.545534	1.99976	1.45422	1.35971	0.0789792	7.89792	0.173584	0.551946	12.0324	0.0333936	0.0640212	0.0870502	0.00807101	0.0793406	0.000361449	10.9168	11.9095
1603.52	2.43013	1.36017	9.58716e-05	9.22401e-05	0.339968	0.545395	2.0014	1.456	1.36082	0.0804454	8.04454	0.176906	0.562506	12.2626	0.0340325	0.065255	0.0888005	0.00835507	0.0807962	0.000350819	11.1089	12.1377
1604.48	2.43013	1.36017	9.58138e-05	9.21847e-05	0.339968	0.545396	2.0014	1.456	1.36082	0.0819121	8.19121	0.18031	0.573331	12.4986	0.0346874	0.0664707	0.0904547	0.00854262	0.0821675	0.000255374	11.3182	12.3856
1605.45	2.43013	1.36075	9.58271e-05	9.21293e-05	0.339968	0.545256	2.00304	1.45778	1.36194	0.083382	8.3382	0.183774	0.584347	12.7388	0.0353539	0.0677572	0.092281	0.00889903	0.0836763	0.000294345	11.5103	12.6153
1606.41	2.43014	1.36075	9.57695e-05	9.2074e-05	0.339968	0.545256	2.00304	1.45778	1.36193	0.0848845	8.48845	0.187313	0.595599	12.9841	0.0360347	0.0690204	0.0940013	0.00911679	0.0850928	0.000208327	11.7248	12.8706
1607.38	2.43014	1.36133	9.57829e-05	9.20188e-05	0.339967	0.545115	2.00468	1.45956	1.36305	0.0864617	8.64617	0.190979	0.607256	13.2382	0.0367399	0.0703812	0.0959331	0.00947142	0.086678	0.000216318	11.9312	13.1189
1608.34	2.43014	1.36133	9.57254e-05	9.19636e-05	0.339967	0.545115	2.00468	1.45956	1.36305	0.0881321	8.81321	0.194834	0.619512	13.5054	0.0374814	0.0717585	0.0978102	0.00967815	0.0882128	8.07074e-05	12.169	13.4038
1609.31	2.43014	1.36192	9.5739e-05	9.19085e-05	0.339967	0.544972	2.00632	1.46135	1.36417	0.089854	8.9854	0.198867	0.632337	13.7849	0.0382574	0.0732545	0.0999312	0.0100772	0.0899405	8.64775e-05	12.3949	13.6771
1610.27	2.43014	1.36171	9.56561e-05	9.18535e-05	0.339967	0.545024	2.00573	1.46071	1.36376	0.0915323	9.15323	0.202968	0.645376	14.0692	0.0390462	0.0747003	0.101874	0.0103412	0.0915166	-1.57064e-05	12.641	13.9731
1611.23	2.43014	1.3615	9.55734e-05	9.17985e-05	0.339966	0.545076	2.00514	1.46007	1.36336	0.0930829	9.30829	0.206978	0.658127	14.3472	0.0398177	0.0761103	0.103766	0.010683	0.0930467	-3.62165e-05	12.8701	14.2493
1612.2	2.43014	1.36129	9.54907e-05	9.17436e-05	0.339966	0.545127	2.00456	1.45943	1.36296	0.094497	9.4497	0.210811	0.670314	14.6129	0.040555	0.0774526	0.105565	0.0110679	0.0944963	-6.62627e-07	13.0808	14.5039
1613.16	2.43014	1.36108	9.54082e-05	9.16887e-05	0.339966	0.545179	2.00397	1.45879	1.36256	0.0958649	9.58649	0.21454	0.682174	14.8714	0.0412726	0.0787548	0.107308	0.0114432	0.0958964	3.15355e-05	13.2855	14.7518
1614.13	2.43015	1.36087	9.53257e-05	9.1634e-05	0.339965	0.54523	2.00338	1.45815	1.36216	0.097367	9.7367	0.218413	0.694486	15.1398	0.0420175	0.0801069	0.109118	0.0117514	0.0973456	-2.13685e-05	13.5093	15.0237
1615.09	2.43015	1.36067	9.52435e-05	9.15793e-05	0.339965	0.545281	2.00279	1.45751	1.36176	0.0992073	9.92073	0.222726	0.7082	15.4388	0.0428472	0.0816183	0.111144	0.0119371	0.0989618	-0.000245478	13.7806	15.3546
1616.06	2.43015	1.36104	9.52319e-05	9.15246e-05	0.339965	0.54519	2.00385	1.45866	1.36247	0.10142	10.142	0.227594	0.723681	15.7763	0.0437838	0.0833923	0.11362	0.0122002	0.100928	-0.000491346	14.0822	15.7265
1617.02	2.43015	1.36025	9.50792e-05	9.147e-05	0.339965	0.545382	2.00162	1.45623	1.36096	0.103696	10.3696	0.232755	0.740091	16.134	0.0447767	0.0851466	0.115881	0.0121849	0.102717	-0.000979164	14.4375	16.1611
1617.98	2.43015	1.36004	9.49973e-05	9.14155e-05	0.339964	0.545433	2.00103	1.4556	1.36056	0.105624	10.5624	0.237734	0.755923	16.4791	0.0457345	0.0868931	0.118223	0.0125989	0.104562	-0.00106233	14.7229	16.5133
1618.95	2.43015	1.35983	9.49155e-05	9.13611e-05	0.339964	0.545483	2.00044	1.45496	1.36016	0.107097	10.7097	0.24225	0.770281	16.7921	0.0466032	0.0884673	0.120329	0.0132324	0.106214	-0.000882766	14.9455	16.7883
1619.91	2.43015	1.35867	9.47189e-05	9.13067e-05	0.339964	0.54576	1.99716	1.4514	1.35793	0.108306	10.8306	0.246384	0.783425	17.0787	0.0473984	0.0897906	0.121929	0.013623	0.107465	-0.000840987	15.1705	17.0621
1620.88	2.43016	1.3575	9.45234e-05	9.12524e-05	0.339963	0.546032	1.99389	1.44786	1.3557	0.109513	10.9513	0.250443	0.796333	17.3601	0.0481794	0.0910815	0.123479	0.0139663	0.108674	-0.000839239	15.3965	17.3378
1621.84	2.43016	1.35575	9.42599e-05	9.11981e-05	0.339963	0.54643	1.98899	1.44256	1.35237	0.110895	11.0895	0.254713	0.809911	17.6561	0.0490009	0.0923763	0.124927	0.0140319	0.109799	-0.00109553	15.6729	17.6739
1622.8	2.43016	1.35458	9.40666e-05	9.11439e-05	0.339963	0.54669	1.98574	1.43905	1.35016	0.112463	11.2463	0.259271	0.824403	17.972	0.0498777	0.0938364	0.126694	0.0142307	0.111169	-0.00129359	15.9533	18.0189
1623.77	2.43016	1.35342	9.38743e-05	9.10898e-05	0.339963	0.546944	1.98249	1.43554	1.34794	0.114052	11.4052	0.263935	0.839234	18.2953	0.050775	0.0953293	0.128499	0.0144465	0.112564	-0.00148761	16.2384	18.3707
1624.73	2.43016	1.35225	9.36829e-05	9.10358e-05	0.339962	0.547194	1.97925	1.43205	1.34574	0.11546	11.546	0.268432	0.853533	18.607	0.05164	0.0967558	0.130208	0.0147479	0.113881	-0.00157852	16.4995	18.6928
1625.7	2.43016	1.35108	9.34924e-05	9.09818e-05	0.339962	0.547439	1.97601	1.42857	1.34354	0.116633	11.6633	0.272647	0.866936	18.8992	0.052451	0.0980754	0.131768	0.0151348	0.11508	-0.00155308	16.7285	18.9747
1626.66	2.43016	1.34992	9.33029e-05	9.09278e-05	0.339962	0.54768	1.97278	1.4251	1.34134	0.117671	11.7671	0.276676	0.879748	19.1785	0.0532261	0.0993229	0.133226	0.0155546	0.116197	-0.00147405	16.9393	19.2342
1627.63	2.43017	1.34875	9.31143e-05	9.0874e-05	0.339962	0.547915	1.96955	1.42164	1.33914	0.118677	11.8677	0.280664	0.892427	19.4549	0.0539932	0.100551	0.134652	0.0159751	0.117287	-0.00138984	17.1468	19.4896
1628.59	2.43017	1.347	9.28606e-05	9.08202e-05	0.339961	0.548259	1.96473	1.41647	1.33586	0.119655	11.9655	0.284607	0.904965	19.7282	0.0547518	0.101686	0.135838	0.0161831	0.118192	-0.00146346	17.3779	19.7719
1629.55	2.43017	1.34758	9.28714e-05	9.07664e-05	0.339961	0.548146	1.96633	1.41819	1.33695	0.120531	12.0531	0.288332	0.916807	19.9864	0.0554682	0.103028	0.137744	0.017213	0.119641	-0.000890033	17.4888	19.9157
1630.52	2.43017	1.3455	9.25818e-05	9.07128e-05	0.339961	0.548547	1.9606	1.41206	1.33306	0.121249	12.1249	0.291645	0.927342	20.216	0.0561056	0.103887	0.138487	0.0172384	0.120205	-0.00104403	17.6996	20.1704
1631.48	2.43017	1.34342	9.22947e-05	9.06591e-05	0.33996	0.548932	1.95489	1.40596	1.32917	0.121818	12.1818	0.29449	0.936389	20.4133	0.0566529	0.104575	0.138999	0.0171806	0.120592	-0.00122562	17.8901	20.3992
1632.45	2.43017	1.34133	9.201e-05	9.06056e-05	0.33996	0.549303	1.9492	1.3999	1.3253	0.122294	12.2294	0.296992	0.944344	20.5867	0.0571343	0.105139	0.13934	0.0170462	0.120851	-0.00144292	18.0682	20.6122
1633.41	2.43017	1.33925	9.17277e-05	9.05521e-05	0.33996	0.549659	1.94353	1.39387	1.32144	0.122733	12.2733	0.299375	0.951921	20.7519	0.0575927	0.105657	0.13962	0.0168867	0.121063	-0.00167037	18.242	20.8196
1634.38	2.43018	1.33717	9.14478e-05	9.04987e-05	0.33996	0.550001	1.93788	1.38788	1.3176	0.123133	12.3133	0.301833	0.959737	20.9223	0.0580656	0.106199	0.139928	0.0167952	0.121296	-0.00183693	18.411	21.021
1635.34	2.43018	1.33508	9.11702e-05	9.04453e-05	0.339959	0.550329	1.93224	1.38192	1.31377	0.123396	12.3396	0.30438	0.967835	21.0988	0.0585555	0.10677	0.140272	0.0168756	0.121556	-0.00184033	18.5605	21.1973
1636.3	2.43018	1.333	9.08949e-05	9.0392e-05	0.339959	0.550642	1.92663	1.37599	1.30995	0.123413	12.3413	0.306832	0.975634	21.2688	0.0590273	0.107306	0.140565	0.0171523	0.121778	-0.00163537	18.6735	21.3267
1637.27	2.43018	1.33092	9.06219e-05	9.03388e-05	0.339959	0.550942	1.92104	1.3701	1.30615	0.123202	12.3202	0.308979	0.982461	21.4176	0.0594404	0.107732	0.140714	0.0175119	0.12189	-0.00131214	18.7522	21.4121
1638.23	2.43018	1.33041	9.05153e-05	9.02856e-05	0.339959	0.551013	1.91967	1.36866	1.30522	0.122873	12.2873	0.310741	0.988063	21.5398	0.0597793	0.108219	0.141249	0.0183763	0.122294	-0.000578964	18.7375	21.3881
1639.2	2.43018	1.32675	9.00826e-05	9.02325e-05	0.339958	0.5515	1.90991	1.35841	1.29858	0.122496	12.2496	0.312142	0.992517	21.6369	0.0600488	0.108187	0.140489	0.0179931	0.12172	-0.000775954	18.8657	21.5263
1640.16	2.43018	1.32375	8.9723e-05	9.01795e-05	0.339958	0.551868	1.90194	1.35007	1.29316	0.122095	12.2095	0.313223	0.995953	21.7118	0.0602567	0.108128	0.139827	0.0177318	0.121219	-0.000875654	18.9584	21.6234
1641.13	2.43019	1.32075	8.93676e-05	9.01265e-05	0.339958	0.552209	1.89401	1.3418	1.28777	0.121696	12.1696	0.313998	0.998418	21.7655	0.0604058	0.107966	0.139035	0.0173394	0.12062	-0.0010757	19.0511	21.7203
1642.09	2.43019	1.31833	8.90741e-05	9.00736e-05	0.339957	0.552464	1.88765	1.33519	1.28344	0.121331	12.1331	0.314464	0.999899	21.7978	0.0604955	0.107772	0.138318	0.0169874	0.120077	-0.00125418	19.1207	21.7917
1643.05	2.43019	1.31533	8.87261e-05	9.00207e-05	0.339957	0.552756	1.87979	1.32703	1.2781	0.121008	12.1008	0.314608	1.00036	21.8078	0.0605232	0.1074	0.137267	0.0162592	0.119279	-0.00172919	19.2247	21.903
1644.02	2.43019	1.31233	8.83822e-05	8.99679e-05	0.339957	0.553022	1.87197	1.31895	1.27278	0.120654	12.0654	0.314408	0.999723	21.794	0.0604848	0.106916	0.13608	0.0154255	0.118375	-0.0022786	19.3235	22.0077
1644.98	2.43019	1.30933	8.80421e-05	8.99152e-05	0.339957	0.553261	1.86418	1.31092	1.26748	0.120081	12.0081	0.313864	0.997993	21.7563	0.0603801	0.10632	0.134759	0.0146776	0.117368	-0.00271253	19.3866	22.0668
1645.95	2.43019	1.30692	8.7761e-05	8.98625e-05	0.339956	0.553436	1.85794	1.3045	1.26324	0.119089	11.9089	0.313052	0.995412	21.7	0.0602239	0.105706	0.133532	0.0144429	0.116431	-0.00265775	19.3529	22.0063
1646.91	2.43019	1.30392	8.74279e-05	8.98099e-05	0.339956	0.553629	1.85022	1.29659	1.25799	0.11775	11.775	0.312138	0.992505	21.6366	0.0600481	0.104998	0.132086	0.0143356	0.115324	-0.00242634	19.2883	21.9032
1647.88	2.4302	1.30092	8.70985e-05	8.97573e-05	0.339956	0.553798	1.84254	1.28874	1.25276	0.116456	11.6456	0.31126	0.989713	21.5757	0.0598791	0.104308	0.130673	0.0142169	0.114239	-0.00221694	19.2283	21.8064
1648.84	2.4302	1.29792	8.67728e-05	8.97048e-05	0.339955	0.553942	1.83489	1.28095	1.24756	0.115492	11.5492	0.310399	0.986974	21.516	0.0597135	0.10363	0.129285	0.0137932	0.113171	-0.00232095	19.2205	21.7762
1649.8	2.4302	1.29588	8.6537e-05	8.96524e-05	0.339955	0.554026	1.82971	1.27569	1.24404	0.114816	11.4816	0.30937	0.983703	21.4447	0.0595156	0.103006	0.128144	0.0133275	0.11229	-0.00252566	19.2144	21.7543
1650.77	2.4302	1.29383	8.6303e-05	8.96e-05	0.339955	0.554099	1.82455	1.27045	1.24053	0.114166	11.4166	0.307897	0.979019	21.3426	0.0592321	0.102238	0.126829	0.0126631	0.111274	-0.00289176	19.2117	21.7368
1651.73	2.4302	1.29179	8.60706e-05	8.95477e-05	0.339955	0.554161	1.8194	1.26523	1.23702	0.113116	11.3116	0.305748	0.972186	21.1937	0.0588187	0.101251	0.12525	0.0121343	0.110051	-0.00306549	19.1404	21.6331
1652.7	2.4302	1.28485	8.5413e-05	8.94955e-05	0.339954	0.55429	1.80201	1.24772	1.2252	0.111235	11.1235	0.302991	0.963421	21.0026	0.0582885	0.0995718	0.121996	0.0107607	0.107517	-0.00371795	19.15	21.6025
1653.66	2.4302	1.28771	8.5611e-05	8.94433e-05	0.339954	0.554253	1.80915	1.25489	1.23005	0.108754	10.8754	0.30016	0.954417	20.8063	0.0577437	0.0988699	0.121615	0.0128612	0.10722	-0.00153407	18.606	20.9356
1654.62	2.4302	1.28567	8.53837e-05	8.93912e-05	0.339954	0.554282	1.80404	1.24976	1.22658	0.106603	10.6603	0.297808	0.94694	20.6433	0.0572913	0.0978349	0.120003	0.0133997	0.105958	-0.000644637	18.3382	20.5889
1655.59	2.43021	1.28304	8.51081e-05	8.93391e-05	0.339953	0.554305	1.79751	1.24321	1.22214	0.105135	10.5135	0.295958	0.941056	20.515	0.0569353	0.0969131	0.118441	0.0133064	0.104733	-0.000401648	18.2102	20.4144
1656.55	2.43021	1.28042	8.4835e-05	8.92871e-05	0.339953	0.55431	1.791	1.23669	1.21771	0.104074	10.4074	0.294263	0.935668	20.3976	0.0566093	0.096049	0.11696	0.0128863	0.103568	-0.000505928	18.1502	20.325
1657.52	2.43021	1.27837	8.46134e-05	8.92352e-05	0.339953	0.554302	1.78596	1.23166	1.21428	0.103145	10.3145	0.292401	0.929746	20.2685	0.0562511	0.0951919	0.11559	0.012445	0.102487	-0.000657823	18.0863	20.234
1658.48	2.43021	1.27575	8.43448e-05	8.91833e-05	0.339953	0.554277	1.7795	1.22522	1.20989	0.102201	10.2201	0.290191	0.92272	20.1153	0.055826	0.0941726	0.113939	0.0117374	0.101181	-0.00102023	18.0431	20.1661
1659.45	2.43021	1.2746	8.42002e-05	8.91315e-05	0.339952	0.554261	1.77667	1.22241	1.20797	0.101148	10.1148	0.287561	0.914357	19.933	0.05532	0.0931591	0.112533	0.0113854	0.100066	-0.00108163	17.9163	20.0026
1660.41	2.43021	1.27286	8.40083e-05	8.90797e-05	0.339952	0.554231	1.77242	1.21819	1.20508	0.0998844	9.98844	0.284509	0.904652	19.7214	0.0547328	0.0919602	0.110819	0.0109348	0.0987027	-0.00118166	17.7755	19.8196
1661.37	2.43021	1.27113	8.38174e-05	8.9028e-05	0.339952	0.554193	1.76819	1.21399	1.2022	0.0983432	9.83432	0.281121	0.893881	19.4866	0.0540812	0.0906589	0.10899	0.0106465	0.0972428	-0.00110042	17.5831	19.5739
1662.34	2.43022	1.26939	8.36277e-05	8.89764e-05	0.339952	0.554149	1.76396	1.20981	1.19932	0.0966044	9.66044	0.277591	0.882654	19.2419	0.0534019	0.0893176	0.107121	0.0105162	0.095746	-0.000858369	17.3529	19.2828
1663.3	2.43022	1.26766	8.34392e-05	8.89248e-05	0.339951	0.554097	1.75974	1.20565	1.19645	0.0949095	9.49095	0.274143	0.871692	19.0029	0.0527387	0.0880095	0.105299	0.0103899	0.0942827	-0.000626799	17.1279	18.9994
1664.27	2.43022	1.26592	8.32517e-05	8.88733e-05	0.339951	0.554038	1.75554	1.2015	1.1936	0.0934701	9.34701	0.270906	0.8614	18.7785	0.052116	0.086775	0.103574	0.0101041	0.092892	-0.000578134	16.9466	18.7702
1665.23	2.43022	1.26477	8.31117e-05	8.88218e-05	0.339951	0.553995	1.75276	1.19876	1.1917	0.0923111	9.23111	0.267822	0.851592	18.5647	0.0515226	0.0856427	0.10206	0.00974939	0.091668	-0.000643103	16.7913	18.5758
1666.2	2.43022	1.26304	8.29261e-05	8.87704e-05	0.33995	0.553925	1.74857	1.19465	1.18885	0.0912895	9.12895	0.264684	0.841616	18.3472	0.0509191	0.0844504	0.100399	0.00910976	0.0903208	-0.00096871	16.6825	18.4358
1667.16	2.43022	1.2613	8.27416e-05	8.87191e-05	0.33995	0.553848	1.7444	1.19055	1.18602	0.0901766	9.01766	0.261261	0.830732	18.1099	0.0502605	0.0831727	0.0986441	0.00846752	0.0888929	-0.00128373	16.5554	18.2742
1668.12	2.43022	1.25957	8.25581e-05	8.86678e-05	0.33995	0.553764	1.74023	1.18647	1.18318	0.0887505	8.87505	0.257437	0.818573	17.8449	0.0495249	0.0817737	0.0967533	0.00800281	0.0873493	-0.0014012	16.3689	18.0414
1669.09	2.43023	1.25783	8.23758e-05	8.86166e-05	0.33995	0.553674	1.73608	1.18241	1.18036	0.0869557	8.69557	0.253333	0.805523	17.5604	0.0487354	0.0802923	0.0947737	0.00781796	0.0857273	-0.0012284	16.1118	17.7248
1670.05	2.43023	1.25683	8.2251e-05	8.85654e-05	0.339949	0.553618	1.73369	1.18007	1.17873	0.0850292	8.50292	0.249254	0.792552	17.2776	0.0479506	0.0788797	0.0929781	0.00794891	0.0842509	-0.000778315	15.8005	17.3473
1671.02	2.43023	1.25525	8.20819e-05	8.85143e-05	0.339949	0.553526	1.72991	1.17639	1.17617	0.083317	8.3317	0.245442	0.780431	17.0134	0.0472173	0.0775136	0.0911688	0.00785185	0.0827581	-0.000558898	15.5481	17.0395
1671.98	2.43023	1.25425	8.19581e-05	8.84632e-05	0.339949	0.553466	1.72753	1.17407	1.17455	0.0819294	8.19294	0.241886	0.769124	16.7669	0.0465332	0.0762754	0.089589	0.00765963	0.0814504	-0.00047898	15.3334	16.7797
1672.95	2.43023	1.25267	8.17905e-05	8.84123e-05	0.339948	0.553365	1.72377	1.17041	1.17199	0.0807037	8.07037	0.238365	0.757929	16.5228	0.0458558	0.0750115	0.0879126	0.00720887	0.0800584	-0.000645275	15.168	16.5773
1673.91	2.43023	1.25167	8.16677e-05	8.83613e-05	0.339948	0.553298	1.7214	1.16811	1.17038	0.0794057	7.94057	0.234642	0.746089	16.2647	0.0451395	0.0737289	0.0862905	0.00688481	0.0787073	-0.000698371	14.967	16.3353
1674.87	2.43023	1.25008	8.15016e-05	8.83105e-05	0.339948	0.553188	1.71766	1.16447	1.16783	0.0779075	7.79075	0.230639	0.733361	15.9873	0.0443695	0.0723237	0.0844616	0.00655406	0.0771789	-0.000728646	14.7467	16.0694
1675.84	2.43024	1.2485	8.13363e-05	8.82596e-05	0.339948	0.553073	1.71392	1.16085	1.16529	0.0762706	7.62706	0.226503	0.720211	15.7006	0.0435739	0.0708828	0.0825987	0.00632807	0.0756165	-0.000654133	14.4977	15.7708
1676.8	2.43024	1.2475	8.12152e-05	8.82089e-05	0.339947	0.552998	1.71156	1.15857	1.16368	0.0746885	7.46885	0.222501	0.707485	15.4232	0.0428039	0.0695266	0.0809069	0.00621838	0.0741927	-0.000495807	14.2378	15.4621
1677.77	2.43024	1.24592	8.10513e-05	8.81582e-05	0.339947	0.552874	1.70784	1.15497	1.16115	0.0733217	7.33217	0.218818	0.695774	15.1679	0.0420954	0.0682378	0.0792343	0.0059126	0.0727805	-0.000541218	14.036	15.2209
1678.73	2.43024	1.24433	8.08883e-05	8.81076e-05	0.339947	0.552745	1.70413	1.15138	1.15862	0.072202	7.2202	0.215437	0.685026	14.9336	0.0414451	0.0670485	0.0776841	0.00548206	0.0714674	-0.000734553	13.8797	15.0335
1679.69	2.43024	1.24433	8.08418e-05	8.8057e-05	0.339946	0.552745	1.70413	1.15138	1.15862	0.0712605	7.12605	0.212178	0.674663	14.7076	0.0408181	0.0659962	0.0764647	0.00520421	0.0704319	-0.000828622	13.7066	14.8312
1680.66	2.43024	1.24275	8.06798e-05	8.80065e-05	0.339946	0.552611	1.70042	1.14781	1.1561	0.0703669	7.03669	0.208768	0.66382	14.4713	0.0401622	0.0648055	0.0749218	0.00455485	0.0691179	-0.00124897	13.5915	14.6926
1681.62	2.43025	1.24217	8.0591e-05	8.7956e-05	0.339946	0.55256	1.69906	1.1465	1.15517	0.069322	6.9322	0.20492	0.651582	14.2045	0.0394217	0.0635407	0.0734006	0.00407862	0.0678187	-0.00150334	13.4152	14.4859
1682.59	2.43025	1.24117	8.04723e-05	8.79056e-05	0.339946	0.552472	1.69672	1.14425	1.15359	0.0678721	6.78721	0.200468	0.637426	13.8959	0.0385653	0.0620687	0.0716016	0.00372952	0.066277	-0.00159507	13.1721	14.2014
1683.55	2.43025	1.24058	8.0384e-05	8.78553e-05	0.339945	0.552419	1.69536	1.14294	1.15266	0.0659261	6.59261	0.195594	0.621928	13.558	0.0376276	0.0604932	0.0697281	0.00380198	0.0646657	-0.00126043	12.8188	13.7917
1684.52	2.43025	1.23958	8.0266e-05	8.7805e-05	0.339945	0.552327	1.69303	1.14071	1.15108	0.0638437	6.38437	0.190844	0.606826	13.2288	0.0367139	0.0589376	0.0678416	0.00399792	0.0630371	-0.000806567	12.4492	13.3643
1685.48	2.43025	1.239	8.01781e-05	8.77547e-05	0.339945	0.552273	1.69168	1.1394	1.15015	0.0621063	6.21063	0.186702	0.593656	12.9417	0.0359171	0.0575953	0.0662434	0.0041371	0.0616526	-0.000453657	12.1335	13.001
1686.44	2.43025	1.238	8.00607e-05	8.77046e-05	0.339944	0.552178	1.68935	1.13717	1.14857	0.0607792	6.07792	0.183187	0.582481	12.6981	0.035241	0.0564284	0.064812	0.00403282	0.0604089	-0.000370281	11.908	12.7412
1687.41	2.43025	1.237	7.99437e-05	8.76544e-05	0.339944	0.552081	1.68703	1.13495	1.14699	0.0596482	5.96482	0.17999	0.572314	12.4764	0.0346259	0.0553624	0.0635003	0.00385212	0.059266	-0.000382153	11.7196	12.5244
1688.37	2.43026	1.237	7.9898e-05	8.76044e-05	0.339944	0.552081	1.68703	1.13495	1.14699	0.0585321	5.85321	0.176811	0.562204	12.256	0.0340142	0.0543533	0.0623428	0.00381072	0.058255	-0.000277072	11.5069	12.2823
1689.34	2.43026	1.237	7.98523e-05	8.75544e-05	0.339944	0.552082	1.68703	1.13495	1.14699	0.0573813	5.73813	0.173532	0.551778	12.0288	0.0333834	0.0533148	0.0611516	0.0037703	0.0572121	-0.000169213	11.2871	12.0328
1690.3	2.43026	1.237	7.98066e-05	8.75044e-05	0.339943	0.552082	1.68703	1.13495	1.14699	0.0562432	5.62432	0.170188	0.541147	11.797	0.0327402	0.0522577	0.059939	0.00369581	0.0561479	-9.53355e-05	11.0696	11.7864
1691.27	2.43026	1.237	7.9761e-05	8.74545e-05	0.339943	0.552082	1.68703	1.13495	1.14699	0.0551885	5.51885	0.16685	0.530533	11.5656	0.032098	0.0512034	0.0587297	0.00354121	0.0550839	-0.000104579	10.8682	11.5588
1692.23	2.43026	1.237	7.97155e-05	8.74047e-05	0.339943	0.552082	1.68703	1.13495	1.14699	0.0542456	5.42456	0.163512	0.519918	11.3342	0.0314559	0.0501504	0.0575218	0.00327619	0.0540186	-0.000227014	10.6887	11.3562
1693.19	2.43026	1.237	7.967e-05	8.73549e-05	0.339942	0.552083	1.68703	1.13495	1.14698	0.0533792	5.33792	0.160085	0.509022	11.0967	0.0307966	0.0490713	0.0562841	0.00290486	0.0529242	-0.00045496	10.524	11.1707
1694.16	2.43026	1.237	7.96245e-05	8.73052e-05	0.339942	0.552083	1.68703	1.13494	1.14698	0.0525121	5.25121	0.156485	0.497576	10.8472	0.0301041	0.0479405	0.054987	0.00247488	0.0517744	-0.000737653	10.3589	10.9852
1695.12	2.43027	1.237	7.95791e-05	8.72556e-05	0.339942	0.552083	1.68703	1.13494	1.14698	0.0515683	5.15683	0.152745	0.485683	10.5879	0.0293845	0.0467679	0.053642	0.00207366	0.0505789	-0.000989354	10.1786	10.7829
1696.09	2.43027	1.238	7.96046e-05	8.72059e-05	0.339942	0.552181	1.68935	1.13716	1.14856	0.050509	5.0509	0.149011	0.473809	10.329	0.0286662	0.0456392	0.0524192	0.00191021	0.0494892	-0.00101975	9.95264	10.5314
1697.05	2.43027	1.23805	7.95628e-05	8.71564e-05	0.339941	0.552186	1.68946	1.13727	1.14863	0.0493285	4.93285	0.145418	0.462386	10.08	0.027975	0.0445155	0.051132	0.00180349	0.0483391	-0.000989352	9.72447	10.2767
1698.02	2.43027	1.23802	7.95158e-05	8.71069e-05	0.339941	0.552184	1.6894	1.13722	1.14859	0.0480231	4.80231	0.141961	0.451393	9.84036	0.0273099	0.0434314	0.049885	0.00186195	0.0472221	-0.000800988	9.47307	9.99682
1698.98	2.43027	1.238	7.94688e-05	8.70575e-05	0.339941	0.552181	1.68934	1.13716	1.14855	0.0466091	4.66091	0.138526	0.440471	9.60226	0.0266492	0.0423555	0.0486475	0.00203842	0.0461107	-0.000498429	9.19991	9.69358
1699.94	2.43027	1.23805	7.94274e-05	8.70081e-05	0.33994	0.552187	1.68947	1.13728	1.14864	0.0451951	4.51951	0.135089	0.429543	9.36404	0.025988	0.0412832	0.0474194	0.00222426	0.0450048	-0.000190285	8.92481	9.38919
1700.91	2.43027	1.23898	7.9448e-05	8.69588e-05	0.33994	0.552276	1.69162	1.13935	1.1501	0.0439577	4.39577	0.131806	0.419103	9.13644	0.0253564	0.0402903	0.0463379	0.00238016	0.0440287	7.09815e-05	8.66714	9.10577
1701.87	2.43028	1.23904	7.94067e-05	8.69095e-05	0.33994	0.552281	1.69175	1.13947	1.15018	0.0429993	4.29993	0.128867	0.409757	8.93269	0.0247909	0.0393713	0.0452842	0.00228493	0.0430756	7.62824e-05	8.48197	8.90187
1702.84	2.43028	1.23996	7.94276e-05	8.68603e-05	0.339939	0.552368	1.69391	1.14154	1.15165	0.0422675	4.22675	0.126284	0.401545	8.75367	0.0242941	0.0385924	0.044445	0.00217745	0.0423149	4.73915e-05	8.32481	8.72991
1703.8	2.43028	1.24002	7.93864e-05	8.68111e-05	0.339939	0.552373	1.69403	1.14166	1.15173	0.0415991	4.15991	0.123876	0.393888	8.58676	0.0238308	0.0378369	0.043578	0.00197892	0.0415277	-7.13727e-05	8.19683	8.5894
1704.76	2.43028	1.24095	7.94074e-05	8.6762e-05	0.339939	0.552458	1.69619	1.14373	1.1532	0.0408217	4.08217	0.121413	0.386058	8.41606	0.0233571	0.0370945	0.0427776	0.00195586	0.0407997	-2.20492e-05	8.03127	8.40872
1705.73	2.43028	1.241	7.93663e-05	8.6713e-05	0.339939	0.552463	1.69632	1.14385	1.15329	0.0398589	3.98589	0.118783	0.377695	8.23375	0.0228511	0.0362722	0.0418322	0.0019733	0.0399382	7.93114e-05	7.84535	8.20536
1706.69	2.43028	1.24105	7.93251e-05	8.6664e-05	0.339938	0.552468	1.69644	1.14397	1.15337	0.0387859	3.87859	0.116057	0.369027	8.04479	0.0223267	0.0354214	0.0408539	0.00206805	0.039045	0.000259086	7.63755	7.9786
1707.66	2.43028	1.24198	7.93465e-05	8.66151e-05	0.339938	0.552551	1.69861	1.14605	1.15484	0.0377677	3.77677	0.113409	0.360607	7.86123	0.0218173	0.0346225	0.0399835	0.00221576	0.0382486	0.000480911	7.42558	7.74846
1708.62	2.43029	1.24204	7.93054e-05	8.65662e-05	0.339938	0.552556	1.69873	1.14617	1.15493	0.0369212	3.69212	0.110959	0.352816	7.6914	0.0213459	0.033857	0.0391023	0.00218106	0.037441	0.000519757	7.26238	7.57109
1709.59	2.43029	1.24296	7.9327e-05	8.65174e-05	0.339937	0.552637	1.7009	1.14826	1.1564	0.0362497	3.62497	0.108688	0.345596	7.53399	0.0209091	0.0331731	0.0383613	0.00211161	0.0367607	0.000510975	7.11928	7.4164
1710.55	2.43029	1.24302	7.9286e-05	8.64686e-05	0.339937	0.552642	1.70102	1.14838	1.15648	0.0356874	3.56874	0.106494	0.338618	7.38187	0.0204869	0.0324865	0.03757	0.00188262	0.036033	0.000345595	7.01196	7.30006
1711.51	2.43029	1.24395	7.93077e-05	8.64199e-05	0.339937	0.552722	1.7032	1.15047	1.15796	0.0351701	3.51701	0.104289	0.331608	7.22906	0.0200628	0.0318227	0.0368493	0.00167925	0.0353692	0.000199098	6.89962	7.179
1712.48	2.43029	1.244	7.92668e-05	8.63712e-05	0.339937	0.552726	1.70332	1.15059	1.15804	0.0346674	3.46674	0.10206	0.324519	7.07451	0.0196339	0.0311263	0.0360456	0.00137816	0.0346276	-3.97582e-05	6.80402	7.07559
1713.44	2.43029	1.24405	7.92259e-05	8.63226e-05	0.339936	0.552731	1.70344	1.15071	1.15813	0.034168	3.4168	0.0998211	0.317401	6.91934	0.0192032	0.0304279	0.0352393	0.00107132	0.0338826	-0.000285448	6.70898	6.9729
1714.41	2.43029	1.24498	7.92479e-05	8.62741e-05	0.339936	0.552809	1.70562	1.15281	1.1596	0.0336371	3.36371	0.0975637	0.310223	6.76286	0.018769	0.0297481	0.0344959	0.000858841	0.0331944	-0.00044268	6.59449	6.84987
1715.37	2.4303	1.24504	7.92071e-05	8.62256e-05	0.339936	0.552813	1.70574	1.15293	1.15969	0.0329815	3.29815	0.0952364	0.302823	6.60154	0.0183213	0.0290235	0.0336582	0.000676654	0.0324176	-0.000563913	6.46882	6.71445
1716.34	2.4303	1.24596	7.92293e-05	8.61771e-05	0.339935	0.552889	1.70792	1.15503	1.16117	0.0321052	3.21052	0.0928251	0.295156	6.43439	0.0178574	0.0282966	0.032857	0.00075183	0.0316734	-0.000431753	6.28716	6.51955
1717.3	2.4303	1.24602	7.91886e-05	8.61287e-05	0.339935	0.552893	1.70805	1.15516	1.16125	0.0310765	3.10765	0.0904488	0.2876	6.26968	0.0174002	0.027558	0.0320018	0.000925264	0.0308776	-0.000198892	6.0884	6.30623
1718.26	2.4303	1.24695	7.9211e-05	8.60804e-05	0.339935	0.552967	1.71023	1.15726	1.16273	0.0301326	3.01326	0.088313	0.280809	6.12163	0.0169894	0.0269149	0.0312949	0.00116225	0.0302187	8.61112e-05	5.89428	6.09876
1719.23	2.4303	1.247	7.91704e-05	8.60321e-05	0.339935	0.552971	1.71035	1.15738	1.16282	0.0294168	2.94168	0.0865272	0.27513	5.99784	0.0166458	0.0263571	0.0306485	0.0012317	0.0296154	0.000198589	5.7568	5.95177
1720.19	2.4303	1.24794	7.91941e-05	8.59839e-05	0.339934	0.553044	1.71258	1.15953	1.16433	0.028884	2.8884	0.0850164	0.270327	5.89312	0.0163552	0.0259047	0.0301615	0.00127748	0.0291602	0.000276232	5.64352	5.83119
1721.16	2.4303	1.24801	7.91546e-05	8.59357e-05	0.339934	0.553049	1.71274	1.15969	1.16443	0.0284239	2.84239	0.0836094	0.265853	5.79559	0.0160845	0.0254632	0.0296503	0.00122638	0.028682	0.000258068	5.55587	5.73768
1722.12	2.43031	1.24896	7.91786e-05	8.58876e-05	0.339934	0.55312	1.71496	1.16184	1.16595	0.0279556	2.79556	0.0821661	0.261263	5.69554	0.0158068	0.0250313	0.0291851	0.00122948	0.0282463	0.00029068	5.4556	5.63119
1723.09	2.43031	1.24902	7.91392e-05	8.58395e-05	0.339933	0.553126	1.71512	1.162	1.16605	0.0274511	2.74511	0.0806379	0.256404	5.58961	0.0155128	0.0245535	0.0286307	0.00117956	0.0277265	0.000275356	5.35932	5.5287
1724.05	2.43031	1.24997	7.91634e-05	8.57915e-05	0.339933	0.553194	1.71735	1.16415	1.16757	0.026927	2.6927	0.0790559	0.251374	5.47995	0.0152085	0.0240791	0.028114	0.001187	0.0272415	0.000314482	5.24858	5.41129
1725.01	2.43031	1.25004	7.9124e-05	8.57436e-05	0.339933	0.5532	1.71751	1.16431	1.16768	0.0264182	2.64182	0.0774809	0.246366	5.37077	0.0149055	0.0235877	0.0275428	0.00112455	0.0267046	0.000286433	5.15149	5.30817
1725.98	2.43031	1.25098	7.91484e-05	8.56957e-05	0.339933	0.553266	1.71974	1.16647	1.16919	0.0259508	2.59508	0.0759545	0.241512	5.26497	0.0146119	0.0231301	0.0270435	0.00109274	0.0262349	0.000284139	5.05223	5.20317
1726.94	2.43031	1.25105	7.91091e-05	8.56478e-05	0.339932	0.553271	1.7199	1.16663	1.1693	0.0255312	2.55312	0.0744872	0.236847	5.16326	0.0143296	0.022672	0.0265104	0.000979211	0.0257328	0.00020157	4.97254	5.1187
1727.91	2.43032	1.25199	7.91338e-05	8.56e-05	0.339932	0.553336	1.72214	1.1688	1.17082	0.0251567	2.51567	0.073076	0.23236	5.06544	0.0140581	0.0222494	0.02605	0.000893347	0.0252987	0.000141975	4.89173	5.03341
1728.87	2.43032	1.25206	7.90946e-05	8.55523e-05	0.339932	0.553341	1.7223	1.16896	1.17093	0.0248289	2.48289	0.0717162	0.228036	4.97118	0.0137965	0.0218246	0.025555	0.000726125	0.0248314	2.51427e-06	4.82993	4.968
1729.83	2.43032	1.25301	7.91195e-05	8.55046e-05	0.339931	0.553403	1.72454	1.17113	1.17245	0.0245498	2.45498	0.070389	0.223816	4.87918	0.0135412	0.0214274	0.0251225	0.000572733	0.0244228	-0.000127036	4.76795	4.90271
1730.8	2.43032	1.25395	7.91445e-05	8.5457e-05	0.339931	0.553464	1.72678	1.17331	1.17397	0.0242996	2.42996	0.069046	0.219545	4.78609	0.0132828	0.0210253	0.024683	0.000383436	0.0240071	-0.000292498	4.71174	4.84356
1731.76	2.43032	1.25402	7.91054e-05	8.54094e-05	0.339931	0.553469	1.72694	1.17347	1.17408	0.0240134	2.40134	0.0676273	0.215034	4.68775	0.0130099	0.0205831	0.0241662	0.000152754	0.0235177	-0.000495659	4.65811	4.78689
1732.73	2.43032	1.25496	7.91307e-05	8.53619e-05	0.33993	0.553527	1.72918	1.17565	1.1756	0.0235958	2.35958	0.0661227	0.21025	4.58346	0.0127205	0.0201316	0.0236668	7.09743e-05	0.0230444	-0.000551373	4.56971	4.69385
1733.69	2.43032	1.25503	7.90917e-05	8.53144e-05	0.33993	0.553532	1.72935	1.17581	1.17571	0.0230164	2.30164	0.0646339	0.205516	4.48025	0.012434	0.0196686	0.0231246	0.000108228	0.02253	-0.000486407	4.45929	4.57745
1734.66	2.43033	1.25597	7.91172e-05	8.5267e-05	0.33993	0.553588	1.73159	1.178	1.17724	0.0223829	2.23829	0.0633249	0.201354	4.38952	0.0121822	0.0192765	0.022693	0.000310149	0.02212	-0.000262861	4.32953	4.4411
1735.62	2.43033	1.25604	7.90783e-05	8.52196e-05	0.33993	0.553593	1.73176	1.17816	1.17735	0.0218353	2.18353	0.0622753	0.198017	4.31676	0.0119803	0.0189476	0.022308	0.000472687	0.0217539	-8.13555e-05	4.22529	4.33151
1736.58	2.43033	1.25699	7.9104e-05	8.51723e-05	0.339929	0.553647	1.73401	1.18036	1.17888	0.0214177	2.14177	0.0614146	0.19528	4.2571	0.0118147	0.0186919	0.0220354	0.00061774	0.0214946	7.69352e-05	4.13776	4.23979
1737.55	2.43033	1.25706	7.90651e-05	8.5125e-05	0.339929	0.553651	1.73417	1.18052	1.17899	0.0210932	2.10932	0.0606006	0.192692	4.20068	0.0116581	0.018435	0.0217347	0.000641494	0.0212083	0.000115118	4.07669	4.17569
1738.51	2.43033	1.258	7.90911e-05	8.50778e-05	0.339929	0.553704	1.73642	1.18272	1.18052	0.0208048	2.08048	0.0597221	0.189898	4.13978	0.0114891	0.0181738	0.0214545	0.000649699	0.0209414	0.000136595	4.01442	4.11057
1739.48	2.43033	1.258	7.90472e-05	8.50306e-05	0.339928	0.553704	1.73642	1.18272	1.18052	0.0205114	2.05114	0.0587512	0.186811	4.07248	0.0113024	0.0178684	0.021094	0.000582569	0.0205977	8.63006e-05	3.96001	4.05352
1740.44	2.43033	1.25806	7.90079e-05	8.49835e-05	0.339928	0.553708	1.73657	1.18286	1.18062	0.0202001	2.02001	0.057739	0.183592	4.00232	0.0111076	0.0175518	0.020722	0.000521883	0.0202428	4.27008e-05	3.90152	3.99225
1741.41	2.43034	1.259	7.90337e-05	8.49365e-05	0.339928	0.553757	1.73881	1.18506	1.18214	0.0198839	1.98839	0.0567638	0.180492	3.93472	0.01092	0.017261	0.0204049	0.000521048	0.0199401	5.61982e-05	3.83424	3.92202
1742.37	2.43034	1.25906	7.89945e-05	8.48895e-05	0.339927	0.553761	1.73896	1.1852	1.18224	0.0195851	1.95851	0.0558691	0.177647	3.8727	0.0107479	0.0169805	0.0200751	0.00048997	0.0196249	3.98091e-05	3.77818	3.86337
1743.33	2.43034	1.26	7.90205e-05	8.48425e-05	0.339927	0.553809	1.74121	1.1874	1.18377	0.019317	1.9317	0.0550412	0.175015	3.81532	0.0105886	0.0167344	0.0198096	0.00049265	0.0193711	5.41421e-05	3.72043	3.80317
1744.3	2.43034	1.26094	7.90467e-05	8.47956e-05	0.339927	0.553855	1.74346	1.1896	1.1853	0.0190816	1.90816	0.0542388	0.172463	3.75969	0.0104343	0.0164959	0.0195525	0.000470912	0.0191252	4.35519e-05	3.66914	3.74975
1745.26	2.43034	1.261	7.90076e-05	8.47488e-05	0.339927	0.553858	1.74361	1.18975	1.1854	0.0188758	1.88758	0.0534295	0.16989	3.70359	0.0102786	0.0162417	0.0192529	0.000377071	0.0188383	-3.74748e-05	3.63106	3.70996
1746.23	2.43034	1.26106	7.89686e-05	8.4702e-05	0.339926	0.553861	1.74375	1.18989	1.1855	0.0186911	1.86911	0.0526031	0.167262	3.64631	0.0101196	0.0159826	0.0189473	0.000256214	0.0185456	-0.000145459	3.597	3.6744
1747.19	2.43034	1.262	7.89951e-05	8.46552e-05	0.339926	0.553905	1.74601	1.1921	1.18703	0.0185046	1.85046	0.051761	0.164584	3.58794	0.00995761	0.015732	0.0186744	0.000169754	0.018284	-0.000220587	3.55533	3.63107
1748.16	2.43035	1.26206	7.89561e-05	8.46085e-05	0.339926	0.553908	1.74616	1.19225	1.18713	0.0182734	1.82734	0.0509083	0.161873	3.52883	0.00979356	0.0154652	0.0183592	8.57844e-05	0.0179817	-0.000291669	3.51234	3.58623
1749.12	2.43035	1.263	7.89828e-05	8.45619e-05	0.339925	0.553949	1.74841	1.19446	1.18866	0.0179549	1.79549	0.0500566	0.159165	3.46979	0.00962972	0.0152116	0.0180815	0.000126559	0.0177152	-0.000239712	3.44551	3.51673
1750.08	2.43035	1.26394	7.90097e-05	8.45153e-05	0.339925	0.553989	1.75067	1.19668	1.19019	0.0175534	1.75534	0.0492349	0.156552	3.41284	0.00947165	0.014967	0.0178137	0.00026029	0.017458	-9.53542e-05	3.36297	3.43093
1751.05	2.43035	1.264	7.89708e-05	8.44688e-05	0.339925	0.553992	1.75082	1.19683	1.1903	0.0171329	1.71329	0.0484816	0.154157	3.36062	0.00932672	0.0147308	0.017534	0.000401058	0.0171893	5.63525e-05	3.28375	3.34852
1752.01	2.43035	1.26406	7.89319e-05	8.44223e-05	0.339925	0.553995	1.75097	1.19698	1.1904	0.0167653	1.67653	0.0478164	0.152042	3.31451	0.00919876	0.0145215	0.0172864	0.000521068	0.0169512	0.000185906	3.2146	3.27665
1752.98	2.43035	1.265	7.89591e-05	8.43758e-05	0.339924	0.554032	1.75323	1.1992	1.19193	0.0164814	1.64814	0.0472231	0.150155	3.27338	0.00908462	0.0143463	0.0170998	0.000618402	0.0167717	0.000290344	3.155	3.21487
1753.94	2.43036	1.26506	7.89203e-05	8.43294e-05	0.339924	0.554035	1.75338	1.19935	1.19203	0.0162722	1.62722	0.0466589	0.148361	3.23427	0.00897608	0.0141679	0.0168886	0.000616429	0.0165685	0.000296323	3.11622	3.1746
1754.9	2.43036	1.266	7.89477e-05	8.42831e-05	0.339924	0.55407	1.75565	1.20158	1.19357	0.0161112	1.61112	0.0460835	0.146532	3.19439	0.00886539	0.013998	0.0167077	0.000596499	0.0163943	0.000283131	3.08034	3.13748
1755.87	2.43036	1.26694	7.89754e-05	8.42368e-05	0.339923	0.554103	1.75792	1.20382	1.19512	0.0159708	1.59708	0.0454804	0.144614	3.15258	0.00874937	0.0138197	0.0165161	0.00054532	0.0162098	0.00023901	3.04849	3.10455
1756.83	2.43036	1.267	7.89366e-05	8.41906e-05	0.339923	0.554105	1.75807	1.20396	1.19522	0.0158304	1.58304	0.0448598	0.142641	3.10957	0.00862998	0.0136244	0.0162842	0.000453756	0.0159863	0.000155887	3.02292	3.07801
1757.8	2.43036	1.26706	7.8898e-05	8.41444e-05	0.339923	0.554108	1.75822	1.20411	1.19532	0.0156774	1.56774	0.0442425	0.140678	3.06677	0.00851122	0.0134304	0.0160536	0.000376154	0.015764	8.6562e-05	2.99492	3.04897
1758.76	2.43036	1.268	7.89259e-05	8.40983e-05	0.339922	0.554138	1.76049	1.20636	1.19686	0.0155036	1.55036	0.0436404	0.138763	3.02504	0.00839539	0.0132523	0.0158611	0.000357536	0.0155784	7.47631e-05	2.95685	3.00963
1759.73	2.43036	1.268	7.88825e-05	8.40522e-05	0.339922	0.554139	1.76049	1.20635	1.19686	0.0153019	1.53019	0.0430517	0.136891	2.98423	0.00828214	0.0130663	0.0156386	0.000336666	0.0153636	6.16826e-05	2.91999	2.97143
1760.69	2.43037	1.26804	7.88422e-05	8.40062e-05	0.339922	0.55414	1.76059	1.20645	1.19692	0.0150696	1.50696	0.0424736	0.135053	2.94416	0.00817093	0.0128843	0.0154215	0.000351914	0.015154	8.44237e-05	2.87698	2.92689
1761.65	2.43037	1.26895	7.88686e-05	8.39602e-05	0.339922	0.554168	1.76281	1.20864	1.19843	0.0148167	1.48167	0.0419159	0.13328	2.9055	0.00806363	0.0127193	0.0152433	0.000426583	0.0149819	0.000165171	2.82419	2.87236
1762.62	2.43037	1.26899	7.88284e-05	8.39143e-05	0.339921	0.55417	1.7629	1.20873	1.1985	0.014567	1.4567	0.0413989	0.131636	2.86966	0.00796418	0.0125561	0.0150484	0.000481398	0.0147936	0.000226553	2.77786	2.82445
1763.58	2.43037	1.26903	7.87882e-05	8.38684e-05	0.339921	0.554171	1.763	1.20883	1.19856	0.0143444	1.43444	0.040936	0.130164	2.83758	0.00787513	0.0124093	0.0148734	0.000528959	0.0146243	0.000279943	2.73666	2.78186
1764.55	2.43037	1.26995	7.88148e-05	8.38226e-05	0.339921	0.554197	1.76522	1.21103	1.20007	0.014159	1.4159	0.0405174	0.128833	2.80856	0.00779461	0.0122866	0.0147448	0.000585812	0.0145	0.000341035	2.69698	2.74094
1765.51	2.43037	1.26999	7.87747e-05	8.37768e-05	0.33992	0.554198	1.76532	1.21112	1.20014	0.0140054	1.40054	0.0401138	0.12755	2.78059	0.00771696	0.012158	0.0145913	0.000585876	0.0143515	0.000346115	2.66894	2.71197
1766.48	2.43038	1.27003	7.87346e-05	8.3731e-05	0.33992	0.5542	1.76541	1.21122	1.2002	0.0138733	1.38733	0.0396925	0.12621	2.75138	0.0076359	0.0120242	0.0144314	0.00055813	0.0141968	0.000323537	2.64497	2.68722
1767.44	2.43038	1.27094	7.87614e-05	8.36854e-05	0.33992	0.554224	1.76764	1.21342	1.20171	0.0137571	1.37571	0.0392328	0.124749	2.71952	0.00754748	0.011889	0.0142872	0.000530075	0.0140572	0.000300099	2.61862	2.6601
1768.4	2.43038	1.27098	7.87214e-05	8.36397e-05	0.339919	0.554225	1.76774	1.21351	1.20178	0.0136599	1.36599	0.0387318	0.123155	2.68479	0.00745109	0.0117312	0.0140983	0.000438403	0.0138743	0.000214404	2.6013	2.64221
1769.37	2.43038	1.27102	7.86814e-05	8.35941e-05	0.339919	0.554226	1.76783	1.21361	1.20184	0.0135865	1.35865	0.0382003	0.121465	2.64795	0.00734885	0.0115644	0.0138985	0.000312019	0.0136808	9.42587e-05	2.5885	2.62899
1770.33	2.43038	1.27106	7.86415e-05	8.35486e-05	0.339919	0.554227	1.76793	1.2137	1.20191	0.0135279	1.35279	0.0376591	0.119744	2.61043	0.00724472	0.0113947	0.0136954	0.000167466	0.0134839	-4.40393e-05	2.57851	2.61867
1771.3	2.43038	1.27198	7.86686e-05	8.35031e-05	0.339919	0.554249	1.77016	1.21591	1.20342	0.0134509	1.34509	0.0371382	0.118088	2.57432	0.00714452	0.011241	0.0135276	7.67489e-05	0.0133212	-0.000129659	2.55972	2.59936
1772.26	2.43038	1.27202	7.86288e-05	8.34577e-05	0.339918	0.55425	1.77026	1.21601	1.20348	0.0133164	1.33164	0.0366755	0.116617	2.54225	0.00705552	0.0110953	0.0133531	3.66605e-05	0.0131519	-0.000164507	2.53527	2.57414
1773.23	2.43039	1.27205	7.85889e-05	8.34123e-05	0.339918	0.554251	1.77035	1.2161	1.20355	0.0131206	1.31206	0.0363019	0.115429	2.51635	0.00698363	0.0109767	0.013211	9.04157e-05	0.0130141	-0.000106536	2.49913	2.53688
1774.19	2.43039	1.27297	7.86163e-05	8.3367e-05	0.339918	0.554271	1.77259	1.21832	1.20507	0.0129029	1.29029	0.0360205	0.114534	2.49685	0.0069295	0.0108954	0.0131297	0.000226814	0.0129352	3.22549e-05	2.45371	2.49016
1775.15	2.43039	1.27301	7.85765e-05	8.33217e-05	0.339917	0.554272	1.77268	1.21841	1.20513	0.0127077	1.27077	0.0358007	0.113835	2.48161	0.00688721	0.0108235	0.0130437	0.000336002	0.0128516	0.000143959	2.41768	2.45305
1776.12	2.43039	1.27305	7.85368e-05	8.32765e-05	0.339917	0.554273	1.77278	1.21851	1.2052	0.0125545	1.25545	0.0355941	0.113178	2.46729	0.00684747	0.0107556	0.0129626	0.000408079	0.0127729	0.000218395	2.38962	2.42416
1777.08	2.43039	1.27396	7.85644e-05	8.32313e-05	0.339917	0.55429	1.77502	1.22073	1.20672	0.0124376	1.24376	0.0353591	0.112431	2.451	0.00680227	0.0106883	0.0128978	0.000460182	0.01271	0.000272371	2.36355	2.3974
1778.05	2.43039	1.274	7.85247e-05	8.31862e-05	0.339916	0.554291	1.77511	1.22082	1.20678	0.0123379	1.23379	0.0350774	0.111535	2.43147	0.00674807	0.0105978	0.0127892	0.000451324	0.0126045	0.000266631	2.34567	2.37899
1779.01	2.43039	1.27404	7.84851e-05	8.31411e-05	0.339916	0.554292	1.77521	1.22092	1.20684	0.0122358	1.22358	0.0347576	0.110519	2.40931	0.00668656	0.0104959	0.0126669	0.000431168	0.0124857	0.000249958	2.3273	2.36008
1779.97	2.4304	1.27496	7.8513e-05	8.3096e-05	0.339916	0.554307	1.77745	1.22314	1.20837	0.0121224	1.21224	0.034425	0.109461	2.38625	0.00662256	0.0103991	0.012566	0.000443593	0.0123876	0.000265232	2.30201	2.33414
1780.94	2.4304	1.275	7.84734e-05	8.3051e-05	0.339916	0.554308	1.77755	1.22324	1.20843	0.0120045	1.20045	0.0341029	0.108437	2.36393	0.0065606	0.0102967	0.0124428	0.00043827	0.0122679	0.000263357	2.28066	2.31218
1781.9	2.4304	1.27504	7.84339e-05	8.30061e-05	0.339915	0.554309	1.77764	1.22333	1.2085	0.0118966	1.18966	0.0337994	0.107472	2.34289	0.00650221	0.0101999	0.0123265	0.000429875	0.0121548	0.000258186	2.26118	2.29215
1782.87	2.4304	1.27595	7.8462e-05	8.29612e-05	0.339915	0.554322	1.77989	1.22556	1.21002	0.0118064	1.18064	0.0335093	0.10655	2.32278	0.00644641	0.010116	0.0122405	0.000434144	0.0120712	0.00026482	2.2404	2.27085
1783.83	2.4304	1.27599	7.84225e-05	8.29164e-05	0.339915	0.554323	1.77998	1.22566	1.21008	0.011728	1.1728	0.0332272	0.105653	2.30322	0.00639214	0.0100258	0.012132	0.000404009	0.0119656	0.000237647	2.22653	2.25659
1784.8	2.4304	1.27603	7.83831e-05	8.28716e-05	0.339914	0.554324	1.78008	1.22576	1.21015	0.0116487	1.16487	0.0329561	0.10479	2.28443	0.00633997	0.00993893	0.0120276	0.000378933	0.0118641	0.000215396	2.21246	2.24213
1785.76	2.43041	1.27695	7.84114e-05	8.28268e-05	0.339914	0.554334	1.78233	1.22799	1.21168	0.0115611	1.15611	0.0327027	0.103985	2.26687	0.00629124	0.0098661	0.0119545	0.000393404	0.0117929	0.000231831	2.19227	2.22145
1786.72	2.43041	1.27698	7.83721e-05	8.27821e-05	0.339914	0.554335	1.78242	1.22809	1.21174	0.011471	1.1471	0.0324659	0.103232	2.25045	0.00624567	0.00978973	0.0118626	0.00039162	0.0117035	0.0002325	2.17616	2.2049
1787.69	2.43041	1.27702	7.83327e-05	8.27375e-05	0.339913	0.554336	1.78252	1.22819	1.21181	0.0113935	1.13935	0.0322292	0.102479	2.23404	0.00620014	0.00971349	0.0117709	0.000377365	0.0116142	0.000220675	2.16242	2.19079
1788.65	2.43041	1.27794	7.83613e-05	8.26929e-05	0.339913	0.554344	1.78477	1.23043	1.21333	0.0113436	1.13436	0.0319689	0.101651	2.216	0.00615006	0.00963854	0.0116948	0.000351197	0.0115401	0.000196508	2.14945	2.17752
1789.62	2.43041	1.27798	7.83221e-05	8.26483e-05	0.339913	0.554345	1.78487	1.23052	1.2134	0.0113256	1.13256	0.0316682	0.100695	2.19516	0.00609222	0.00954311	0.0115796	0.000254027	0.0114279	0.000102344	2.147	2.175
1790.58	2.43041	1.27802	7.82828e-05	8.26038e-05	0.339912	0.554345	1.78497	1.23062	1.21346	0.0113231	1.13231	0.0313336	0.0996314	2.17196	0.00602785	0.00943755	0.0114521	0.000129018	0.0113037	-1.9372e-05	2.1475	2.17549
1791.55	2.43041	1.27806	7.82437e-05	8.25593e-05	0.339912	0.554346	1.78506	1.23072	1.21353	0.0112974	1.12974	0.030999	0.0985674	2.14877	0.00596348	0.00933209	0.0113248	2.7394e-05	0.0111796	-0.000117742	2.14357	2.17145
1792.51	2.43042	1.27897	7.82725e-05	8.25149e-05	0.339912	0.554352	1.78732	1.23297	1.21506	0.011211	1.1211	0.0307117	0.0976539	2.12885	0.00590821	0.00924901	0.0112381	2.70874e-05	0.0110952	-0.000115854	2.12372	2.15113
1793.47	2.43042	1.27901	7.82334e-05	8.24706e-05	0.339912	0.554353	1.78741	1.23306	1.21513	0.0110665	1.10665	0.0305005	0.0969823	2.11421	0.00586758	0.00918081	0.0111558	8.93161e-05	0.011015	-5.1558e-05	2.09729	2.12401
1794.44	2.43042	1.27905	7.81943e-05	8.24263e-05	0.339911	0.554353	1.78751	1.23316	1.21519	0.0109061	1.09061	0.0303556	0.0965215	2.10417	0.0058397	0.00913263	0.0110979	0.000191803	0.0109585	5.23762e-05	2.0678	2.09377
1795.4	2.43042	1.27997	7.82234e-05	8.2382e-05	0.339911	0.554357	1.78977	1.23541	1.21672	0.0107741	1.07742	0.0302392	0.0961514	2.0961	0.00581731	0.00910099	0.0110734	0.000299247	0.0109346	0.00016043	2.03946	2.06475
1796.37	2.43042	1.28001	7.81844e-05	8.23378e-05	0.339911	0.554358	1.78987	1.23551	1.21679	0.0106939	1.06939	0.030111	0.0957439	2.08722	0.00579265	0.0090579	0.0110216	0.00032763	0.010884	0.000190099	2.02517	2.05011
1797.33	2.43042	1.28005	7.81454e-05	8.22936e-05	0.33991	0.554358	1.78996	1.23561	1.21685	0.0106663	1.06663	0.0299475	0.0952239	2.07588	0.00576119	0.00900422	0.0109568	0.000290498	0.0108209	0.000154565	2.02084	2.04566
1798.3	2.43043	1.28096	7.81747e-05	8.22495e-05	0.33991	0.55436	1.79223	1.23787	1.21839	0.0106731	1.06731	0.0297471	0.0945868	2.06199	0.00572264	0.00894733	0.0109013	0.000228208	0.0107668	9.36364e-05	2.01883	2.04363
1799.26	2.43043	1.281	7.81358e-05	8.22054e-05	0.33991	0.55436	1.79232	1.23796	1.21846	0.0106804	1.06804	0.0295263	0.0938847	2.04669	0.00568017	0.00887649	0.0108156	0.0001352	0.0106831	2.72022e-06	2.0211	2.04595
1800.22	2.43043	1.28103	7.80962e-05	8.21614e-05	0.339909	0.554361	1.79239	1.23803	1.2185	0.0106507	1.06507	0.0293085	0.0931922	2.03159	0.00563827	0.00880655	0.0107308	8.01241e-05	0.0106004	-5.03036e-05	2.01642	2.04115
1801.19	2.43043	1.28106	7.80565e-05	8.21174e-05	0.339909	0.554361	1.79247	1.23811	1.21855	0.0105652	1.05652	0.0291116	0.0925662	2.01794	0.0056004	0.00874296	0.0106537	8.85597e-05	0.0105252	-4.0016e-05	2.00117	2.02551
1802.15	2.43043	1.28196	7.80853e-05	8.20734e-05	0.339909	0.55436	1.79471	1.24035	1.22007	0.0104367	1.04367	0.0289401	0.0920208	2.00605	0.0055674	0.00869465	0.0106081	0.000171455	0.0104806	4.39692e-05	1.97363	1.99735
1803.12	2.43043	1.28199	7.80457e-05	8.20296e-05	0.339909	0.554361	1.79478	1.24042	1.22012	0.0102975	1.02975	0.0287875	0.0915356	1.99548	0.00553804	0.00864442	0.0105472	0.00024975	0.0104212	0.000123712	1.94822	1.97132
1804.08	2.43043	1.28202	7.80062e-05	8.19857e-05	0.339908	0.554361	1.79485	1.24049	1.22017	0.0101766	1.01766	0.0286433	0.0910771	1.98548	0.00551031	0.00859676	0.0104895	0.000312899	0.0103648	0.000188227	1.92625	1.94882
1805.05	2.43044	1.28205	7.79667e-05	8.19419e-05	0.339908	0.554361	1.79492	1.24056	1.22022	0.0100868	1.00868	0.028499	0.0906184	1.97548	0.00548255	0.00854913	0.0104318	0.000345	0.0103085	0.000221685	1.91015	1.93233
1806.01	2.43044	1.28296	7.79958e-05	8.18982e-05	0.339908	0.554358	1.79717	1.24281	1.22174	0.0100255	1.00255	0.0283497	0.0901434	1.96513	0.00545381	0.00850748	0.0103939	0.000368447	0.0102715	0.000246018	1.89546	1.91734
1806.97	2.43044	1.28299	7.79563e-05	8.18545e-05	0.339907	0.554359	1.79724	1.24288	1.22179	0.0099819	0.99819	0.0281927	0.0896441	1.95424	0.00542361	0.00845609	0.0103316	0.000349655	0.0102106	0.000228679	1.8881	1.9098
1807.94	2.43044	1.28301	7.7917e-05	8.18108e-05	0.339907	0.554359	1.79731	1.24295	1.22184	0.00994434	0.994434	0.0280282	0.0891213	1.94284	0.00539197	0.00840252	0.0102665	0.000322167	0.010147	0.000202698	1.88188	1.90342
1808.9	2.43044	1.28304	7.78776e-05	8.17672e-05	0.339907	0.554359	1.79738	1.24302	1.22188	0.00990505	0.990505	0.0278599	0.0885861	1.93118	0.0053596	0.00834785	0.0102001	0.000295059	0.0100822	0.000177119	1.87531	1.8967
1809.87	2.43044	1.28395	7.79069e-05	8.17236e-05	0.339906	0.554354	1.79963	1.24527	1.22341	0.00986166	0.986166	0.0276949	0.0880613	1.91974	0.00532784	0.00830151	0.0101562	0.000294496	0.0100392	0.000177563	1.86407	1.88523
1810.83	2.43045	1.28398	7.78676e-05	8.16801e-05	0.339906	0.554354	1.7997	1.24535	1.22346	0.00981507	0.981507	0.0275421	0.0875754	1.90914	0.00529845	0.00825155	0.0100954	0.000280358	0.00997988	0.000164808	1.85613	1.8771
1811.79	2.43045	1.28401	7.78283e-05	8.16366e-05	0.339906	0.554354	1.79977	1.24542	1.22351	0.00976623	0.976623	0.0274072	0.0871466	1.8998	0.0052725	0.008207	0.0100413	0.000275093	0.009927	0.000160769	1.84775	1.86852
1812.76	2.43045	1.28404	7.77891e-05	8.15932e-05	0.339905	0.554355	1.79985	1.24549	1.22355	0.00971455	0.971455	0.0272885	0.0867691	1.89157	0.00524966	0.00816733	0.00999318	0.000278626	0.00987994	0.000165388	1.83883	1.85939
1813.72	2.43045	1.28494	7.78187e-05	8.15499e-05	0.339905	0.554347	1.8021	1.24775	1.22508	0.00965883	0.965883	0.0271778	0.0864172	1.88389	0.00522837	0.0081373	0.00996886	0.000310034	0.00985617	0.000197342	1.8253	1.8456
1814.69	2.43045	1.28497	7.77795e-05	8.15065e-05	0.339905	0.554347	1.80217	1.24782	1.22513	0.00959846	0.959846	0.0270651	0.0860587	1.87608	0.00520668	0.00809947	0.00992291	0.000324447	0.00981124	0.000212784	1.81474	1.83479
1815.65	2.43045	1.285	7.77404e-05	8.14632e-05	0.339905	0.554347	1.80224	1.24789	1.22518	0.009534	0.9534	0.0269442	0.0856743	1.8677	0.00518343	0.00805924	0.00987401	0.000340006	0.00976343	0.000229433	1.80339	1.82318
1816.62	2.43046	1.28503	7.77013e-05	8.142e-05	0.339904	0.554347	1.80231	1.24797	1.22523	0.00946758	0.946758	0.0268163	0.0852677	1.85884	0.00515883	0.00801696	0.00982259	0.000355011	0.00971316	0.000245577	1.79165	1.81118
1817.58	2.43046	1.28506	7.76623e-05	8.13768e-05	0.339904	0.554348	1.80238	1.24804	1.22528	0.00940335	0.940335	0.0266872	0.0848574	1.84989	0.005134	0.00797437	0.0097708	0.000367447	0.00966251	0.000259156	1.78032	1.7996
1818.54	2.43046	1.28596	7.76921e-05	8.13337e-05	0.339904	0.554338	1.80464	1.2503	1.22681	0.00934723	0.934723	0.0265632	0.084463	1.84129	0.00511014	0.00794035	0.00974128	0.000394046	0.00963363	0.000286403	1.76681	1.78582
1819.51	2.43046	1.28599	7.76531e-05	8.12906e-05	0.339903	0.554338	1.80471	1.25037	1.22685	0.00930496	0.930496	0.0264454	0.0840883	1.83313	0.00508747	0.00790116	0.00969358	0.000388617	0.00958698	0.000282018	1.75963	1.77849
1820.47	2.43046	1.28602	7.76142e-05	8.12475e-05	0.339903	0.554338	1.80478	1.25045	1.2269	0.00927922	0.927922	0.0263292	0.083719	1.82507	0.00506513	0.00786252	0.00964655	0.000367325	0.00954097	0.000261751	1.75558	1.77433
1821.44	2.43046	1.28605	7.75753e-05	8.12045e-05	0.339903	0.554338	1.80486	1.25052	1.22695	0.00926754	0.926754	0.0262089	0.0833363	1.81673	0.00504198	0.00782266	0.00959802	0.000330477	0.00949349	0.000225954	1.75418	1.7729
1822.4	2.43046	1.28696	7.76054e-05	8.11615e-05	0.339902	0.554326	1.80711	1.25279	1.22848	0.00926234	0.926234	0.0260817	0.082932	1.80792	0.00501751	0.00778772	0.00956709	0.000304748	0.00946323	0.000200894	1.75033	1.76899
1823.37	2.43047	1.28699	7.75665e-05	8.11186e-05	0.339902	0.554326	1.80719	1.25286	1.22853	0.00925427	0.925427	0.0259512	0.0825168	1.79887	0.0049924	0.00774486	0.0095148	0.000260534	0.00941207	0.000157804	1.74961	1.76825
1824.33	2.43047	1.28701	7.75277e-05	8.10757e-05	0.339902	0.554326	1.80726	1.25293	1.22858	0.00923845	0.923845	0.0258238	0.0821119	1.79004	0.0049679	0.007703	0.00946375	0.000225302	0.00936211	0.000123663	1.74743	1.76601
1825.29	2.43047	1.28704	7.7489e-05	8.10329e-05	0.339901	0.554326	1.80733	1.253	1.22863	0.00921922	0.921922	0.0257041	0.0817313	1.78174	0.00494487	0.00766345	0.00941554	0.000196318	0.00931492	9.57045e-05	1.74459	1.76311
1826.26	2.43047	1.28795	7.75193e-05	8.09901e-05	0.339901	0.554312	1.80959	1.25528	1.23016	0.00920754	0.920754	0.0255902	0.0813691	1.77385	0.00492296	0.00763248	0.0093892	0.000181661	0.00928915	8.16058e-05	1.73953	1.75797
1827.22	2.43047	1.28798	7.74806e-05	8.09474e-05	0.339901	0.554312	1.80966	1.25535	1.23021	0.00921169	0.921169	0.0254768	0.0810084	1.76598	0.00490113	0.00759485	0.00934328	0.000131585	0.00924419	3.24999e-05	1.74111	1.75958
1828.19	2.43047	1.28801	7.74419e-05	8.09047e-05	0.3399	0.554311	1.80974	1.25543	1.23026	0.0092285	0.92285	0.0253615	0.0806419	1.75799	0.00487896	0.00755672	0.00929674	6.8236e-05	0.00919863	-2.98718e-05	1.74509	1.76363
1829.15	2.43048	1.28804	7.74033e-05	8.0862e-05	0.3399	0.554311	1.80981	1.2555	1.23031	0.00924202	0.924202	0.0252515	0.080292	1.75037	0.00485779	0.00752018	0.00925214	1.01237e-05	0.00915497	-8.70517e-05	1.74845	1.76705
1830.12	2.43048	1.28894	7.74338e-05	8.08194e-05	0.3399	0.554295	1.81207	1.25778	1.23185	0.00923329	0.923329	0.0251601	0.0800017	1.74404	0.00484022	0.00749594	0.00923385	5.61918e-07	0.00913706	-9.62323e-05	1.74393	1.76247
1831.08	2.43048	1.28897	7.73953e-05	8.07769e-05	0.3399	0.554295	1.81215	1.25785	1.2319	0.00919521	0.919521	0.0250978	0.0798033	1.73971	0.00482822	0.00747364	0.00920674	1.15257e-05	0.00911051	-8.47048e-05	1.73753	1.75593
1832.04	2.43048	1.289	7.73567e-05	8.07343e-05	0.339899	0.554294	1.81222	1.25792	1.23194	0.00913624	0.913624	0.0250609	0.0796862	1.73716	0.00482114	0.00745895	0.00918901	5.27691e-05	0.00909315	-4.30938e-05	1.72718	1.74535
1833.01	2.43048	1.28903	7.73183e-05	8.06919e-05	0.339899	0.554294	1.81229	1.258	1.23199	0.0090694	0.90694	0.0250328	0.0795968	1.73521	0.00481573	0.00744687	0.00917449	0.000105086	0.00907892	9.52336e-06	1.71533	1.73324
1833.97	2.43048	1.28906	7.72798e-05	8.06495e-05	0.339899	0.554294	1.81236	1.25807	1.23204	0.00900147	0.900147	0.0249934	0.0794714	1.73248	0.00480814	0.00743144	0.00915584	0.00015437	0.00906066	5.91929e-05	1.70327	1.72092
1834.94	2.43048	1.28996	7.73106e-05	8.06071e-05	0.339898	0.554275	1.81463	1.26036	1.23358	0.00893189	0.893189	0.0249323	0.079277	1.72824	0.00479638	0.00741623	0.00914852	0.000216625	0.00905349	0.0001216	1.68732	1.70467
1835.9	2.43049	1.28999	7.72722e-05	8.05647e-05	0.339898	0.554275	1.81471	1.26043	1.23363	0.00885847	0.885847	0.0248542	0.0790289	1.72283	0.00478137	0.00738934	0.0091157	0.000257234	0.00902135	0.000162884	1.67421	1.69129
1836.86	2.43049	1.29002	7.72339e-05	8.05225e-05	0.339898	0.554275	1.81478	1.2605	1.23368	0.00878424	0.878424	0.0247744	0.078775	1.71729	0.00476601	0.00736195	0.00908227	0.000298027	0.0089886	0.000204363	1.66094	1.67774
1837.83	2.43049	1.29005	7.71956e-05	8.04802e-05	0.339897	0.554274	1.81485	1.26058	1.23373	0.00871918	0.871918	0.0247054	0.0785556	1.71251	0.00475273	0.0073378	0.00905283	0.000333653	0.00895977	0.000240591	1.64939	1.66595
1838.79	2.43049	1.29096	7.72266e-05	8.0438e-05	0.339897	0.554253	1.81712	1.26287	1.23527	0.00867488	0.867488	0.0246463	0.0783678	1.70842	0.00474137	0.0073232	0.00904612	0.000371245	0.0089532	0.00027832	1.63831	1.65467
1839.76	2.43049	1.29099	7.71884e-05	8.03958e-05	0.339897	0.554253	1.81719	1.26294	1.23532	0.00865746	0.865746	0.0245813	0.0781612	1.70391	0.00472887	0.00730028	0.00901816	0.000360703	0.00892581	0.000268348	1.63576	1.65207
1840.72	2.43049	1.29101	7.71502e-05	8.03537e-05	0.339896	0.554253	1.81727	1.26302	1.23537	0.00866491	0.866491	0.0244917	0.0778763	1.6977	0.00471163	0.00727007	0.00898119	0.00031628	0.00888959	0.000224675	1.63792	1.65426
1841.69	2.4305	1.29104	7.7112e-05	8.03117e-05	0.339896	0.554252	1.81734	1.26309	1.23541	0.0086877	0.86877	0.0243692	0.0774867	1.68921	0.00468807	0.00723012	0.0089322	0.000244497	0.00884158	0.000153882	1.64297	1.65941
1842.65	2.4305	1.29195	7.71433e-05	8.02696e-05	0.339896	0.554229	1.81962	1.26539	1.23696	0.00871002	0.871002	0.0242261	0.0770317	1.67929	0.00466054	0.00719058	0.00889446	0.000184437	0.0088046	9.45812e-05	1.64447	1.66096
1843.61	2.4305	1.29198	7.71052e-05	8.02276e-05	0.339895	0.554228	1.81969	1.26546	1.23701	0.0087137	0.87137	0.0240931	0.0766088	1.67007	0.00463495	0.00714758	0.00884161	0.000127907	0.00875281	3.91088e-05	1.64591	1.66242
1844.58	2.4305	1.29201	7.70671e-05	8.01857e-05	0.339895	0.554228	1.81976	1.26553	1.23706	0.00868865	0.868865	0.0240032	0.076323	1.66384	0.00461766	0.00711739	0.00880462	0.000115967	0.00871656	2.79054e-05	1.64193	1.65835
1845.54	2.4305	1.29204	7.7029e-05	8.01438e-05	0.339895	0.554227	1.81983	1.26561	1.23711	0.00864151	0.864151	0.0239701	0.0762176	1.66154	0.00461128	0.00710405	0.00878846	0.000146949	0.00870072	5.92085e-05	1.63376	1.65002
1846.51	2.4305	1.29294	7.70606e-05	8.0102e-05	0.339895	0.554202	1.82211	1.26791	1.23865	0.00858973	0.858973	0.02398	0.0762492	1.66223	0.0046132	0.00710991	0.00880671	0.000216981	0.00871861	0.000128878	1.62128	1.63731
1847.47	2.43051	1.29297	7.70226e-05	8.00602e-05	0.339894	0.554201	1.82219	1.26799	1.2387	0.00854809	0.854809	0.0240043	0.0763265	1.66392	0.00461787	0.0071136	0.00881163	0.000263539	0.00872343	0.000175338	1.61415	1.63004
1848.44	2.43051	1.293	7.69846e-05	8.00184e-05	0.339894	0.554201	1.82226	1.26806	1.23875	0.00852245	0.852245	0.024017	0.0763669	1.6648	0.00462032	0.00711387	0.0088123	0.000289852	0.00872409	0.000201638	1.61004	1.62584
1849.4	2.43051	1.293	7.69444e-05	7.99767e-05	0.339894	0.554201	1.82226	1.26806	1.23875	0.00851077	0.851077	0.0240059	0.0763316	1.66403	0.00461818	0.00710686	0.00880361	0.000292836	0.00871556	0.000204794	1.60868	1.62444
1850.36	2.43051	1.29302	7.69057e-05	7.9935e-05	0.339893	0.554201	1.82231	1.26811	1.23878	0.00850574	0.850574	0.0239727	0.0762259	1.66172	0.00461178	0.00709345	0.00878722	0.000281483	0.00869951	0.000193767	1.60849	1.62425
1851.33	2.43051	1.29304	7.68671e-05	7.98934e-05	0.339893	0.554201	1.82236	1.26815	1.23881	0.00849785	0.849785	0.0239266	0.0760794	1.65853	0.00460292	0.00707627	0.00876616	0.000268311	0.00867886	0.000181012	1.60777	1.6235
1852.29	2.43051	1.29306	7.68285e-05	7.98518e-05	0.339893	0.5542	1.8224	1.2682	1.23884	0.00847932	0.847932	0.0238773	0.0759227	1.65511	0.00459344	0.00705815	0.00874394	0.000264617	0.00865708	0.000177758	1.60503	1.62069
1853.26	2.43051	1.29395	7.68596e-05	7.98102e-05	0.339892	0.554173	1.82466	1.27049	1.24038	0.00844831	0.844831	0.0238299	0.075772	1.65183	0.00458432	0.00704698	0.00874091	0.000292598	0.00865411	0.000205798	1.59653	1.61206
1854.22	2.43052	1.29397	7.68211e-05	7.97687e-05	0.339892	0.554172	1.82471	1.27054	1.24041	0.00841051	0.841051	0.0237849	0.0756289	1.64871	0.00457567	0.00703015	0.00872026	0.000309748	0.00863387	0.000223355	1.59015	1.60554
1855.19	2.43052	1.29399	7.67826e-05	7.97273e-05	0.339892	0.554172	1.82476	1.27059	1.24044	0.00837673	0.837673	0.0237417	0.0754913	1.64571	0.00456734	0.00701384	0.00870025	0.000323522	0.00861425	0.000237522	1.58451	1.59979
1856.15	2.43052	1.29401	7.67441e-05	7.96859e-05	0.339891	0.554172	1.82481	1.27063	1.24047	0.00835704	0.835704	0.0237	0.0753588	1.64282	0.00455932	0.00699803	0.00868086	0.000323816	0.00859524	0.000238197	1.58154	1.59676
1857.11	2.43052	1.29403	7.67057e-05	7.96445e-05	0.339891	0.554172	1.82486	1.27068	1.2405	0.00835472	0.835472	0.023661	0.0752348	1.64012	0.00455182	0.00698302	0.00866246	0.000307744	0.0085772	0.000222485	1.58185	1.59707
1858.08	2.43052	1.29405	7.66674e-05	7.96031e-05	0.339891	0.554171	1.8249	1.27073	1.24054	0.00836389	0.836389	0.0236252	0.0751209	1.63763	0.00454493	0.00696895	0.00864524	0.000281346	0.00856031	0.000196424	1.58434	1.5996
1859.04	2.43052	1.29495	7.66987e-05	7.95619e-05	0.33989	0.554141	1.82716	1.27302	1.24207	0.00837326	0.837326	0.0235926	0.0750174	1.63538	0.00453867	0.0069622	0.00864755	0.000274288	0.00856258	0.000189321	1.58351	1.59877
1860.01	2.43053	1.29497	7.66604e-05	7.95206e-05	0.33989	0.554141	1.82721	1.27307	1.2421	0.008374	0.8374	0.0235632	0.0749237	1.63334	0.004533	0.00695003	0.00863265	0.000258649	0.00854797	0.000173972	1.5844	1.59967
1860.97	2.43053	1.29499	7.66221e-05	7.94794e-05	0.33989	0.55414	1.82726	1.27312	1.24214	0.00836655	0.836655	0.0235372	0.0748411	1.63153	0.004528	0.00693889	0.00861904	0.000252494	0.00853463	0.000168082	1.58374	1.59899
1861.93	2.43053	1.295	7.65838e-05	7.94383e-05	0.339889	0.55414	1.82731	1.27317	1.24217	0.008361	0.8361	0.0235143	0.0747684	1.62995	0.0045236	0.0069287	0.0086066	0.0002456	0.00852243	0.00016143	1.58344	1.59868
1862.9	2.43053	1.29502	7.65456e-05	7.93971e-05	0.339889	0.55414	1.82736	1.27322	1.2422	0.00837067	0.837067	0.0234914	0.0746954	1.62836	0.00451919	0.00691849	0.00859414	0.000223466	0.00851021	0.000139538	1.58602	1.6013
1863.86	2.43053	1.29504	7.65075e-05	7.93561e-05	0.339889	0.55414	1.82741	1.27327	1.24223	0.00840368	0.840368	0.0234613	0.0745997	1.62627	0.0045134	0.00690617	0.00857906	0.000175382	0.00849543	9.17459e-05	1.59303	1.60844
1864.83	2.43053	1.29594	7.65391e-05	7.9315e-05	0.339889	0.554107	1.82967	1.27556	1.24377	0.00845761	0.845761	0.0234159	0.0744555	1.62313	0.00450467	0.00689567	0.00857662	0.000119008	0.00849303	3.54194e-05	1.60061	1.61619
1865.79	2.43054	1.29596	7.65009e-05	7.9274e-05	0.339888	0.554107	1.82972	1.27561	1.2438	0.00851783	0.851783	0.0233513	0.0742501	1.61865	0.00449224	0.00687322	0.00854891	3.10838e-05	0.00846586	-5.19691e-05	1.61277	1.62858
1866.76	2.43054	1.29598	7.64629e-05	7.92331e-05	0.339888	0.554106	1.82977	1.27566	1.24383	0.00855934	0.855934	0.0232726	0.0739999	1.6132	0.00447711	0.00684665	0.00851609	-4.32527e-05	0.00843367	-0.000125673	1.62139	1.63737
1867.72	2.43054	1.296	7.64248e-05	7.91922e-05	0.339888	0.554106	1.82982	1.27571	1.24386	0.00855623	0.855623	0.023196	0.0737563	1.60789	0.00446237	0.00682072	0.00848405	-7.21835e-05	0.00840224	-0.000153989	1.62157	1.63754
1868.68	2.43054	1.29602	7.63868e-05	7.91513e-05	0.339887	0.554106	1.82987	1.27576	1.2439	0.00850021	0.850021	0.0231423	0.0735856	1.60417	0.00445204	0.00680155	0.00846042	-3.97869e-05	0.00837907	-0.00012114	1.61171	1.62748
1869.65	2.43054	1.29604	7.63489e-05	7.91105e-05	0.339887	0.554105	1.82992	1.27581	1.24393	0.00841158	0.841158	0.0231257	0.0735326	1.60301	0.00444884	0.00679327	0.00845035	3.87658e-05	0.00836919	-4.2395e-05	1.59566	1.61111
1870.61	2.43054	1.29606	7.6311e-05	7.90697e-05	0.339887	0.554105	1.82996	1.27586	1.24396	0.00832376	0.832376	0.0231449	0.0735939	1.60435	0.00445254	0.00679556	0.0084534	0.000129644	0.00837218	4.84244e-05	1.57974	1.59488
1871.58	2.43055	1.29695	7.63428e-05	7.9029e-05	0.339886	0.55407	1.83223	1.27816	1.2455	0.0082588	0.82588	0.023185	0.0737212	1.60712	0.00446025	0.00681016	0.00848206	0.000223256	0.00840029	0.000141488	1.56482	1.5797
1872.54	2.43055	1.29697	7.63049e-05	7.89883e-05	0.339886	0.55407	1.83228	1.27821	1.24553	0.00822035	0.822035	0.0232267	0.0738537	1.61001	0.00446826	0.00681901	0.0084933	0.000272953	0.00841132	0.000190971	1.55827	1.57302
1873.51	2.43055	1.29699	7.62671e-05	7.89476e-05	0.339886	0.554069	1.83233	1.27826	1.24556	0.00820064	0.820064	0.0232555	0.0739455	1.61201	0.00447382	0.0068241	0.00849986	0.000299218	0.00841775	0.000217109	1.55526	1.56995
1874.47	2.43055	1.29701	7.62293e-05	7.8907e-05	0.339885	0.554069	1.83238	1.27831	1.2456	0.00818915	0.818915	0.0232664	0.0739802	1.61277	0.00447592	0.00682393	0.00849986	0.000310709	0.00841775	0.0002286	1.55382	1.56846
1875.43	2.43055	1.29703	7.61916e-05	7.88665e-05	0.339885	0.554068	1.83243	1.27836	1.24563	0.00817867	0.817867	0.0232624	0.0739674	1.61249	0.00447514	0.00681936	0.0084944	0.000315725	0.00841239	0.000233721	1.55256	1.56717
1876.4	2.43055	1.29705	7.61539e-05	7.88259e-05	0.339885	0.554068	1.83248	1.27841	1.24566	0.0081687	0.81687	0.0232505	0.0739295	1.61166	0.00447285	0.0068125	0.00848606	0.000317359	0.00840422	0.000235515	1.55139	1.56598
1877.36	2.43055	1.29794	7.6186e-05	7.87854e-05	0.339884	0.554031	1.83475	1.28072	1.2472	0.00816456	0.816456	0.0232368	0.0738859	1.61071	0.00447021	0.00681135	0.00849514	0.000330576	0.00841312	0.000248558	1.54803	1.56259
1878.33	2.43056	1.29796	7.61483e-05	7.8745e-05	0.339884	0.55403	1.8348	1.28077	1.24724	0.00817174	0.817174	0.0232241	0.0738457	1.60984	0.00446778	0.00680428	0.00848654	0.000314796	0.00840468	0.000232943	1.55012	1.56471
1879.29	2.43056	1.29798	7.61107e-05	7.87046e-05	0.339884	0.55403	1.83484	1.28081	1.24727	0.00818885	0.818885	0.0232124	0.0738084	1.60902	0.00446552	0.00679748	0.00847827	0.000289423	0.00839658	0.000207729	1.5541	1.56875
1880.26	2.43056	1.298	7.60731e-05	7.86642e-05	0.339883	0.554029	1.83489	1.28086	1.2473	0.008205	0.8205	0.0232013	0.0737731	1.60825	0.00446339	0.00679087	0.00847025	0.000265248	0.00838871	0.000183707	1.55789	1.57261
1881.22	2.43056	1.29802	7.60355e-05	7.86239e-05	0.339883	0.554029	1.83494	1.28091	1.24733	0.00820456	0.820456	0.0231917	0.0737426	1.60759	0.00446154	0.00678471	0.00846279	0.000258225	0.00838139	0.000176827	1.55854	1.57326
1882.18	2.43056	1.29804	7.5998e-05	7.85836e-05	0.339883	0.554028	1.83499	1.28096	1.24736	0.00817735	0.817735	0.0231861	0.0737249	1.6072	0.00446047	0.00677974	0.0084568	0.000279451	0.00837552	0.000198167	1.55409	1.56873
1883.15	2.43056	1.29806	7.59606e-05	7.85434e-05	0.339882	0.554028	1.83504	1.28101	1.2474	0.00812765	0.812765	0.0231857	0.0737235	1.60717	0.00446039	0.00677627	0.00845269	0.000325036	0.00837148	0.00024383	1.54537	1.55983
1884.11	2.43057	1.29896	7.59929e-05	7.85032e-05	0.339882	0.553988	1.83731	1.28333	1.24894	0.0080745	0.80745	0.0231887	0.0737329	1.60738	0.00446095	0.00678002	0.00846784	0.000393339	0.00838634	0.000311844	1.53271	1.54696
1885.08	2.43057	1.29898	7.59555e-05	7.84631e-05	0.339882	0.553988	1.83736	1.28338	1.24897	0.00804234	0.804234	0.0231905	0.0737389	1.60751	0.00446132	0.00677723	0.00846457	0.000422233	0.00838314	0.000340801	1.52732	1.54146
1886.04	2.43057	1.299	7.59181e-05	7.84229e-05	0.339882	0.553987	1.83741	1.28342	1.249	0.00804868	0.804868	0.0231869	0.0737272	1.60725	0.00446061	0.00677282	0.00845928	0.000410604	0.00837795	0.000329272	1.52924	1.54341
1887	2.43057	1.29901	7.58807e-05	7.83829e-05	0.339881	0.553987	1.83746	1.28347	1.24904	0.00809638	0.809638	0.0231766	0.0736944	1.60654	0.00445863	0.00676648	0.00845158	0.000355201	0.0083704	0.000274017	1.53902	1.55337
1887.97	2.43057	1.29903	7.58434e-05	7.83428e-05	0.339881	0.553986	1.83751	1.28352	1.24907	0.00817313	0.817313	0.0231637	0.0736537	1.60565	0.00445616	0.00675941	0.00844297	0.000269842	0.00836195	0.000188822	1.55433	1.56896
1888.93	2.43057	1.29905	7.58062e-05	7.83028e-05	0.339881	0.553986	1.83756	1.28357	1.2491	0.00825788	0.825788	0.0231557	0.073628	1.60509	0.00445461	0.00675374	0.0084361	0.000178221	0.00835521	9.73321e-05	1.57118	1.58612
1889.9	2.43058	1.29995	7.58388e-05	7.82629e-05	0.33988	0.553944	1.83984	1.28589	1.25065	0.00833136	0.833136	0.0231585	0.0736372	1.60529	0.00445516	0.00675748	0.00845123	0.000119871	0.00837005	3.86934e-05	1.58252	1.5977
1890.86	2.43058	1.29997	7.58015e-05	7.8223e-05	0.33988	0.553943	1.83989	1.28594	1.25068	0.0083837	0.83837	0.0231731	0.0736833	1.6063	0.00445795	0.0067584	0.0084526	6.88951e-05	0.00837139	-1.23086e-05	1.5932	1.60858
1891.83	2.43058	1.29999	7.57644e-05	7.81831e-05	0.33988	0.553943	1.83993	1.28599	1.25071	0.00841354	0.841354	0.0231946	0.0737517	1.60779	0.00446209	0.00676135	0.00845651	4.29668e-05	0.00837523	-3.83117e-05	1.59962	1.61511
1892.79	2.43058	1.30001	7.57272e-05	7.81433e-05	0.339879	0.553942	1.83998	1.28604	1.25074	0.00842232	0.842232	0.0232164	0.0738212	1.6093	0.0044663	0.00676441	0.00846055	3.82253e-05	0.00837919	-4.31303e-05	1.60203	1.61757
1893.75	2.43058	1.30003	7.56901e-05	7.81035e-05	0.339879	0.553941	1.84003	1.28609	1.25078	0.0084117	0.84117	0.0232343	0.0738779	1.61054	0.00446973	0.00676628	0.00846311	5.1412e-05	0.00838171	-2.99927e-05	1.60076	1.61626
1894.72	2.43058	1.30005	7.5653e-05	7.80637e-05	0.339879	0.553941	1.84008	1.28614	1.25081	0.00838596	0.838596	0.0232481	0.0739218	1.6115	0.00447238	0.00676699	0.00846421	7.8248e-05	0.00838278	-3.17759e-06	1.5966	1.61201
1895.68	2.43059	1.30094	7.56859e-05	7.8024e-05	0.339878	0.553896	1.84236	1.28847	1.25236	0.00835469	0.835469	0.0232614	0.0739643	1.61242	0.00447495	0.00677381	0.00848325	0.000128556	0.00840146	4.6766e-05	1.58799	1.60326
1896.65	2.43059	1.30096	7.56488e-05	7.79844e-05	0.339878	0.553896	1.84241	1.28852	1.25239	0.00832999	0.832999	0.0232778	0.0740164	1.61356	0.00447811	0.00677527	0.00848529	0.000155301	0.00840346	7.34722e-05	1.58403	1.59922
1897.61	2.43059	1.30098	7.56118e-05	7.79447e-05	0.339878	0.553895	1.84246	1.28857	1.25242	0.00831867	0.831867	0.0232986	0.0740825	1.615	0.00448211	0.00677801	0.00848893	0.000170265	0.00840704	8.83656e-05	1.58261	1.59776
1898.58	2.43059	1.301	7.55749e-05	7.79052e-05	0.339877	0.553895	1.84251	1.28862	1.25246	0.00831689	0.831689	0.0233221	0.0741572	1.61663	0.00448662	0.00678152	0.00849355	0.000176664	0.00841157	9.46768e-05	1.583	1.59816
1899.54	2.43059	1.301	7.55364e-05	7.78656e-05	0.339877	0.553895	1.84251	1.28861	1.25245	0.00831312	0.831312	0.0233455	0.0742316	1.61825	0.00449112	0.00678487	0.00849773	0.00018461	0.00841566	0.000102543	1.58309	1.59824
1900.5	2.43059	1.30101	7.54991e-05	7.78261e-05	0.339877	0.553895	1.84255	1.28865	1.25248	0.00829727	0.829727	0.0233673	0.0743011	1.61976	0.00449533	0.00678787	0.00850165	0.00020438	0.00841951	0.000122237	1.58082	1.59593
1901.47	2.4306	1.30103	7.54619e-05	7.77866e-05	0.339876	0.553894	1.84258	1.28869	1.2525	0.00826918	0.826918	0.0233886	0.0743686	1.62124	0.00449942	0.00679069	0.00850534	0.000236159	0.00842312	0.000153945	1.57622	1.59123
1902.43	2.4306	1.30104	7.54247e-05	7.77472e-05	0.339876	0.553894	1.84262	1.28872	1.25252	0.00824	0.824	0.0234113	0.0744407	1.62281	0.00450378	0.00679392	0.00850955	0.000269545	0.00842725	0.00018725	1.5714	1.58631
1903.4	2.4306	1.30106	7.53875e-05	7.77078e-05	0.339876	0.553894	1.84265	1.28876	1.25255	0.00822521	0.822521	0.0234373	0.0745236	1.62462	0.00450879	0.00679813	0.00851498	0.000289774	0.00843259	0.000207375	1.56933	1.58419
1904.36	2.4306	1.30195	7.54202e-05	7.76685e-05	0.339875	0.553847	1.84493	1.29108	1.25409	0.00823412	0.823412	0.0234667	0.0746171	1.62665	0.00451445	0.00680962	0.00853987	0.000305754	0.008457	0.000222876	1.56841	1.58328
1905.33	2.4306	1.30196	7.53831e-05	7.76292e-05	0.339875	0.553847	1.84496	1.29112	1.25411	0.00826401	0.826401	0.0234971	0.0747137	1.62876	0.00452029	0.00681507	0.00854688	0.00028287	0.00846387	0.000199857	1.57485	1.58984
1906.29	2.4306	1.30198	7.5346e-05	7.75899e-05	0.339875	0.553846	1.845	1.29115	1.25414	0.00830234	0.830234	0.0235254	0.0748037	1.63072	0.00452574	0.00681993	0.00855313	0.00025079	0.00847	0.000167656	1.58291	1.59804
1907.25	2.43061	1.30199	7.5309e-05	7.75507e-05	0.339874	0.553846	1.84504	1.29119	1.25416	0.00833402	0.833402	0.0235502	0.0748827	1.63244	0.00453052	0.00682377	0.0085581	0.000224085	0.00847487	0.000140854	1.5897	1.60495
1908.22	2.43061	1.30201	7.5272e-05	7.75115e-05	0.339874	0.553846	1.84507	1.29123	1.25418	0.00834871	0.834871	0.0235726	0.0749539	1.63399	0.00453483	0.0068269	0.0085622	0.000213486	0.00847889	0.000130177	1.59325	1.60857
1909.18	2.43061	1.30202	7.5235e-05	7.74724e-05	0.339874	0.553845	1.84511	1.29126	1.25421	0.0083453	0.83453	0.0235969	0.0750311	1.63568	0.0045395	0.00683058	0.00856697	0.000221667	0.00848357	0.000138265	1.59336	1.60866
1910.15	2.43061	1.30204	7.5198e-05	7.74332e-05	0.339873	0.553845	1.84514	1.2913	1.25423	0.00833179	0.833179	0.0236281	0.0751303	1.63784	0.0045455	0.00683625	0.00857424	0.000242448	0.0084907	0.000158905	1.59153	1.60679
1911.11	2.43061	1.30205	7.51611e-05	7.73942e-05	0.339873	0.553844	1.84518	1.29134	1.25425	0.00832097	0.832097	0.0236685	0.0752588	1.64064	0.00455327	0.00684458	0.00858485	0.00026388	0.0085011	0.000180132	1.59021	1.60545
1912.08	2.43061	1.30294	7.51941e-05	7.73551e-05	0.339873	0.553795	1.84746	1.29366	1.2558	0.00832446	0.832446	0.0237152	0.0754072	1.64388	0.00456225	0.00686109	0.00861616	0.000291704	0.00853181	0.000207348	1.58822	1.60344
1913.04	2.43062	1.30295	7.51573e-05	7.73162e-05	0.339872	0.553795	1.84749	1.2937	1.25582	0.0083483	0.83483	0.0237612	0.0755534	1.64706	0.0045711	0.00687102	0.0086288	0.000280496	0.00854419	0.000195894	1.59352	1.60884
1914	2.43062	1.30297	7.51204e-05	7.72772e-05	0.339872	0.553795	1.84753	1.29373	1.25585	0.00839097	0.839097	0.0237984	0.0756717	1.64964	0.00457825	0.00687841	0.00863823	0.000247259	0.00855344	0.000162473	1.60242	1.6179
1914.97	2.43062	1.30298	7.50837e-05	7.72383e-05	0.339872	0.553794	1.84757	1.29377	1.25587	0.008443	0.8443	0.023823	0.07575	1.65135	0.00458299	0.00688216	0.0086431	0.000200101	0.00855822	0.00011522	1.61312	1.6288
1915.93	2.43062	1.303	7.50469e-05	7.71994e-05	0.339871	0.553794	1.8476	1.29381	1.25589	0.00848906	0.848906	0.0238388	0.0758002	1.65244	0.00458603	0.00688334	0.00864475	0.000155692	0.00855984	7.07789e-05	1.62268	1.63854
1916.9	2.43062	1.30301	7.50102e-05	7.71606e-05	0.339871	0.553793	1.84764	1.29384	1.25592	0.00851474	0.851474	0.0238556	0.0758535	1.65361	0.00458925	0.00688481	0.00864676	0.000132019	0.00856181	4.70668e-05	1.62836	1.64432
1917.86	2.43062	1.30303	7.49735e-05	7.71218e-05	0.339871	0.553793	1.84767	1.29388	1.25594	0.00851652	0.851652	0.0238845	0.0759455	1.65561	0.00459482	0.0068898	0.00865318	0.000136659	0.0085681	5.15818e-05	1.62946	1.64544
1918.82	2.43063	1.30304	7.49369e-05	7.7083e-05	0.339871	0.553792	1.84771	1.29392	1.25596	0.00850629	0.850629	0.0239316	0.0760951	1.65887	0.00460387	0.00689999	0.00866615	0.00015986	0.00858082	7.45284e-05	1.62827	1.64422
1919.79	2.43063	1.30306	7.49003e-05	7.70443e-05	0.33987	0.553792	1.84775	1.29395	1.25599	0.00850356	0.850356	0.023994	0.0762937	1.6632	0.00461589	0.00691462	0.00868469	0.000181127	0.00859899	9.54325e-05	1.62851	1.64446
1920.75	2.43063	1.30395	7.49335e-05	7.70057e-05	0.33987	0.553741	1.85003	1.29629	1.25754	0.00852161	0.852161	0.0240636	0.0765151	1.66803	0.00462928	0.00693777	0.0087245	0.000202885	0.00863802	0.000116409	1.62924	1.64522
1921.72	2.43063	1.30396	7.4897e-05	7.6967e-05	0.33987	0.55374	1.85006	1.29632	1.25756	0.00855916	0.855916	0.0241322	0.0767331	1.67278	0.00464247	0.00695414	0.00874525	0.000186085	0.00865836	9.91999e-05	1.63719	1.65332
1922.68	2.43063	1.30397	7.48605e-05	7.69284e-05	0.339869	0.55374	1.8501	1.29636	1.25758	0.00860249	0.860249	0.0241959	0.0769357	1.6772	0.00465473	0.0069691	0.00876422	0.000161734	0.00867696	7.44729e-05	1.64625	1.66255
1923.65	2.43063	1.30399	7.4824e-05	7.68899e-05	0.339869	0.553739	1.85014	1.2964	1.25761	0.00863592	0.863592	0.024256	0.0771269	1.68137	0.00466629	0.00698301	0.00878189	0.000145966	0.00869428	5.83555e-05	1.65342	1.66986
1924.61	2.43063	1.304	7.47875e-05	7.68513e-05	0.339869	0.553739	1.85017	1.29643	1.25763	0.00865357	0.865357	0.024316	0.0773175	1.68552	0.00467783	0.00699686	0.00879947	0.000145897	0.00871151	5.79383e-05	1.65757	1.67409
1925.57	2.43064	1.30402	7.47511e-05	7.68129e-05	0.339868	0.553738	1.85021	1.29647	1.25765	0.00866313	0.866313	0.0243776	0.0775132	1.68979	0.00468967	0.00701116	0.00881762	0.000154486	0.0087293	6.61664e-05	1.66018	1.67674
1926.54	2.43064	1.30403	7.47147e-05	7.67744e-05	0.339868	0.553738	1.85024	1.29651	1.25768	0.00867887	0.867887	0.0244398	0.0777113	1.69411	0.00470165	0.00702565	0.00883601	0.000157137	0.00874732	6.8451e-05	1.66398	1.6806
1927.5	2.43064	1.30405	7.46784e-05	7.6736e-05	0.339868	0.553737	1.85028	1.29654	1.2577	0.00871064	0.871064	0.024501	0.0779059	1.69835	0.00471343	0.00703982	0.00885399	0.000143353	0.00876495	5.43078e-05	1.67085	1.68761
1928.47	2.43064	1.30406	7.46421e-05	7.66976e-05	0.339867	0.553737	1.85032	1.29658	1.25772	0.00875684	0.875684	0.0245604	0.0780945	1.70246	0.00472484	0.00705344	0.00887128	0.000114443	0.00878189	2.50516e-05	1.6805	1.69744
1929.43	2.43064	1.30495	7.46756e-05	7.66593e-05	0.339867	0.553683	1.8526	1.29892	1.25928	0.00880481	0.880481	0.0246189	0.0782806	1.70652	0.0047361	0.00707342	0.00890738	0.000102568	0.00881726	1.24528e-05	1.68687	1.70397
1930.4	2.43064	1.30497	7.46393e-05	7.6621e-05	0.339867	0.553683	1.85264	1.29895	1.2593	0.00883773	0.883773	0.0246786	0.0784704	1.71065	0.00474758	0.00708712	0.0089248	8.70729e-05	0.00883434	-3.39269e-06	1.69396	1.7112
1931.36	2.43065	1.30498	7.46031e-05	7.65828e-05	0.339866	0.553682	1.85267	1.29899	1.25932	0.00884433	0.884433	0.0247405	0.0786673	1.71495	0.00475949	0.00710146	0.00894302	9.86918e-05	0.00885219	7.85895e-06	1.69602	1.71329
1932.32	2.43065	1.305	7.45669e-05	7.65445e-05	0.339866	0.553682	1.85271	1.29903	1.25935	0.00882512	0.882512	0.0248047	0.0788716	1.7194	0.00477185	0.00711645	0.00896207	0.000136945	0.00887085	4.57278e-05	1.69313	1.71033
1933.29	2.43065	1.30501	7.45308e-05	7.65064e-05	0.339866	0.553681	1.85275	1.29906	1.25937	0.00879159	0.879159	0.0248708	0.0790816	1.72398	0.00478456	0.00713193	0.00898174	0.000190149	0.00889012	9.85333e-05	1.68748	1.70456
1934.25	2.43065	1.30502	7.44947e-05	7.64682e-05	0.339865	0.553681	1.85278	1.2991	1.25939	0.00875978	0.875978	0.0249392	0.079299	1.72872	0.00479771	0.00714808	0.00900224	0.000242456	0.0089102	0.000150424	1.68216	1.69912
1935.22	2.43065	1.30504	7.44586e-05	7.64301e-05	0.339865	0.55368	1.85282	1.29914	1.25942	0.00874311	0.874311	0.0250112	0.0795281	1.73371	0.00481157	0.00716526	0.00902404	0.000280929	0.00893156	0.000188454	1.67974	1.69665
1936.18	2.43065	1.30505	7.44225e-05	7.63921e-05	0.339865	0.55368	1.85286	1.29918	1.25944	0.00874841	0.874841	0.0250872	0.0797697	1.73898	0.00482619	0.00718355	0.00904724	0.000298834	0.0089543	0.000205886	1.68154	1.69848
1937.14	2.43066	1.30594	7.44563e-05	7.6354e-05	0.339864	0.553623	1.85514	1.30152	1.26099	0.00877633	0.877633	0.0251648	0.0800165	1.74436	0.00484112	0.00720904	0.00909054	0.000314212	0.00899671	0.000220379	1.68407	1.70108
1938.11	2.43066	1.30596	7.44203e-05	7.63161e-05	0.339864	0.553623	1.85518	1.30156	1.26102	0.00882421	0.882421	0.0252396	0.0802544	1.74955	0.00485551	0.00722698	0.00911333	0.000289124	0.00901903	0.000194823	1.69404	1.71125
1939.07	2.43066	1.30597	7.43843e-05	7.62781e-05	0.339864	0.553622	1.85521	1.30159	1.26104	0.00888795	0.888795	0.0253075	0.0804701	1.75425	0.00486857	0.0072429	0.00913358	0.000245633	0.00903886	0.000150915	1.70707	1.72454
1940.04	2.43066	1.30599	7.43484e-05	7.62402e-05	0.339863	0.553622	1.85525	1.30163	1.26106	0.00896093	0.896093	0.0253672	0.0806599	1.75839	0.00488005	0.00725647	0.00915087	0.000189941	0.0090558	9.48667e-05	1.72189	1.73965
1941	2.43066	1.306	7.43125e-05	7.62023e-05	0.339863	0.553621	1.85529	1.30167	1.26109	0.00903157	0.903157	0.0254224	0.0808357	1.76222	0.00489068	0.00726878	0.00916656	0.00013499	0.00907116	3.95915e-05	1.73627	1.75432
1941.97	2.43066	1.30602	7.42766e-05	7.61645e-05	0.339863	0.553621	1.85532	1.3017	1.26111	0.00908403	0.908403	0.0254807	0.0810209	1.76626	0.00490189	0.00728192	0.0091833	9.92706e-05	0.00908756	3.52597e-06	1.74716	1.76543
1942.93	2.43067	1.30603	7.42408e-05	7.61267e-05	0.339862	0.55362	1.85536	1.30174	1.26113	0.00910526	0.910526	0.025549	0.081238	1.77099	0.00491503	0.00729791	0.00920364	9.83817e-05	0.00910748	2.21545e-06	1.75206	1.77042
1943.89	2.43067	1.30604	7.4205e-05	7.60889e-05	0.339862	0.55362	1.8554	1.30178	1.26116	0.00909461	0.909461	0.0256305	0.0814973	1.77664	0.00493071	0.00731767	0.00922874	0.000134129	0.00913205	3.74415e-05	1.75082	1.76915
1944.86	2.43067	1.30606	7.41693e-05	7.60512e-05	0.339862	0.553619	1.85543	1.30181	1.26118	0.00906628	0.906628	0.0257231	0.0817917	1.78306	0.00494852	0.00734056	0.00925778	0.000191501	0.00916049	9.42083e-05	1.74618	1.7644
1945.82	2.43067	1.30695	7.42033e-05	7.60135e-05	0.339861	0.55356	1.85772	1.30416	1.26274	0.00904172	0.904172	0.0258215	0.0821045	1.78988	0.00496745	0.00737202	0.00930892	0.000267202	0.00921056	0.000168838	1.7385	1.7566
1946.79	2.43067	1.30696	7.41675e-05	7.59759e-05	0.339861	0.55356	1.85776	1.3042	1.26276	0.00903849	0.903849	0.0259205	0.0824194	1.79674	0.0049865	0.00739673	0.0093403	0.000301807	0.00924127	0.000202784	1.73869	1.75678
1947.75	2.43067	1.30698	7.41319e-05	7.59382e-05	0.339861	0.553559	1.8578	1.30424	1.26278	0.00906279	0.906279	0.0260173	0.0827271	1.80345	0.00500512	0.00742078	0.00937084	0.000308047	0.00927117	0.00020838	1.74417	1.76237
1948.72	2.43068	1.30699	7.40962e-05	7.59007e-05	0.33986	0.553559	1.85783	1.30427	1.26281	0.00910758	0.910758	0.0261118	0.0830275	1.81	0.00502329	0.00744414	0.00940051	0.00029293	0.00930022	0.000192636	1.7536	1.77198
1949.68	2.43068	1.30701	7.40606e-05	7.58631e-05	0.33986	0.553558	1.85787	1.30431	1.26283	0.00915658	0.915658	0.0262049	0.0833238	1.81646	0.00504122	0.00746711	0.0094297	0.000273125	0.00932879	0.000172211	1.76385	1.78244
1950.64	2.43068	1.30702	7.4025e-05	7.58256e-05	0.33986	0.553558	1.85791	1.30435	1.26285	0.00919245	0.919245	0.0262978	0.083619	1.82289	0.00505908	0.00748997	0.00945874	0.000266294	0.00935721	0.000164762	1.77157	1.79032
1951.61	2.43068	1.30704	7.39895e-05	7.57882e-05	0.339859	0.553557	1.85794	1.30439	1.26288	0.00920565	0.920565	0.0263907	0.0839145	1.82934	0.00507696	0.00751283	0.00948779	0.000282139	0.00938564	0.000179987	1.77494	1.79375
1952.57	2.43068	1.30705	7.3954e-05	7.57507e-05	0.339859	0.553556	1.85798	1.30442	1.2629	0.00919947	0.919947	0.0264838	0.0842106	1.83579	0.00509487	0.00753572	0.00951687	0.000317401	0.0094141	0.000214626	1.77456	1.79336
1953.54	2.43068	1.30794	7.39883e-05	7.57134e-05	0.339859	0.553495	1.86027	1.30678	1.26446	0.00918901	0.918901	0.0265774	0.084508	1.84228	0.00511287	0.00756584	0.0095667	0.00037769	0.00946285	0.000273844	1.76954	1.78826
1954.5	2.43069	1.30796	7.39528e-05	7.5676e-05	0.339858	0.553494	1.86031	1.30682	1.26448	0.00919448	0.919448	0.0266719	0.0848086	1.84883	0.00513105	0.00758911	0.00959631	0.000401829	0.00949182	0.000297344	1.77141	1.79016
1955.47	2.43069	1.30797	7.39174e-05	7.56387e-05	0.339858	0.553494	1.86035	1.30685	1.26451	0.00923143	0.923143	0.0267677	0.0851133	1.85547	0.00514948	0.00761272	0.00962634	0.000394911	0.00952121	0.000289776	1.77935	1.79826
1956.43	2.43069	1.30798	7.3882e-05	7.56014e-05	0.339858	0.553493	1.86038	1.30689	1.26453	0.00930232	0.930232	0.026865	0.0854224	1.86221	0.00516819	0.00763672	0.00965686	0.000354542	0.00955106	0.000248744	1.79384	1.81305
1957.39	2.43069	1.308	7.38466e-05	7.55642e-05	0.339857	0.553493	1.86042	1.30693	1.26455	0.00939376	0.939376	0.0269633	0.085735	1.86902	0.0051871	0.00766099	0.00968774	0.000293982	0.00958127	0.000187511	1.81231	1.83191
1958.36	2.43069	1.30801	7.38113e-05	7.5527e-05	0.339857	0.553492	1.86046	1.30696	1.26458	0.00948145	0.948145	0.0270629	0.0860519	1.87593	0.00520627	0.00768563	0.00971908	0.000237626	0.00961192	0.00013047	1.83007	1.85004
1959.32	2.43069	1.30803	7.3776e-05	7.54898e-05	0.339857	0.553492	1.86049	1.307	1.2646	0.00954087	0.954087	0.0271648	0.0863758	1.88299	0.00522587	0.00771088	0.00975119	0.000210315	0.00964333	0.000102456	1.84238	1.86262
1960.29	2.4307	1.30804	7.37407e-05	7.54527e-05	0.339856	0.553491	1.86053	1.30704	1.26462	0.00955942	0.955942	0.0272697	0.0867095	1.89027	0.00524606	0.00773697	0.00978436	0.000224939	0.00967577	0.00011635	1.84681	1.86714
1961.25	2.4307	1.30806	7.37055e-05	7.54156e-05	0.339856	0.55349	1.86057	1.30708	1.26465	0.00954341	0.954341	0.0273776	0.0870526	1.89775	0.00526681	0.00776387	0.00981856	0.000275153	0.00970922	0.000165809	1.84456	1.86483
1962.22	2.4307	1.30895	7.374e-05	7.53785e-05	0.339856	0.553426	1.86286	1.30944	1.26621	0.00951558	0.951558	0.0274872	0.0874011	1.90534	0.0052879	0.0077986	0.00987465	0.000359071	0.00976406	0.000248483	1.83606	1.85617
1963.18	2.4307	1.30896	7.37048e-05	7.53415e-05	0.339855	0.553426	1.8629	1.30947	1.26623	0.00950388	0.950388	0.0275961	0.0877473	1.91289	0.00530884	0.00782575	0.00990922	0.000405341	0.00979786	0.000293984	1.83464	1.85472
1964.14	2.4307	1.30898	7.36697e-05	7.53045e-05	0.339855	0.553425	1.86294	1.30951	1.26626	0.00952807	0.952807	0.0277027	0.0880861	1.92028	0.00532934	0.00785222	0.00994292	0.000414853	0.00983081	0.000302743	1.84016	1.86034
1965.11	2.43071	1.30899	7.36346e-05	7.52675e-05	0.339855	0.553425	1.86297	1.30955	1.26628	0.00959061	0.959061	0.0278069	0.0884175	1.9275	0.00534939	0.00787801	0.00997576	0.000385149	0.00986291	0.000272302	1.85308	1.87354
1966.07	2.43071	1.309	7.35995e-05	7.52306e-05	0.339854	0.553424	1.86301	1.30959	1.2663	0.00967585	0.967585	0.0279104	0.0887466	1.93468	0.0053693	0.00790356	0.0100083	0.000332459	0.00989473	0.00021888	1.87041	1.89124
1967.04	2.43071	1.30902	7.35645e-05	7.51938e-05	0.339854	0.553423	1.86305	1.30962	1.26633	0.00975872	0.975872	0.0280161	0.0890828	1.942	0.00538965	0.00792973	0.0100416	0.000282911	0.0099273	0.00016858	1.88729	1.9085
1968	2.43071	1.30903	7.35295e-05	7.51569e-05	0.339854	0.553423	1.86308	1.30966	1.26635	0.00981904	0.981904	0.0281263	0.0894333	1.94965	0.00541085	0.00795714	0.0100765	0.000257488	0.00996141	0.000142368	1.89983	1.9213
1968.96	2.43071	1.30905	7.34945e-05	7.51201e-05	0.339853	0.553422	1.86312	1.3097	1.26637	0.00985194	0.985194	0.0282416	0.0897997	1.95763	0.00543302	0.00798594	0.0101132	0.000261252	0.00999724	0.000145298	1.90706	1.92869
1969.93	2.43071	1.30994	7.35292e-05	7.50833e-05	0.339853	0.553356	1.86542	1.31206	1.26794	0.00986684	0.986684	0.0283606	0.0901781	1.96588	0.00545591	0.00802338	0.0101731	0.000306307	0.0100558	0.000188985	1.90669	1.92835
1970.89	2.43072	1.30995	7.34943e-05	7.50466e-05	0.339853	0.553355	1.86546	1.3121	1.26796	0.00987809	0.987809	0.0284812	0.0905616	1.97424	0.00547912	0.00805368	0.0102118	0.000333661	0.0100935	0.000215453	1.90974	1.93146
1971.86	2.43072	1.30997	7.34594e-05	7.50099e-05	0.339852	0.553354	1.86549	1.31214	1.26798	0.00989595	0.989595	0.0286017	0.0909446	1.98259	0.00550229	0.0080839	0.0102503	0.000354305	0.0101312	0.000235212	1.91406	1.93587
1972.82	2.43072	1.30998	7.34245e-05	7.49732e-05	0.339852	0.553354	1.86553	1.31218	1.26801	0.00992316	0.992316	0.028721	0.0913242	1.99087	0.00552525	0.00811378	0.0102883	0.000365179	0.0101684	0.000245206	1.9202	1.94214
1973.79	2.43072	1.31	7.33897e-05	7.49366e-05	0.339852	0.553353	1.86557	1.31221	1.26803	0.00995706	0.995706	0.0288393	0.0917003	1.99907	0.00554801	0.00814333	0.010326	0.000368944	0.0102052	0.000248098	1.92764	1.94974
1974.75	2.43072	1.31001	7.33549e-05	7.49e-05	0.339851	0.553353	1.8656	1.31225	1.26806	0.00999418	0.999418	0.0289572	0.0920753	2.00724	0.0055707	0.00817276	0.0103635	0.000369327	0.0102418	0.000247608	1.93571	1.95798
1975.71	2.43072	1.31003	7.33201e-05	7.48635e-05	0.339851	0.553352	1.86564	1.31229	1.26808	0.0100338	1.00338	0.0290757	0.092452	2.01545	0.00559349	0.0082023	0.0104012	0.000367398	0.0102786	0.0002448	1.94426	1.96672
1976.68	2.43073	1.31004	7.32854e-05	7.4827e-05	0.339851	0.553351	1.86568	1.31233	1.2681	0.010078	1.0078	0.0291955	0.0928329	2.02376	0.00561654	0.0082322	0.0104393	0.000361306	0.0103158	0.000237815	1.95372	1.97638
1977.64	2.43073	1.31005	7.32507e-05	7.47905e-05	0.33985	0.553351	1.86571	1.31236	1.26813	0.0101291	1.01291	0.0293174	0.0932205	2.03221	0.00563998	0.00826265	0.0104781	0.000349016	0.0103537	0.000224612	1.96451	1.98742
1978.61	2.43073	1.31094	7.32857e-05	7.4754e-05	0.33985	0.553282	1.86802	1.31474	1.26969	0.0101864	1.01864	0.029442	0.0936165	2.04084	0.00566394	0.00830172	0.0105406	0.000354226	0.0104147	0.000228344	1.97226	1.99539
1979.57	2.43073	1.31096	7.3251e-05	7.47176e-05	0.33985	0.553281	1.86805	1.31477	1.26972	0.0102451	1.02451	0.0295693	0.0940214	2.04967	0.00568844	0.00833368	0.0105814	0.000336266	0.0104546	0.000209417	1.98453	2.00794
1980.54	2.43073	1.31097	7.32164e-05	7.46812e-05	0.339849	0.55328	1.86809	1.31481	1.26974	0.0102979	1.02979	0.0296988	0.0944332	2.05864	0.00571335	0.00836622	0.0106229	0.000325009	0.0104951	0.00019717	1.99566	2.01932
1981.5	2.43073	1.31099	7.31818e-05	7.46449e-05	0.339849	0.55328	1.86813	1.31485	1.26976	0.0103382	1.03382	0.0298295	0.0948489	2.06771	0.0057385	0.00839908	0.0106648	0.000326663	0.010536	0.000197821	2.00437	2.02823
1982.46	2.43074	1.311	7.31473e-05	7.46086e-05	0.339849	0.553279	1.86816	1.31489	1.26979	0.0103637	1.03637	0.0299607	0.0952661	2.0768	0.00576374	0.00843204	0.0107069	0.00034317	0.010577	0.000213318	2.01024	2.03422
1983.43	2.43074	1.31102	7.31127e-05	7.45723e-05	0.339848	0.553278	1.8682	1.31492	1.26981	0.0103785	1.03785	0.0300917	0.0956826	2.08588	0.00578895	0.00846491	0.0107488	0.000370294	0.010618	0.000239432	2.01402	2.03809
1984.39	2.43074	1.31103	7.30782e-05	7.45361e-05	0.339848	0.553277	1.86824	1.31496	1.26983	0.0103923	1.03923	0.0302227	0.0960989	2.09496	0.00581413	0.00849773	0.0107907	0.000398379	0.0106588	0.000266503	2.01761	2.04175
1985.36	2.43074	1.31105	7.30438e-05	7.44999e-05	0.339848	0.553277	1.86827	1.315	1.26986	0.0104176	1.04176	0.0303535	0.096515	2.10403	0.0058393	0.0085305	0.0108325	0.000414935	0.0106996	0.000282043	2.02343	2.0477
1986.32	2.43074	1.31106	7.30094e-05	7.44637e-05	0.339847	0.553276	1.86831	1.31504	1.26988	0.0104648	1.04648	0.0304839	0.0969296	2.11306	0.00586439	0.0085631	0.0108741	0.000409343	0.0107402	0.000275437	2.03352	2.05802
1987.29	2.43074	1.31195	7.30446e-05	7.44276e-05	0.339847	0.553205	1.87062	1.31742	1.27145	0.0105378	1.05378	0.0306129	0.0973399	2.12201	0.00588921	0.0086035	0.0109389	0.000401093	0.0108034	0.0002656	2.0442	2.069
1988.25	2.43075	1.31196	7.30102e-05	7.43915e-05	0.339847	0.553204	1.87066	1.31745	1.27147	0.0106313	1.06313	0.0307398	0.0977434	2.13081	0.00591362	0.0086351	0.0109793	0.000347999	0.0108428	0.000211512	2.06327	2.08852
1989.21	2.43075	1.31198	7.29758e-05	7.43554e-05	0.339846	0.553203	1.87069	1.31749	1.2715	0.0107313	1.07313	0.0308649	0.0981411	2.13948	0.00593769	0.00866616	0.011019	0.000287689	0.0108815	0.000150222	2.08362	2.10936
1990.18	2.43075	1.31199	7.29415e-05	7.43194e-05	0.339846	0.553202	1.87073	1.31753	1.27152	0.0108196	1.08196	0.03099	0.0985389	2.14815	0.00596176	0.00869719	0.0110587	0.000239083	0.0109202	0.000100633	2.10171	2.12789
1991.14	2.43075	1.31201	7.29072e-05	7.42834e-05	0.339846	0.553202	1.87077	1.31757	1.27154	0.0108805	1.08805	0.0311182	0.0989464	2.15703	0.00598641	0.00872905	0.0110994	0.000218909	0.0109599	7.94458e-05	2.11449	2.14098
1992.11	2.43075	1.31202	7.2873e-05	7.42475e-05	0.339845	0.553201	1.8708	1.3176	1.27157	0.010908	1.0908	0.0312519	0.0993715	2.1663	0.00601213	0.00876244	0.011142	0.00023401	0.0110015	9.34811e-05	2.1208	2.14744
1993.07	2.43075	1.31204	7.28388e-05	7.42115e-05	0.339845	0.5532	1.87084	1.31764	1.27159	0.0109087	1.09087	0.0313919	0.0998166	2.176	0.00603906	0.00879755	0.0111869	0.000278157	0.0110452	0.000136504	2.1219	2.14855
1994.03	2.43076	1.31205	7.28046e-05	7.41757e-05	0.339845	0.5532	1.87088	1.31768	1.27161	0.0108974	1.08974	0.0315366	0.100277	2.18603	0.0060669	0.00883396	0.0112334	0.000336036	0.0110906	0.000193213	2.12064	2.14725
1995	2.43076	1.31294	7.28401e-05	7.41398e-05	0.339844	0.553126	1.87319	1.32006	1.27319	0.0108891	1.08891	0.0316831	0.100743	2.19619	0.00609509	0.00887933	0.011305	0.000415888	0.0111604	0.000271253	2.1154	2.14192
1995.96	2.43076	1.31296	7.28059e-05	7.4104e-05	0.339844	0.553125	1.87323	1.3201	1.27321	0.0108939	1.08939	0.0318289	0.101206	2.2063	0.00612314	0.00891601	0.0113519	0.000458028	0.0112061	0.000312201	2.11728	2.14383
1996.93	2.43076	1.31297	7.27718e-05	7.40682e-05	0.339844	0.553124	1.87326	1.32014	1.27323	0.0109147	1.09147	0.0319726	0.101663	2.21626	0.00615079	0.00895207	0.0113981	0.000483383	0.0112511	0.000336378	2.12227	2.14894
1997.89	2.43076	1.31299	7.27377e-05	7.40325e-05	0.339843	0.553123	1.8733	1.32018	1.27326	0.0109496	1.09496	0.0321148	0.102115	2.22611	0.00617813	0.00898766	0.0114436	0.000493991	0.0112954	0.00034582	2.13002	2.15687
1998.86	2.43076	1.313	7.27036e-05	7.39967e-05	0.339843	0.553123	1.87334	1.32021	1.27328	0.0109951	1.09951	0.0322564	0.102566	2.23593	0.00620538	0.00902308	0.0114889	0.000493768	0.0113396	0.000344431	2.13984	2.16692
1999.82	2.43077	1.313	7.26688e-05	7.39611e-05	0.339842	0.553123	1.87335	1.32023	1.27329	0.0110493	1.10493	0.0323987	0.103018	2.24579	0.00623274	0.00905852	0.0115341	0.000484758	0.0113836	0.000334254	2.1514	2.17877
2000.78	2.43077	1.31301	7.26341e-05	7.39254e-05	0.339842	0.553123	1.87336	1.32024	1.27329	0.0111131	1.11131	0.0325415	0.103472	2.25569	0.00626022	0.00909411	0.0115795	0.000466378	0.0114278	0.000314698	2.16484	2.19254
2001.75	2.43077	1.31301	7.25993e-05	7.38898e-05	0.339842	0.553123	1.87337	1.32025	1.2733	0.0111886	1.11886	0.0326846	0.103927	2.26561	0.00628776	0.00912974	0.0116249	0.00043628	0.011472	0.000283419	2.18058	2.20867
2002.71	2.43077	1.31302	7.25646e-05	7.38542e-05	0.339841	0.553123	1.87338	1.32026	1.27331	0.0112757	1.12757	0.0328275	0.104381	2.27551	0.00631523	0.00916526	0.0116702	0.000394505	0.0115161	0.00024046	2.19859	2.22713
2003.68	2.43077	1.31302	7.253e-05	7.38187e-05	0.339841	0.553123	1.87339	1.32027	1.27331	0.011368	1.1368	0.0329703	0.104836	2.28542	0.00634271	0.00920074	0.0117154	0.000347457	0.0115602	0.000192226	2.21763	2.24666
2004.64	2.43078	1.31303	7.24954e-05	7.37832e-05	0.339841	0.553123	1.87341	1.32028	1.27332	0.0114529	1.14529	0.0331133	0.10529	2.29533	0.00637023	0.00923624	0.0117607	0.000307759	0.0116043	0.000151337	2.23526	2.26474
2005.61	2.43078	1.31303	7.24608e-05	7.37477e-05	0.33984	0.553123	1.87342	1.32029	1.27333	0.0115163	1.15163	0.0332572	0.105748	2.3053	0.0063979	0.00927193	0.0118062	0.000289905	0.0116486	0.000132281	2.24869	2.27851
2006.57	2.43078	1.31304	7.24262e-05	7.37123e-05	0.33984	0.553123	1.87343	1.3203	1.27333	0.0115497	1.15497	0.0334019	0.106208	2.31533	0.00642574	0.00930784	0.011852	0.000302227	0.0116931	0.000143389	2.25629	2.28629
2007.53	2.43078	1.31304	7.23917e-05	7.36769e-05	0.33984	0.553123	1.87344	1.32032	1.27334	0.0115569	1.15569	0.0335471	0.10667	2.3254	0.00645369	0.00934386	0.0118979	0.000341015	0.0117378	0.000180955	2.25875	2.2888
2008.5	2.43078	1.31305	7.23572e-05	7.36415e-05	0.339839	0.553123	1.87345	1.32033	1.27334	0.011553	1.1553	0.0336927	0.107133	2.33549	0.00648168	0.00937992	0.0119439	0.000390906	0.0117826	0.000229618	2.25905	2.2891
2009.46	2.43078	1.31305	7.23227e-05	7.36062e-05	0.339839	0.553123	1.87346	1.32034	1.27335	0.0115577	1.15577	0.0338386	0.107596	2.3456	0.00650975	0.00941605	0.0119899	0.000432241	0.0118274	0.000269717	2.26104	2.29113
2010.43	2.43079	1.31306	7.22883e-05	7.35709e-05	0.339839	0.553123	1.87347	1.32035	1.27336	0.011585	1.1585	0.033985	0.108062	2.35575	0.00653792	0.00945229	0.0120362	0.000451102	0.0118724	0.000287335	2.26746	2.2977
2011.39	2.43079	1.31306	7.22539e-05	7.35356e-05	0.339838	0.553123	1.87349	1.32036	1.27336	0.0116366	1.16366	0.0341323	0.10853	2.36596	0.00656626	0.00948875	0.0120826	0.000446078	0.0119176	0.000281055	2.27861	2.30914
2012.36	2.43079	1.31394	7.22888e-05	7.35004e-05	0.339838	0.553048	1.87578	1.32273	1.27492	0.0117024	1.17024	0.0342802	0.109001	2.37621	0.0065947	0.00953447	0.0121557	0.000453299	0.0119887	0.000286292	2.2876	2.31842
2013.32	2.43079	1.31395	7.22544e-05	7.34652e-05	0.339838	0.553048	1.87579	1.32274	1.27493	0.0117685	1.17685	0.0344278	0.10947	2.38644	0.0066231	0.00957096	0.0122023	0.000433733	0.012034	0.000265456	2.30162	2.3328
2014.28	2.43079	1.31395	7.22201e-05	7.343e-05	0.339837	0.553048	1.8758	1.32275	1.27493	0.0118252	1.18252	0.0345744	0.109936	2.39661	0.0066513	0.00960715	0.0122485	0.000423255	0.0120789	0.000253713	2.31379	2.34529
2015.25	2.43079	1.31396	7.21858e-05	7.33949e-05	0.339837	0.553048	1.87581	1.32276	1.27494	0.0118712	1.18712	0.0347196	0.110398	2.40668	0.00667925	0.00964294	0.0122942	0.000422998	0.0121234	0.0002522	2.32387	2.35563
2016.21	2.4308	1.31396	7.21515e-05	7.33598e-05	0.339837	0.553048	1.87582	1.32277	1.27495	0.0119122	1.19122	0.0348638	0.110856	2.41667	0.00670699	0.00967839	0.0123394	0.000427256	0.0121674	0.00025521	2.33299	2.36499
2017.18	2.4308	1.31397	7.21173e-05	7.33247e-05	0.339836	0.553048	1.87583	1.32278	1.27495	0.0119552	1.19552	0.0350082	0.111315	2.42668	0.00673476	0.00971385	0.0123847	0.000429456	0.0122114	0.000256157	2.34253	2.37477
2018.14	2.4308	1.31397	7.20831e-05	7.32897e-05	0.339836	0.553048	1.87584	1.3228	1.27496	0.0120027	1.20026	0.0351539	0.111779	2.43678	0.00676279	0.00974966	0.0124304	0.00042776	0.0122558	0.000253191	2.35292	2.38544
2019.1	2.4308	1.31398	7.20489e-05	7.32547e-05	0.339836	0.553048	1.87586	1.32281	1.27497	0.0120499	1.20499	0.0353017	0.112249	2.44702	0.00679122	0.009786	0.0124768	0.000426868	0.0123009	0.000251005	2.3633	2.39609
2020.07	2.4308	1.31398	7.20148e-05	7.32197e-05	0.339835	0.553048	1.87587	1.32282	1.27497	0.0120894	1.20894	0.0354512	0.112724	2.45739	0.00681999	0.0098228	0.0125238	0.000434446	0.0123466	0.000257269	2.37214	2.40516
2021.03	2.4308	1.31399	7.19807e-05	7.31848e-05	0.339835	0.553048	1.87588	1.32283	1.27498	0.0121155	1.21155	0.0356017	0.113203	2.46782	0.00684894	0.00985982	0.0125711	0.000455547	0.0123926	0.000277043	2.37839	2.41156
2022	2.43081	1.31399	7.19466e-05	7.31499e-05	0.339835	0.553048	1.87589	1.32284	1.27498	0.0121298	1.21298	0.0357521	0.113681	2.47824	0.00687786	0.00989678	0.0126182	0.000488392	0.0124384	0.000308558	2.38232	2.41559
2022.96	2.43081	1.314	7.19126e-05	7.3115e-05	0.339834	0.553048	1.8759	1.32285	1.27499	0.0121415	1.21415	0.0359016	0.114156	2.4886	0.00690662	0.00993346	0.0126651	0.000523587	0.0124839	0.000342428	2.38572	2.41907
2023.93	2.43081	1.314	7.18786e-05	7.30802e-05	0.339834	0.553048	1.87591	1.32286	1.275	0.012164	1.2164	0.0360501	0.114629	2.4989	0.0069352	0.00996985	0.0127115	0.000547522	0.0125291	0.000365045	2.39127	2.42475
2024.89	2.43081	1.314	7.18446e-05	7.30454e-05	0.339834	0.553048	1.87592	1.32288	1.275	0.0122095	1.22095	0.0361983	0.1151	2.50917	0.0069637	0.0100061	0.0127578	0.000548335	0.012574	0.00036454	2.40132	2.43508
2025.85	2.43081	1.31401	7.18107e-05	7.30106e-05	0.339833	0.553048	1.87594	1.32289	1.27501	0.012282	1.2282	0.0363467	0.115571	2.51946	0.00699225	0.0100424	0.0128041	0.000522141	0.012619	0.000337021	2.41672	2.45089
2026.82	2.43081	1.31401	7.17768e-05	7.29759e-05	0.339833	0.553049	1.87595	1.3229	1.27502	0.012375	1.2375	0.0364958	0.116046	2.52979	0.00702093	0.0100788	0.0128506	0.000475595	0.0126642	0.000289141	2.43617	2.47088
2027.78	2.43082	1.31402	7.17429e-05	7.29412e-05	0.339833	0.553049	1.87596	1.32291	1.27502	0.012474	1.2474	0.0366453	0.116521	2.54016	0.00704971	0.0101153	0.0128973	0.000423294	0.0127095	0.000235497	2.45679	2.49207
2028.75	2.43082	1.31402	7.1709e-05	7.29065e-05	0.339832	0.553049	1.87597	1.32292	1.27503	0.0125625	1.25625	0.0367946	0.116996	2.5505	0.00707841	0.0101517	0.0129437	0.000381253	0.0127546	0.000192114	2.47538	2.51118
2029.71	2.43082	1.31403	7.16752e-05	7.28719e-05	0.339832	0.553049	1.87598	1.32293	1.27504	0.0126296	1.26296	0.0369422	0.117465	2.56074	0.00710682	0.0101877	0.0129896	0.000360044	0.0127992	0.000169574	2.48976	2.52596
2030.68	2.43082	1.31403	7.16414e-05	7.28373e-05	0.339832	0.553049	1.87599	1.32294	1.27504	0.0126732	1.26732	0.0370879	0.117928	2.57084	0.00713485	0.010223	0.0130348	0.000361598	0.012843	0.000169815	2.49952	2.53599
2031.64	2.43082	1.31404	7.16077e-05	7.28027e-05	0.339831	0.553049	1.876	1.32295	1.27505	0.0126986	1.26986	0.037232	0.118386	2.58082	0.00716256	0.0102579	0.0130793	0.000380683	0.0128862	0.000187601	2.50571	2.54234
2032.6	2.43083	1.31404	7.1574e-05	7.27682e-05	0.339831	0.553049	1.87602	1.32297	1.27506	0.0127138	1.27138	0.0373751	0.118841	2.59074	0.00719009	0.0102925	0.0131235	0.000409702	0.0129291	0.000215326	2.50986	2.5466
2033.57	2.43083	1.31405	7.15403e-05	7.27336e-05	0.33983	0.553049	1.87603	1.32298	1.27506	0.0127245	1.27245	0.0375184	0.119297	2.60068	0.00721767	0.0103271	0.0131677	0.000443143	0.012972	0.000247469	2.51316	2.54998
2034.53	2.43083	1.31405	7.15066e-05	7.26992e-05	0.33983	0.553049	1.87604	1.32299	1.27507	0.0127337	1.27337	0.0376627	0.119756	2.61068	0.00724543	0.0103619	0.0132122	0.000478469	0.0130152	0.000281483	2.51614	2.55303
2035.5	2.43083	1.31406	7.1473e-05	7.26647e-05	0.33983	0.553049	1.87605	1.323	1.27507	0.0127431	1.27431	0.0378078	0.120217	2.62074	0.00727334	0.0103969	0.0132569	0.000513746	0.0130586	0.000315437	2.51918	2.55614
2036.46	2.43083	1.31406	7.14394e-05	7.26303e-05	0.339829	0.553049	1.87606	1.32301	1.27508	0.0127572	1.27572	0.0379531	0.120679	2.63081	0.00730128	0.010432	0.0133016	0.000544413	0.013102	0.000344777	2.52313	2.56019
2037.43	2.43083	1.31494	7.14746e-05	7.2596e-05	0.339829	0.552971	1.87835	1.32538	1.27664	0.0127835	1.27835	0.0380978	0.121139	2.64084	0.00732912	0.0104769	0.0133752	0.000591709	0.0131734	0.00038988	2.52401	2.56116
2038.39	2.43084	1.31495	7.1441e-05	7.25616e-05	0.339829	0.552971	1.87837	1.3254	1.27665	0.0128301	1.28301	0.0382416	0.121597	2.65081	0.00735679	0.0105115	0.0134195	0.000589419	0.0132164	0.000386265	2.53438	2.57182
2039.35	2.43084	1.31495	7.14075e-05	7.25273e-05	0.339828	0.552971	1.87838	1.32541	1.27665	0.0128999	1.28999	0.0383847	0.122052	2.66073	0.00738432	0.0105459	0.0134635	0.000563576	0.013259	0.000359102	2.54935	2.58722
2040.32	2.43084	1.31496	7.1374e-05	7.2493e-05	0.339828	0.552971	1.87839	1.32542	1.27666	0.0129869	1.29869	0.0385278	0.122507	2.67064	0.00741184	0.0105803	0.0135074	0.000520471	0.0133016	0.000314675	2.56774	2.60613
2041.28	2.43084	1.31496	7.13405e-05	7.24588e-05	0.339828	0.552971	1.8784	1.32543	1.27666	0.0130756	1.30756	0.0386712	0.122963	2.68059	0.00743944	0.0106147	0.0135514	0.000475783	0.0133443	0.000268657	2.58648	2.62541
2042.25	2.43084	1.31497	7.13071e-05	7.24246e-05	0.339827	0.552971	1.87841	1.32544	1.27667	0.0131475	1.31475	0.0388148	0.123419	2.69054	0.00746706	0.0106491	0.0135954	0.000447884	0.0133869	0.000239425	2.6019	2.64129
2043.21	2.43084	1.31497	7.12737e-05	7.23904e-05	0.339827	0.552971	1.87842	1.32545	1.27668	0.0131893	1.31893	0.0389578	0.123874	2.70045	0.00749457	0.0106833	0.0136392	0.000449857	0.0134294	0.000240067	2.61139	2.65104
2044.17	2.43085	1.31498	7.12403e-05	7.23563e-05	0.339827	0.552971	1.87843	1.32546	1.27668	0.0132005	1.32005	0.0390993	0.124324	2.71026	0.00752179	0.0107171	0.0136824	0.000481857	0.0134712	0.00027075	2.61481	2.65455
2045.14	2.43085	1.31498	7.1207e-05	7.23221e-05	0.339826	0.552971	1.87845	1.32547	1.27669	0.0131935	1.31935	0.0392388	0.124767	2.71993	0.00754862	0.0107503	0.0137248	0.000531295	0.0135124	0.00031889	2.61464	2.65435
2046.1	2.43085	1.31499	7.11737e-05	7.22881e-05	0.339826	0.552971	1.87846	1.32549	1.2767	0.0131888	1.31888	0.0393762	0.125204	2.72946	0.00757506	0.0107829	0.0137665	0.000577706	0.0135528	0.000364021	2.61492	2.65462
2047.07	2.43085	1.31499	7.11404e-05	7.2254e-05	0.339826	0.552971	1.87847	1.3255	1.2767	0.0132047	1.32047	0.0395122	0.125637	2.73888	0.00760122	0.0108151	0.0138076	0.000602946	0.0135927	0.000387994	2.61928	2.6591
2048.03	2.43085	1.315	7.11072e-05	7.222e-05	0.339825	0.552972	1.87848	1.32551	1.27671	0.0132491	1.32491	0.0396473	0.126066	2.74825	0.00762721	0.010847	0.0138485	0.000599364	0.0136323	0.000383153	2.6293	2.66941
2049	2.43086	1.315	7.1074e-05	7.2186e-05	0.339825	0.552972	1.87849	1.32552	1.27672	0.0133163	1.33163	0.0397816	0.126494	2.75756	0.00765305	0.0108787	0.013889	0.000572666	0.0136715	0.000355202	2.64386	2.68439
2049.96	2.43086	1.315	7.10408e-05	7.21521e-05	0.339825	0.552972	1.8785	1.32553	1.27672	0.0133906	1.33906	0.0399152	0.126918	2.76681	0.00767874	0.0109101	0.0139291	0.000538547	0.0137104	0.000319836	2.65984	2.70085
2050.92	2.43086	1.31501	7.10076e-05	7.21181e-05	0.339824	0.552972	1.87851	1.32554	1.27673	0.0134549	1.34549	0.0400477	0.12734	2.776	0.00770424	0.0109412	0.0139689	0.000514048	0.013749	0.000294099	2.67385	2.71527
2051.89	2.43086	1.31501	7.09745e-05	7.20842e-05	0.339824	0.552972	1.87853	1.32555	1.27674	0.013499	1.3499	0.0401796	0.127759	2.78515	0.00772961	0.0109721	0.0140085	0.000509493	0.0137873	0.00028831	2.68385	2.72556
2052.85	2.43086	1.31502	7.09414e-05	7.20504e-05	0.339824	0.552972	1.87854	1.32557	1.27674	0.0135236	1.35236	0.0403115	0.128178	2.79429	0.00775499	0.011003	0.014048	0.000524403	0.0138256	0.000301983	2.68998	2.73186
2053.82	2.43086	1.31502	7.09084e-05	7.20166e-05	0.339823	0.552972	1.87855	1.32558	1.27675	0.0135377	1.35377	0.0404441	0.1286	2.80348	0.00778049	0.011034	0.0140877	0.000549993	0.013864	0.000326328	2.69403	2.73602
2054.78	2.43087	1.31503	7.08754e-05	7.19828e-05	0.339823	0.552972	1.87856	1.32559	1.27676	0.0135525	1.35525	0.0405772	0.129023	2.81271	0.00780611	0.0110652	0.0141276	0.000575068	0.0139026	0.000350148	2.69822	2.74031
2055.75	2.43087	1.31503	7.08424e-05	7.1949e-05	0.339822	0.552972	1.87857	1.3256	1.27676	0.0135757	1.35757	0.0407107	0.129448	2.82196	0.00783178	0.0110964	0.0141675	0.000591797	0.0139413	0.000365618	2.70408	2.74634
2056.71	2.43087	1.31504	7.08094e-05	7.19153e-05	0.339822	0.552972	1.87858	1.32561	1.27677	0.0136088	1.36088	0.0408431	0.129869	2.83114	0.00785726	0.0111274	0.014207	0.000598248	0.0139796	0.000370818	2.71192	2.75441
2057.67	2.43087	1.31504	7.07765e-05	7.18816e-05	0.339822	0.552972	1.87859	1.32562	1.27677	0.0136481	1.36481	0.0409739	0.130285	2.84021	0.00788243	0.0111578	0.014246	0.000597901	0.0140173	0.000369235	2.721	2.76376
2058.64	2.43087	1.31505	7.07436e-05	7.18479e-05	0.339821	0.552972	1.87861	1.32563	1.27678	0.0136884	1.36884	0.0411025	0.130694	2.84912	0.00790716	0.0111876	0.0142841	0.000595741	0.0140543	0.000365863	2.73029	2.77332
2059.6	2.43087	1.31505	7.07107e-05	7.18143e-05	0.339821	0.552972	1.87862	1.32565	1.27679	0.0137261	1.37261	0.041229	0.131096	2.85789	0.00793149	0.0112168	0.0143215	0.000595397	0.0140904	0.000364327	2.73907	2.78236
2060.57	2.43088	1.31506	7.06778e-05	7.17807e-05	0.339821	0.552972	1.87863	1.32566	1.27679	0.013761	1.3761	0.0413534	0.131491	2.86651	0.00795544	0.0112455	0.0143581	0.000597137	0.0141259	0.000364896	2.7473	2.79082
2061.53	2.43088	1.31506	7.0645e-05	7.17471e-05	0.33982	0.552972	1.87864	1.32567	1.2768	0.0137962	1.37962	0.041476	0.131881	2.87501	0.00797902	0.0112736	0.0143941	0.000597887	0.0141607	0.000364494	2.75559	2.79936
2062.5	2.43088	1.31594	7.06804e-05	7.17135e-05	0.33982	0.552892	1.88094	1.32805	1.27836	0.013836	1.3836	0.041597	0.132266	2.8834	0.00800229	0.0113121	0.014461	0.00062495	0.0142254	0.000389408	2.75879	2.80273
2063.46	2.43088	1.31595	7.06476e-05	7.168e-05	0.33982	0.552892	1.88095	1.32806	1.27837	0.013883	1.3883	0.0417164	0.132645	2.89167	0.00802525	0.0113393	0.0144958	0.000612794	0.0142591	0.000376127	2.76943	2.81369
2064.42	2.43088	1.31595	7.06149e-05	7.16466e-05	0.339819	0.552892	1.88096	1.32807	1.27837	0.0139353	1.39353	0.0418348	0.133022	2.89988	0.00804803	0.0113662	0.0145303	0.000594964	0.0142925	0.000357183	2.78114	2.82576
2065.39	2.43089	1.31596	7.05822e-05	7.16131e-05	0.339819	0.552892	1.88097	1.32808	1.27838	0.0139857	1.39857	0.0419527	0.133397	2.90805	0.00807072	0.011393	0.0145645	0.000578845	0.0143257	0.000339953	2.79248	2.83744
2066.35	2.43089	1.31596	7.05495e-05	7.15797e-05	0.339819	0.552892	1.88098	1.32809	1.27839	0.0140243	1.40243	0.0420709	0.133773	2.91624	0.00809345	0.0114198	0.0145989	0.000574591	0.0143589	0.000334582	2.80147	2.8467
2067.32	2.43089	1.31597	7.05168e-05	7.15463e-05	0.339818	0.552892	1.88099	1.3281	1.27839	0.0140441	1.40441	0.0421892	0.134149	2.92444	0.00811621	0.0114466	0.0146332	0.000589134	0.0143921	0.000348007	2.80671	2.85209
2068.28	2.43089	1.31597	7.04842e-05	7.15129e-05	0.339818	0.552892	1.88101	1.32811	1.2784	0.0140445	1.40445	0.0423072	0.134524	2.93263	0.00813891	0.0114733	0.0146675	0.000622954	0.0144252	0.000380711	2.80807	2.85348
2069.25	2.43089	1.31598	7.04516e-05	7.14796e-05	0.339818	0.552892	1.88102	1.32813	1.27841	0.0140329	1.40329	0.0424241	0.134896	2.94073	0.00816141	0.0114997	0.0147013	0.00066837	0.0144579	0.00042502	2.80704	2.85239
2070.21	2.43089	1.31598	7.0419e-05	7.14463e-05	0.339817	0.552892	1.88103	1.32814	1.27841	0.0140212	1.40212	0.0425396	0.135263	2.94873	0.00818362	0.0115256	0.0147345	0.000713328	0.0144901	0.000468888	2.80598	2.85127
2071.17	2.4309	1.31599	7.03865e-05	7.14131e-05	0.339817	0.552892	1.88104	1.32815	1.27842	0.0140211	1.40211	0.0426536	0.135626	2.95664	0.00820556	0.0115512	0.0147673	0.000746188	0.0145218	0.000500673	2.80724	2.85256
2072.14	2.4309	1.31599	7.0354e-05	7.13798e-05	0.339816	0.552892	1.88105	1.32816	1.27842	0.0140392	1.40392	0.0427667	0.135985	2.96448	0.00822732	0.0115765	0.0147997	0.00076048	0.0145531	0.000513898	2.81215	2.8576
2073.1	2.4309	1.316	7.03215e-05	7.13466e-05	0.339816	0.552892	1.88106	1.32817	1.27843	0.014077	1.4077	0.0428791	0.136343	2.97227	0.00824894	0.0116016	0.0148318	0.000754792	0.0145842	0.00050715	2.82101	2.86673
2074.07	2.4309	1.316	7.02891e-05	7.13135e-05	0.339816	0.552892	1.88107	1.32818	1.27844	0.0141317	1.41317	0.0429908	0.136698	2.98001	0.00827042	0.0116264	0.0148636	0.000731929	0.0146149	0.000483235	2.83326	2.87936
2075.03	2.4309	1.316	7.02563e-05	7.12803e-05	0.339815	0.552893	1.88107	1.32818	1.27844	0.0141991	1.41991	0.0431013	0.137049	2.98767	0.00829167	0.0116508	0.0148949	0.000695754	0.0146451	0.000446026	2.84811	2.89467
2075.99	2.4309	1.316	7.02235e-05	7.12472e-05	0.339815	0.552893	1.88107	1.32818	1.27843	0.0142743	1.42743	0.0432096	0.137393	2.99518	0.00831252	0.0116747	0.0149253	0.000651009	0.0146746	0.00040027	2.86453	2.91161
2076.96	2.43091	1.316	7.01908e-05	7.12141e-05	0.339815	0.552894	1.88107	1.32818	1.27843	0.014351	1.4351	0.0433154	0.13773	3.00251	0.00833286	0.0116978	0.0149548	0.000603835	0.0147031	0.000352114	2.88127	2.92888
2077.92	2.43091	1.316	7.01581e-05	7.11811e-05	0.339814	0.552894	1.88107	1.32818	1.27843	0.0144205	1.44205	0.0434182	0.138057	3.00964	0.00835265	0.0117201	0.0149833	0.000562847	0.0147307	0.000310176	2.89658	2.94467
2078.89	2.43091	1.316	7.01254e-05	7.11481e-05	0.339814	0.552895	1.88107	1.32817	1.27843	0.0144734	1.44734	0.0435185	0.138376	3.01659	0.00837194	0.0117417	0.0150109	0.000537533	0.0147573	0.000283942	2.90857	2.95703
2079.85	2.43091	1.316	7.00928e-05	7.11151e-05	0.339814	0.552895	1.88107	1.32817	1.27843	0.0145024	1.45024	0.0436167	0.138688	3.0234	0.00839084	0.0117627	0.0150378	0.000535385	0.0147833	0.000280896	2.91576	2.96444
2080.82	2.43091	1.316	7.00602e-05	7.10821e-05	0.339813	0.552896	1.88107	1.32817	1.27842	0.0145053	1.45053	0.0437134	0.138995	3.0301	0.00840944	0.0117833	0.0150641	0.000558786	0.0148087	0.000303415	2.9177	2.96643
2081.78	2.43092	1.316	7.00276e-05	7.10492e-05	0.339813	0.552896	1.88107	1.32817	1.27842	0.0144862	1.44862	0.0438089	0.139299	3.03672	0.00842781	0.0118036	0.01509	0.000603762	0.0148337	0.000347523	2.91522	2.96384
2082.74	2.43092	1.316	6.99951e-05	7.10163e-05	0.339813	0.552897	1.88106	1.32817	1.27842	0.0144546	1.44546	0.0439036	0.1396	3.04328	0.00844602	0.0118236	0.0151155	0.000660903	0.0148584	0.000403806	2.91022	2.95865
2083.71	2.43092	1.316	6.99625e-05	7.09835e-05	0.339812	0.552897	1.88106	1.32817	1.27842	0.0144232	1.44232	0.043997	0.139897	3.04976	0.008464	0.0118433	0.0151406	0.000717421	0.0148827	0.000459479	2.90525	2.95349
2084.67	2.43092	1.316	6.99301e-05	7.09506e-05	0.339812	0.552898	1.88106	1.32816	1.27841	0.0144052	1.44052	0.0440891	0.14019	3.05614	0.00848171	0.0118625	0.0151652	0.000760021	0.0149064	0.000501249	2.90298	2.95112
2085.64	2.43092	1.316	6.98976e-05	7.09178e-05	0.339812	0.552898	1.88106	1.32816	1.27841	0.0144113	1.44113	0.0441795	0.140477	3.06241	0.0084991	0.0118813	0.0151892	0.000777945	0.0149297	0.000518362	2.90556	2.95377
2086.6	2.43092	1.316	6.98652e-05	7.08851e-05	0.339811	0.552899	1.88106	1.32816	1.27841	0.014447	1.4447	0.0442681	0.140759	3.06855	0.00851615	0.0118996	0.0152126	0.00076563	0.0149523	0.000505256	2.91412	2.96258
2087.57	2.43093	1.316	6.98328e-05	7.08523e-05	0.339811	0.552899	1.88106	1.32816	1.27841	0.0145096	1.45096	0.0443552	0.141036	3.07459	0.00853291	0.0119175	0.0152355	0.00072587	0.0149743	0.000464723	2.9281	2.97702
2088.53	2.43093	1.316	6.98004e-05	7.08196e-05	0.33981	0.5529	1.88106	1.32816	1.27841	0.0145878	1.45878	0.0444413	0.14131	3.08056	0.00854947	0.0119351	0.0152579	0.000670149	0.014996	0.000408239	2.94526	2.99472
2089.49	2.43093	1.316	6.97681e-05	7.07869e-05	0.33981	0.5529	1.88106	1.32816	1.2784	0.0146647	1.46647	0.0445264	0.14158	3.08645	0.00856583	0.0119524	0.01528	0.00061534	0.0150174	0.00035268	2.96216	3.01217
2090.46	2.43093	1.316	6.97358e-05	7.07543e-05	0.33981	0.552901	1.88106	1.32815	1.2784	0.0147243	1.47243	0.0446101	0.141847	3.09226	0.00858194	0.0119694	0.0153016	0.000577347	0.0150383	0.000313952	2.97558	3.02602
2091.42	2.43093	1.316	6.97035e-05	7.07217e-05	0.339809	0.552901	1.88105	1.32815	1.2784	0.0147574	1.47574	0.0446916	0.142106	3.09791	0.00859762	0.0119857	0.0153225	0.000565099	0.0150584	0.000300994	2.98366	3.03435
2092.39	2.43094	1.316	6.96712e-05	7.06891e-05	0.339809	0.552902	1.88105	1.32815	1.2784	0.0147638	1.47638	0.0447702	0.142356	3.10336	0.00861274	0.0120012	0.0153423	0.000578517	0.0150775	0.000313736	2.98634	3.0371
2093.35	2.43094	1.316	6.9639e-05	7.06565e-05	0.339809	0.552902	1.88105	1.32815	1.2784	0.0147501	1.47501	0.0448451	0.142594	3.10855	0.00862715	0.0120157	0.0153609	0.000610759	0.0150954	0.000345345	2.98495	3.03564
2094.32	2.43094	1.316	6.96068e-05	7.0624e-05	0.339808	0.552903	1.88105	1.32815	1.27839	0.014725	1.4725	0.0449164	0.142821	3.11349	0.00864086	0.0120293	0.0153781	0.000653123	0.0151121	0.000387119	2.98125	3.03179
2095.28	2.43094	1.316	6.95747e-05	7.05915e-05	0.339808	0.552903	1.88105	1.32815	1.27839	0.014697	1.4697	0.0449842	0.143036	3.11819	0.00865391	0.0120419	0.0153942	0.000697209	0.0151277	0.000430654	2.97697	3.02734
2096.24	2.43094	1.316	6.95425e-05	7.0559e-05	0.339808	0.552904	1.88105	1.32814	1.27839	0.014675	1.4675	0.0450497	0.143244	3.12273	0.00866651	0.0120538	0.0154095	0.00073448	0.0151424	0.000467402	2.97389	3.02413
2097.21	2.43094	1.316	6.95104e-05	7.05266e-05	0.339807	0.552904	1.88105	1.32814	1.27839	0.0146687	1.46687	0.0451138	0.143448	3.12717	0.00867884	0.0120654	0.0154242	0.000755549	0.0151567	0.000487965	2.97399	3.02421
2098.17	2.43095	1.316	6.94784e-05	7.04941e-05	0.339807	0.552905	1.88105	1.32814	1.27838	0.0146876	1.46876	0.0451774	0.143651	3.13158	0.00869108	0.0120768	0.0154388	0.000751249	0.0151708	0.000483165	2.9792	3.02958
2099.14	2.43095	1.316	6.94463e-05	7.04618e-05	0.339807	0.552905	1.88104	1.32814	1.27838	0.0147355	1.47355	0.0452413	0.143854	3.13601	0.00870337	0.0120883	0.0154535	0.00071803	0.0151849	0.000449441	2.9903	3.04103
2100.1	2.43095	1.316	6.94143e-05	7.04294e-05	0.339806	0.552906	1.88104	1.32814	1.27838	0.0148061	1.48061	0.045305	0.144056	3.14043	0.00871563	0.0120998	0.0154681	0.000662033	0.015199	0.000392942	3.00602	3.05726
2101.06	2.43095	1.316	6.93823e-05	7.03971e-05	0.339806	0.552906	1.88104	1.32814	1.27838	0.0148819	1.48819	0.0453678	0.144256	3.14478	0.0087277	0.012111	0.0154824	0.000600489	0.0152128	0.000330907	3.0228	3.0746
2102.03	2.43095	1.316	6.93504e-05	7.03648e-05	0.339805	0.552907	1.88104	1.32813	1.27838	0.014941	1.4941	0.045428	0.144447	3.14895	0.00873928	0.0121214	0.0154958	0.000554773	0.0152257	0.00028473	3.03621	3.08844
2102.99	2.43096	1.316	6.93185e-05	7.03325e-05	0.339805	0.552907	1.88104	1.32813	1.27837	0.0149664	1.49664	0.0454847	0.144628	3.15288	0.00875019	0.012131	0.015508	0.000541555	0.0152375	0.000271093	3.04278	3.09521
2103.96	2.43096	1.316	6.92866e-05	7.03003e-05	0.339805	0.552908	1.88104	1.32813	1.27837	0.0149548	1.49548	0.0455379	0.144797	3.15657	0.00876042	0.0121396	0.0155189	0.000564103	0.0152481	0.000293263	3.04183	3.0942
2104.92	2.43096	1.316	6.92547e-05	7.02681e-05	0.339804	0.552908	1.88104	1.32813	1.27837	0.0149174	1.49174	0.0455879	0.144956	3.16004	0.00877005	0.0121473	0.0155288	0.000611404	0.0152576	0.000340223	3.03562	3.08775
2105.89	2.43096	1.316	6.92229e-05	7.02359e-05	0.339804	0.552909	1.88104	1.32813	1.27837	0.014875	1.4875	0.0456363	0.14511	3.16339	0.00877936	0.0121547	0.0155381	0.000663115	0.0152666	0.000391611	3.02839	3.08025
2106.85	2.43096	1.316	6.91911e-05	7.02038e-05	0.339804	0.552909	1.88104	1.32813	1.27837	0.0148483	1.48483	0.0456837	0.14526	3.16668	0.00878848	0.0121617	0.0155471	0.000698783	0.0152753	0.00042697	3.02435	3.07605
2107.81	2.43096	1.316	6.91593e-05	7.01717e-05	0.339803	0.55291	1.88103	1.32812	1.27836	0.0148502	1.48502	0.0457301	0.145408	3.16989	0.00879739	0.0121684	0.0155557	0.000705475	0.0152836	0.000433365	3.02613	3.07787
2108.78	2.43097	1.316	6.91275e-05	7.01396e-05	0.339803	0.55291	1.88103	1.32812	1.27836	0.0148825	1.48825	0.0457746	0.145549	3.17298	0.00880596	0.0121747	0.0155637	0.000681152	0.0152913	0.000408766	3.03411	3.0861
2109.74	2.43097	1.316	6.90958e-05	7.01075e-05	0.339803	0.552911	1.88103	1.32812	1.27836	0.0149369	1.49369	0.0458165	0.145683	3.17588	0.00881403	0.0121803	0.0155707	0.000633836	0.0152981	0.000361205	3.0466	3.099
2110.71	2.43097	1.316	6.90641e-05	7.00755e-05	0.339802	0.552911	1.88103	1.32812	1.27836	0.0149993	1.49993	0.0458553	0.145806	3.17857	0.00882148	0.012185	0.0155767	0.00057742	0.0153039	0.000304582	3.06074	3.11359
2111.67	2.43097	1.316	6.90325e-05	7.00435e-05	0.339802	0.552912	1.88103	1.32812	1.27835	0.0150543	1.50543	0.0458911	0.14592	3.18105	0.00882837	0.0121889	0.0155817	0.000527422	0.0153087	0.000254411	3.07338	3.12664
2112.64	2.43097	1.316	6.90008e-05	7.00115e-05	0.339802	0.552912	1.88103	1.32812	1.27835	0.0150891	1.50891	0.0459245	0.146026	3.18337	0.0088348	0.0121922	0.0155859	0.000496801	0.0153127	0.000223645	3.0819	3.13544
2113.6	2.43098	1.316	6.89692e-05	6.99796e-05	0.339801	0.552913	1.88103	1.32811	1.27835	0.0150972	1.50972	0.0459561	0.146126	3.18556	0.00884087	0.012195	0.0155894	0.000492235	0.0153162	0.000218957	3.08497	3.13859
2114.56	2.43098	1.316	6.89376e-05	6.99477e-05	0.339801	0.552913	1.88103	1.32811	1.27835	0.0150799	1.50799	0.0459859	0.146221	3.18762	0.00884661	0.0121973	0.0155924	0.000512491	0.015319	0.00023911	3.08285	3.13638
2115.53	2.43098	1.316	6.89061e-05	6.99158e-05	0.3398	0.552914	1.88103	1.32811	1.27835	0.0150454	1.50454	0.0460141	0.146311	3.18958	0.00885204	0.0121992	0.0155948	0.000549396	0.0153213	0.000275931	3.07721	3.13052
2116.49	2.43098	1.316	6.88746e-05	6.98839e-05	0.3398	0.552914	1.88102	1.32811	1.27834	0.0150064	1.50064	0.0460407	0.146395	3.19142	0.00885715	0.0122006	0.0155966	0.000590223	0.0153231	0.000316695	3.07065	3.1237
2117.46	2.43098	1.316	6.88431e-05	6.98521e-05	0.3398	0.552915	1.88102	1.32811	1.27834	0.0149745	1.49745	0.0460655	0.146474	3.19314	0.00886192	0.0122016	0.0155979	0.00062337	0.0153243	0.000349799	3.06553	3.11838
2118.42	2.43098	1.316	6.88116e-05	6.98203e-05	0.339799	0.552915	1.88102	1.32811	1.27834	0.0149562	1.49562	0.0460885	0.146548	3.19474	0.00886635	0.0122022	0.0155985	0.000642311	0.0153249	0.000368717	3.06318	3.11593
2119.39	2.43099	1.316	6.87802e-05	6.97886e-05	0.339799	0.552916	1.88102	1.3281	1.27834	0.0149512	1.49512	0.0461098	0.146615	3.19621	0.00887044	0.0122022	0.0155985	0.000647342	0.0153249	0.000373748	3.06357	3.1163
2120.35	2.43099	1.316	6.87488e-05	6.97568e-05	0.339799	0.552916	1.88102	1.3281	1.27834	0.0149546	1.49546	0.0461289	0.146676	3.19754	0.00887413	0.0122017	0.0155979	0.00064328	0.0153243	0.000369708	3.06567	3.11845
2121.31	2.43099	1.316	6.87174e-05	6.97251e-05	0.339798	0.552917	1.88102	1.3281	1.27833	0.0149606	1.49606	0.0461457	0.146729	3.1987	0.00887735	0.0122006	0.0155964	0.000635798	0.0153229	0.000362278	3.0683	3.12115
2122.28	2.43099	1.316	6.86861e-05	6.96934e-05	0.339798	0.552917	1.88102	1.3281	1.27833	0.0149668	1.49668	0.0461599	0.146774	3.19968	0.00888008	0.0121987	0.015594	0.000627241	0.0153206	0.000353803	3.07098	3.1239
2123.24	2.43099	1.316	6.86547e-05	6.96618e-05	0.339798	0.552918	1.88102	1.3281	1.27833	0.0149748	1.49748	0.0461716	0.146812	3.2005	0.00888233	0.0121963	0.0155909	0.000616067	0.0153175	0.000342739	3.07403	3.12703
2124.21	2.431	1.316	6.86235e-05	6.96302e-05	0.339797	0.552918	1.88101	1.3281	1.27833	0.0149871	1.49871	0.0461806	0.14684	3.20112	0.00888408	0.0121931	0.0155868	0.000599691	0.0153136	0.000326504	3.07796	3.13107
2125.17	2.431	1.316	6.85922e-05	6.95986e-05	0.339797	0.552919	1.88101	1.32809	1.27832	0.0150034	1.50034	0.0461871	0.146861	3.20157	0.00888532	0.0121893	0.0155818	0.000578439	0.0153088	0.000305424	3.08272	3.13597
2126.13	2.431	1.316	6.8561e-05	6.9567e-05	0.339796	0.552919	1.88101	1.32809	1.27832	0.0150182	1.50182	0.0461907	0.146872	3.20182	0.00888601	0.0121847	0.0155759	0.000557727	0.0153031	0.000284917	3.08717	3.14055
2127.1	2.431	1.316	6.85297e-05	6.95355e-05	0.339796	0.55292	1.88101	1.32809	1.27832	0.0150225	1.50225	0.0461912	0.146874	3.20186	0.00888611	0.0121793	0.015569	0.000546492	0.0152964	0.000273922	3.08947	3.1429
2128.06	2.431	1.316	6.84986e-05	6.9504e-05	0.339796	0.55292	1.88101	1.32809	1.27832	0.0150097	1.50097	0.0461889	0.146867	3.20169	0.00888566	0.0121731	0.0155611	0.000551399	0.0152888	0.000279101	3.08824	3.14161
2129.03	2.431	1.316	6.84674e-05	6.94725e-05	0.339795	0.552921	1.88101	1.32809	1.27832	0.0149798	1.49798	0.0461841	0.146851	3.20136	0.00888473	0.0121663	0.0155524	0.000572565	0.0152804	0.00030057	3.0835	3.13668
2129.99	2.43101	1.316	6.84363e-05	6.9441e-05	0.339795	0.552921	1.88101	1.32809	1.27831	0.0149405	1.49405	0.0461772	0.146829	3.20088	0.0088834	0.0121589	0.0155429	0.000602448	0.0152713	0.000330778	3.07681	3.12974
2130.96	2.43101	1.316	6.84052e-05	6.94096e-05	0.339795	0.552922	1.88101	1.32808	1.27831	0.014904	1.4904	0.0461684	0.146801	3.20027	0.00888171	0.0121511	0.0155329	0.000628904	0.0152616	0.000357581	3.0707	3.12339
2131.92	2.43101	1.316	6.83741e-05	6.93782e-05	0.339794	0.552922	1.88101	1.32808	1.27831	0.0148808	1.48808	0.046158	0.146768	3.19955	0.00887971	0.0121429	0.0155223	0.000641529	0.0152514	0.000370571	3.06732	3.11986
2132.88	2.43101	1.316	6.83431e-05	6.93469e-05	0.339794	0.552923	1.881	1.32808	1.27831	0.0148759	1.48759	0.0461457	0.146729	3.1987	0.00887735	0.0121341	0.0155111	0.00063523	0.0152406	0.000364658	3.0677	3.12024
2133.85	2.43101	1.316	6.83121e-05	6.93155e-05	0.339794	0.552923	1.881	1.32808	1.27831	0.0148881	1.48881	0.0461313	0.146683	3.1977	0.00887458	0.0121248	0.0154992	0.000611119	0.0152291	0.000340958	3.07162	3.12427
2134.81	2.43102	1.316	6.82811e-05	6.92842e-05	0.339793	0.552924	1.881	1.32808	1.2783	0.0149123	1.49123	0.0461143	0.14663	3.19653	0.00887132	0.0121149	0.0154865	0.000574175	0.0152168	0.000304452	3.07801	3.13086
2135.78	2.43102	1.316	6.82502e-05	6.92529e-05	0.339793	0.552924	1.881	1.32808	1.2783	0.0149408	1.49408	0.0460951	0.146568	3.19519	0.00886761	0.0121043	0.015473	0.000532162	0.0152037	0.000262904	3.0853	3.13837
2136.74	2.43102	1.316	6.82192e-05	6.92217e-05	0.339792	0.552925	1.881	1.32807	1.2783	0.0149638	1.49638	0.0460735	0.1465	3.19369	0.00886346	0.0120932	0.0154587	0.000494877	0.0151899	0.000226111	3.09145	3.14471
2137.71	2.43102	1.316	6.81883e-05	6.91905e-05	0.339792	0.552925	1.881	1.32807	1.2783	0.0149699	1.49699	0.0460501	0.146425	3.19207	0.00885896	0.0120816	0.0154438	0.000473906	0.0151756	0.000205651	3.09412	3.14745
2138.67	2.43102	1.316	6.81575e-05	6.91593e-05	0.339792	0.552926	1.881	1.32807	1.27829	0.0149489	1.49489	0.0460252	0.146346	3.19035	0.00885416	0.0120695	0.0154284	0.000479537	0.0151607	0.000211809	3.09118	3.14439
2139.63	2.43102	1.316	6.81266e-05	6.91281e-05	0.339791	0.552926	1.881	1.32807	1.27829	0.0148972	1.48972	0.0459987	0.146262	3.18851	0.00884908	0.0120572	0.0154126	0.000515372	0.0151454	0.000248189	3.08189	3.13475
2140.6	2.43103	1.316	6.80958e-05	6.9097e-05	0.339791	0.552927	1.88099	1.32807	1.27829	0.0148222	1.48222	0.0459701	0.146171	3.18652	0.00884356	0.0120442	0.015396	0.000573769	0.0151294	0.000307155	3.06777	3.12012
2141.56	2.43103	1.316	6.8065e-05	6.90659e-05	0.339791	0.552927	1.88099	1.32807	1.27829	0.0147428	1.47428	0.0459384	0.14607	3.18433	0.00883748	0.0120305	0.0153784	0.000635594	0.0151124	0.00036958	3.05272	3.10454
2142.53	2.43103	1.316	6.80343e-05	6.90348e-05	0.33979	0.552928	1.88099	1.32806	1.27829	0.0146825	1.46825	0.0459032	0.145958	3.18189	0.0088307	0.0120158	0.0153596	0.000677133	0.0150943	0.000411761	3.04162	3.09303
2143.49	2.43103	1.316	6.80035e-05	6.90037e-05	0.33979	0.552928	1.88099	1.32806	1.27828	0.0146585	1.46585	0.0458643	0.145835	3.17919	0.00882322	0.0120002	0.0153397	0.000681162	0.015075	0.000416471	3.03802	3.08929
2144.46	2.43103	1.316	6.79728e-05	6.89727e-05	0.33979	0.552929	1.88099	1.32806	1.27828	0.0146725	1.46725	0.0458225	0.145702	3.17629	0.00881517	0.0119838	0.0153187	0.000646219	0.0150547	0.000382242	3.0423	3.09369
2145.42	2.43104	1.316	6.79422e-05	6.89417e-05	0.339789	0.55293	1.88099	1.32806	1.27828	0.0147094	1.47094	0.0457789	0.145563	3.17328	0.00880679	0.011967	0.0152972	0.000587827	0.015034	0.000324582	3.05134	3.10301
2146.38	2.43104	1.316	6.79115e-05	6.89107e-05	0.339789	0.55293	1.88099	1.32806	1.27828	0.0147437	1.47437	0.0457346	0.145422	3.17021	0.00879827	0.0119501	0.0152755	0.000531813	0.015013	0.000269307	3.05984	3.11178
2147.35	2.43104	1.316	6.78809e-05	6.88798e-05	0.339788	0.552931	1.88099	1.32806	1.27827	0.0147515	1.47515	0.04569	0.14528	3.16711	0.00878969	0.011933	0.0152537	0.000502202	0.0149919	0.000240436	3.06284	3.11486
2148.31	2.43104	1.316	6.78503e-05	6.88489e-05	0.339788	0.552931	1.88099	1.32805	1.27827	0.01472	1.472	0.0456449	0.145137	3.16399	0.00878102	0.0119159	0.0152318	0.000511758	0.0149707	0.000250736	3.05768	3.1095
2149.28	2.43104	1.316	6.78197e-05	6.8818e-05	0.339788	0.552932	1.88098	1.32805	1.27827	0.0146517	1.46517	0.0455988	0.14499	3.16079	0.00877214	0.0118985	0.0152095	0.000557777	0.0149492	0.00029751	3.04487	3.09624
2150.24	2.43104	1.316	6.77892e-05	6.87871e-05	0.339787	0.552932	1.88098	1.32805	1.27827	0.0145618	1.45618	0.0455511	0.144839	3.15748	0.00876297	0.0118807	0.0151867	0.000624908	0.0149272	0.00036541	3.02756	3.07832
2151.2	2.43105	1.316	6.77587e-05	6.87563e-05	0.339787	0.552933	1.88098	1.32805	1.27827	0.014471	1.4471	0.0455016	0.144681	3.15405	0.00875343	0.0118624	0.0151633	0.000692333	0.0149046	0.000433624	3.01004	3.06019
2152.17	2.43105	1.316	6.77282e-05	6.87255e-05	0.339787	0.552933	1.88098	1.32805	1.27826	0.0143987	1.43987	0.0454496	0.144516	3.15045	0.00874344	0.0118435	0.0151392	0.00074047	0.0148813	0.000482577	2.99636	3.04603
2153.13	2.43105	1.316	6.76977e-05	6.86947e-05	0.339786	0.552934	1.88098	1.32805	1.27826	0.0143569	1.43569	0.0453949	0.144342	3.14666	0.00873292	0.011824	0.0151141	0.000757237	0.0148571	0.000500186	2.98901	3.03841
2154.1	2.43105	1.316	6.76673e-05	6.86639e-05	0.339786	0.552934	1.88098	1.32804	1.27826	0.0143474	1.43474	0.0453371	0.144158	3.14265	0.0087218	0.0118036	0.0150881	0.000740681	0.0148319	0.000484505	2.98838	3.03774
2155.06	2.43105	1.316	6.76369e-05	6.86332e-05	0.339786	0.552935	1.88098	1.32804	1.27826	0.0143621	1.43621	0.0452761	0.143964	3.13842	0.00871006	0.0117824	0.015061	0.000698876	0.0148057	0.00044361	2.99279	3.04227
2156.03	2.43106	1.316	6.76065e-05	6.86025e-05	0.339785	0.552935	1.88098	1.32804	1.27826	0.0143858	1.43858	0.0452118	0.14376	3.13397	0.0086977	0.0117604	0.0150328	0.000647022	0.0147785	0.000392699	2.99908	3.04875
2156.99	2.43106	1.316	6.75762e-05	6.85719e-05	0.339785	0.552936	1.88097	1.32804	1.27825	0.0144024	1.44024	0.045145	0.143547	3.12933	0.00868484	0.0117378	0.0150038	0.000601431	0.0147505	0.000348077	3.00389	3.0537
2157.95	2.43106	1.316	6.75459e-05	6.85412e-05	0.339784	0.552936	1.88097	1.32804	1.27825	0.0144001	1.44001	0.0450766	0.14333	3.12459	0.00867168	0.0117147	0.0149744	0.000574258	0.014722	0.000321887	3.00477	3.05458
2158.92	2.43106	1.316	6.75156e-05	6.85106e-05	0.339784	0.552937	1.88097	1.32804	1.27825	0.0143762	1.43762	0.0450073	0.14311	3.11979	0.00865836	0.0116915	0.0149446	0.000568416	0.0146932	0.000317035	3.00113	3.0508
2159.88	2.43106	1.316	6.74853e-05	6.848e-05	0.339784	0.552937	1.88097	1.32803	1.27825	0.0143369	1.43369	0.0449377	0.142888	3.11497	0.00864496	0.0116682	0.0149148	0.00057788	0.0146644	0.00032749	2.99427	3.0437
2160.85	2.43107	1.316	6.74551e-05	6.84495e-05	0.339783	0.552938	1.88097	1.32803	1.27824	0.0142938	1.42938	0.0448675	0.142665	3.1101	0.00863146	0.0116447	0.0148848	0.000590994	0.0146354	0.000341599	2.98662	3.03577
2161.81	2.43107	1.316	6.74248e-05	6.84189e-05	0.339783	0.552938	1.88097	1.32803	1.27824	0.0142583	1.42583	0.0447962	0.142438	3.10516	0.00861774	0.011621	0.0148544	0.000596147	0.0146061	0.000347757	2.98054	3.02947
2162.78	2.43107	1.316	6.73947e-05	6.83884e-05	0.339783	0.552939	1.88097	1.32803	1.27824	0.0142365	1.42365	0.044723	0.142206	3.10008	0.00860366	0.0115968	0.0148235	0.000587005	0.0145761	0.000339637	2.97732	3.02612
2163.74	2.43107	1.316	6.73645e-05	6.8358e-05	0.339782	0.552939	1.88097	1.32803	1.27824	0.0142283	1.42283	0.0446472	0.141965	3.09483	0.00858907	0.011572	0.0147917	0.000563427	0.0145454	0.000317108	2.97694	3.02571
2164.7	2.43107	1.316	6.73344e-05	6.83275e-05	0.339782	0.55294	1.88096	1.32803	1.27824	0.0142282	1.42282	0.0445683	0.141714	3.08936	0.0085739	0.0115464	0.014759	0.000530772	0.0145137	0.00028553	2.97826	3.02705
2165.67	2.43107	1.316	6.73043e-05	6.82971e-05	0.339781	0.55294	1.88096	1.32802	1.27823	0.0142286	1.42286	0.0444868	0.141454	3.08371	0.00855821	0.0115201	0.0147254	0.000496753	0.0144812	0.000252615	2.97968	3.02849
2166.63	2.43108	1.316	6.72742e-05	6.82667e-05	0.339781	0.552941	1.88096	1.32802	1.27823	0.0142231	1.42231	0.0444028	0.141187	3.07789	0.00854206	0.0114932	0.014691	0.000467867	0.014448	0.000224855	2.97987	3.02866
2167.6	2.43108	1.316	6.72441e-05	6.82363e-05	0.339781	0.552941	1.88096	1.32802	1.27823	0.0142078	1.42078	0.0443174	0.140916	3.07197	0.00852563	0.011466	0.0146561	0.000448335	0.0144143	0.000206462	2.978	3.02671
2168.56	2.43108	1.316	6.72141e-05	6.8206e-05	0.33978	0.552942	1.88096	1.32802	1.27823	0.0141817	1.41817	0.044231	0.140641	3.06598	0.00850901	0.0114385	0.014621	0.00043931	0.0143803	0.000198582	2.97386	3.02241
2169.53	2.43108	1.316	6.71841e-05	6.81757e-05	0.33978	0.552942	1.88096	1.32802	1.27822	0.0141461	1.41461	0.0441438	0.140364	3.05994	0.00849224	0.0114109	0.0145856	0.000439548	0.0143461	0.00019997	2.96772	3.01606
2170.49	2.43108	1.316	6.71541e-05	6.81454e-05	0.33978	0.552943	1.88096	1.32801	1.27822	0.0141036	1.41036	0.0440556	0.140083	3.05382	0.00847526	0.011383	0.01455	0.000446365	0.0143115	0.000207945	2.96013	3.0082
2171.45	2.43109	1.316	6.71242e-05	6.81151e-05	0.339779	0.552943	1.88096	1.32801	1.27822	0.0140568	1.40568	0.0439655	0.139797	3.04757	0.00845793	0.0113546	0.0145137	0.00045692	0.0142765	0.000219673	2.95163	2.9994
2172.42	2.43109	1.316	6.70943e-05	6.80849e-05	0.339779	0.552944	1.88096	1.32801	1.27822	0.0140066	1.40066	0.0438732	0.139503	3.04118	0.00844018	0.0113257	0.0144768	0.00047017	0.0142407	0.000234117	2.94241	2.98985
2173.38	2.43109	1.316	6.70644e-05	6.80547e-05	0.339779	0.552944	1.88095	1.32801	1.27822	0.0139522	1.39522	0.0437784	0.139202	3.0346	0.00842194	0.0112962	0.014439	0.000486824	0.0142042	0.000251987	2.93229	2.97939
2174.35	2.43109	1.316	6.70345e-05	6.80245e-05	0.339778	0.552945	1.88095	1.32801	1.27821	0.0138919	1.38919	0.0436813	0.138893	3.02788	0.00840327	0.0112662	0.0144006	0.000508674	0.014167	0.000275073	2.92092	2.96764
2175.31	2.43109	1.316	6.70047e-05	6.79944e-05	0.339778	0.552946	1.88095	1.32801	1.27821	0.0138251	1.38251	0.0435829	0.138581	3.02106	0.00838434	0.0112358	0.0143617	0.000536614	0.0141294	0.000304258	2.90818	2.95447
2176.27	2.4311	1.316	6.69748e-05	6.79642e-05	0.339777	0.552946	1.88095	1.328	1.27821	0.0137544	1.37544	0.043484	0.138266	3.0142	0.0083653	0.0112053	0.0143227	0.000568313	0.0140916	0.000337204	2.8946	2.94043
2177.24	2.4311	1.316	6.69451e-05	6.79341e-05	0.339777	0.552947	1.88095	1.328	1.27821	0.0136865	1.36865	0.0433852	0.137952	3.00735	0.00834629	0.0111749	0.0142838	0.000597274	0.0140539	0.000367407	2.88159	2.927
2178.2	2.4311	1.316	6.69153e-05	6.79041e-05	0.339777	0.552947	1.88095	1.328	1.2782	0.0136302	1.36302	0.0432866	0.137638	3.00051	0.00832733	0.0111445	0.014245	0.000614761	0.0140163	0.000386128	2.87102	2.91608
2179.17	2.4311	1.316	6.68856e-05	6.7874e-05	0.339776	0.552948	1.88095	1.328	1.2782	0.0135919	1.35919	0.0431879	0.137325	2.99367	0.00830834	0.0111142	0.0142062	0.000614252	0.0139787	0.00038685	2.86423	2.90905
2180.13	2.4311	1.316	6.68559e-05	6.7844e-05	0.339776	0.552948	1.88095	1.328	1.2782	0.0135719	1.35719	0.0430885	0.137009	2.98679	0.00828923	0.0110837	0.0141671	0.000595242	0.013941	0.000369074	2.86129	2.906
2181.1	2.4311	1.316	6.68262e-05	6.7814e-05	0.339776	0.552949	1.88094	1.328	1.2782	0.0135632	1.35632	0.0429878	0.136688	2.9798	0.00826985	0.0110528	0.0141277	0.000564524	0.0139028	0.000339599	2.86073	2.90541
2182.06	2.43111	1.316	6.67965e-05	6.7784e-05	0.339775	0.552949	1.88094	1.32799	1.2782	0.0135533	1.35533	0.0428849	0.136361	2.97267	0.00825006	0.0110215	0.0140876	0.000534336	0.013864	0.000310673	2.85992	2.90455
2183.02	2.43111	1.316	6.67669e-05	6.77541e-05	0.339775	0.55295	1.88094	1.32799	1.27819	0.0135299	1.35299	0.0427796	0.136026	2.96537	0.0082298	0.0109896	0.0140468	0.000516887	0.0138244	0.000294506	2.85626	2.90075
2183.99	2.43111	1.316	6.67373e-05	6.77242e-05	0.339774	0.55295	1.88094	1.32799	1.27819	0.0134855	1.34855	0.0426717	0.135683	2.95789	0.00820905	0.010957	0.0140051	0.000519624	0.013784	0.000298546	2.84815	2.89237
2184.95	2.43111	1.316	6.67077e-05	6.76943e-05	0.339774	0.552951	1.88094	1.32799	1.27819	0.0134197	1.34197	0.0425616	0.135333	2.95026	0.00818786	0.0109239	0.0139628	0.000543061	0.013743	0.000323304	2.83551	2.87932
2185.92	2.43111	1.316	6.66782e-05	6.76644e-05	0.339774	0.552951	1.88094	1.32799	1.27819	0.0133391	1.33391	0.0424499	0.134978	2.94251	0.00816636	0.0108904	0.0139199	0.000580808	0.0137015	0.000362385	2.81974	2.86304
2186.88	2.43112	1.316	6.66486e-05	6.76346e-05	0.339773	0.552952	1.88094	1.32799	1.27818	0.013254	1.3254	0.0423371	0.134619	2.9347	0.00814467	0.0108566	0.0138768	0.000622769	0.0136597	0.000405683	2.803	2.84577
2187.85	2.43112	1.316	6.66191e-05	6.76048e-05	0.339773	0.552952	1.88094	1.32798	1.27818	0.0131755	1.31755	0.0422241	0.13426	2.92687	0.00812293	0.0108229	0.0138336	0.000658081	0.0136178	0.00044233	2.78763	2.82992
2188.81	2.43112	1.316	6.65896e-05	6.7575e-05	0.339773	0.552953	1.88093	1.32798	1.27818	0.0131131	1.31131	0.042111	0.1339	2.91903	0.00810118	0.0107891	0.0137904	0.000677301	0.013576	0.000462881	2.77566	2.81757
2189.77	2.43112	1.316	6.65602e-05	6.75453e-05	0.339772	0.552953	1.88093	1.32798	1.27818	0.0130736	1.30736	0.0419977	0.13354	2.91117	0.00807937	0.0107553	0.0137472	0.000673572	0.0135341	0.000460481	2.76853	2.8102
2190.74	2.43112	1.316	6.65308e-05	6.75155e-05	0.339772	0.552954	1.88093	1.32798	1.27818	0.0130589	1.30589	0.0418835	0.133177	2.90326	0.00805741	0.0107213	0.0137037	0.000644817	0.013492	0.000433057	2.76665	2.80824
2191.7	2.43113	1.316	6.65014e-05	6.74858e-05	0.339771	0.552954	1.88093	1.32798	1.27817	0.0130647	1.30647	0.0417679	0.132809	2.89524	0.00803517	0.010687	0.0136598	0.000595133	0.0134494	0.000384713	2.7691	2.81075
2192.67	2.43113	1.316	6.6472e-05	6.74561e-05	0.339771	0.552955	1.88093	1.32798	1.27817	0.01308	1.308	0.0416508	0.132437	2.88712	0.00801264	0.0106523	0.0136155	0.000535487	0.0134064	0.000326418	2.77358	2.81534
2193.63	2.43113	1.316	6.64427e-05	6.74265e-05	0.339771	0.552955	1.88093	1.32797	1.27817	0.0130892	1.30892	0.0415324	0.13206	2.87892	0.00798986	0.0106174	0.0135708	0.000481573	0.0133631	0.00027386	2.77676	2.8186
2194.6	2.43113	1.316	6.64133e-05	6.73969e-05	0.33977	0.552956	1.88093	1.32797	1.27817	0.0130779	1.30779	0.0414137	0.131683	2.87069	0.00796702	0.0105823	0.013526	0.00044808	0.0133196	0.000241722	2.77559	2.81738
2195.56	2.43113	1.316	6.63841e-05	6.73673e-05	0.33977	0.552957	1.88093	1.32797	1.27816	0.0130384	1.30384	0.0412952	0.131306	2.86248	0.00794423	0.0105474	0.0134813	0.000442915	0.0132763	0.000237904	2.76843	2.80999
2196.52	2.43113	1.316	6.63548e-05	6.73377e-05	0.33977	0.552957	1.88093	1.32797	1.27816	0.0129737	1.29737	0.0411775	0.130932	2.85432	0.00792159	0.0105127	0.013437	0.000463252	0.0132333	0.000259575	2.75591	2.79708
2197.49	2.43114	1.316	6.63255e-05	6.73081e-05	0.339769	0.552958	1.88092	1.32797	1.27816	0.012895	1.2895	0.0410605	0.13056	2.84621	0.00789908	0.0104782	0.0133928	0.000497834	0.0131905	0.000295479	2.74041	2.78109
2198.45	2.43114	1.316	6.62963e-05	6.72786e-05	0.339769	0.552958	1.88092	1.32796	1.27816	0.0128169	1.28169	0.0409434	0.130188	2.83809	0.00787655	0.0104437	0.0133487	0.000531774	0.0131477	0.000330736	2.72503	2.76524
2199.42	2.43114	1.316	6.62671e-05	6.72491e-05	0.339768	0.552959	1.88092	1.32796	1.27816	0.0127506	1.27506	0.0408254	0.129812	2.82991	0.00785384	0.010409	0.0133044	0.000553783	0.0131046	0.000354066	2.71212	2.75193
2200.38	2.43114	1.316	6.62383e-05	6.72197e-05	0.339768	0.552959	1.88093	1.32797	1.27816	0.0127006	1.27006	0.0407055	0.129431	2.8216	0.00783079	0.010374	0.0132596	0.000559054	0.0130612	0.000360665	2.70264	2.74216
2201.34	2.43114	1.31601	6.62095e-05	6.71902e-05	0.339768	0.552959	1.88094	1.32799	1.27817	0.0126655	1.26655	0.0405834	0.129043	2.81314	0.0078073	0.0103383	0.0132141	0.000548637	0.0130171	0.000351593	2.69634	2.73565
2202.31	2.43115	1.31601	6.61808e-05	6.71608e-05	0.339767	0.552959	1.88096	1.328	1.27817	0.012641	1.2641	0.0404587	0.128647	2.8045	0.00778332	0.0103021	0.0131679	0.000526931	0.0129722	0.00033125	2.69227	2.73145
2203.27	2.43115	1.31602	6.6152e-05	6.71314e-05	0.339767	0.552959	1.88097	1.32801	1.27818	0.0126217	1.26217	0.040332	0.128244	2.79571	0.00775894	0.0102654	0.013121	0.000499286	0.0129267	0.000304982	2.68933	2.72841
2204.24	2.43115	1.31602	6.61233e-05	6.7102e-05	0.339767	0.552959	1.88098	1.32802	1.27819	0.0126025	1.26025	0.0402043	0.127838	2.78686	0.00773437	0.0102284	0.0130739	0.000471378	0.0128809	0.000278455	2.68638	2.72536
2205.2	2.43115	1.31603	6.60946e-05	6.70727e-05	0.339766	0.552959	1.88099	1.32803	1.27819	0.0125775	1.25775	0.0400766	0.127432	2.77801	0.00770981	0.0101915	0.0130268	0.000449303	0.0128352	0.000257754	2.68219	2.72103
2206.17	2.43115	1.31603	6.6066e-05	6.70434e-05	0.339766	0.552959	1.881	1.32804	1.2782	0.0125412	1.25412	0.03995	0.127029	2.76923	0.00768545	0.0101549	0.01298	0.000438816	0.0127898	0.000248625	2.67561	2.71424
2207.13	2.43116	1.31604	6.60373e-05	6.70141e-05	0.339765	0.552959	1.88101	1.32805	1.27821	0.0124912	1.24912	0.0398246	0.12663	2.76053	0.00766131	0.0101187	0.0129337	0.000442509	0.0127449	0.00025366	2.66609	2.70443
2208.09	2.43116	1.31604	6.60087e-05	6.69848e-05	0.339765	0.552959	1.88102	1.32806	1.27821	0.01243	1.243	0.0396995	0.126233	2.75187	0.00763726	0.0100825	0.0128876	0.000457557	0.0127001	0.000270039	2.65417	2.69215
2209.06	2.43116	1.31605	6.59801e-05	6.69556e-05	0.339765	0.552959	1.88103	1.32808	1.27822	0.0123651	1.23651	0.0395742	0.125834	2.74318	0.00761314	0.0100463	0.0128414	0.000476328	0.0126552	0.00029014	2.64143	2.67903
2210.02	2.43116	1.31605	6.59516e-05	6.69264e-05	0.339764	0.552959	1.88105	1.32809	1.27822	0.0123045	1.23045	0.0394476	0.125432	2.73441	0.0075888	0.0100099	0.0127949	0.00049031	0.01261	0.000305456	2.62962	2.66687
2210.99	2.43116	1.31606	6.5923e-05	6.68972e-05	0.339764	0.55296	1.88106	1.3281	1.27823	0.0122526	1.22526	0.0393197	0.125025	2.72554	0.00756418	0.00997308	0.0127479	0.000495288	0.0125644	0.000311776	2.61964	2.6566
2211.95	2.43116	1.31606	6.58945e-05	6.6868e-05	0.339764	0.55296	1.88107	1.32811	1.27824	0.012207	1.2207	0.0391908	0.124615	2.71661	0.00753939	0.00993609	0.0127007	0.000493655	0.0125185	0.000311486	2.61102	2.64771
2212.92	2.43117	1.31694	6.59297e-05	6.68389e-05	0.339763	0.552877	1.88337	1.33049	1.2798	0.0121621	1.21621	0.0390617	0.124204	2.70765	0.00751455	0.00990865	0.0126811	0.000518942	0.0124995	0.00033733	2.59685	2.63321
2213.88	2.43117	1.31695	6.59013e-05	6.68098e-05	0.339763	0.552877	1.88338	1.3305	1.27981	0.012115	1.2115	0.0389329	0.123795	2.69873	0.00748978	0.00987172	0.0126339	0.000518896	0.0124536	0.000338621	2.58789	2.62398
2214.84	2.43117	1.31695	6.58728e-05	6.67807e-05	0.339762	0.552877	1.88339	1.33052	1.27981	0.0120699	1.20698	0.0388041	0.123385	2.6898	0.00746501	0.00983481	0.0125867	0.000516862	0.0124078	0.000337917	2.57935	2.61519
2215.81	2.43117	1.31696	6.58443e-05	6.67516e-05	0.339762	0.552877	1.8834	1.33053	1.27982	0.0120369	1.20369	0.0386748	0.122974	2.68084	0.00744013	0.00979781	0.0125394	0.000502512	0.0123618	0.000324897	2.5734	2.60907
2216.77	2.43117	1.31696	6.58159e-05	6.67226e-05	0.339762	0.552877	1.88341	1.33054	1.27982	0.0120248	1.20248	0.0385443	0.122559	2.67179	0.00741503	0.00976054	0.0124918	0.000466996	0.0123155	0.000290716	2.57191	2.60752
2217.74	2.43118	1.31697	6.57875e-05	6.66936e-05	0.339761	0.552877	1.88343	1.33055	1.27983	0.0120322	1.20322	0.0384124	0.12214	2.66265	0.00738965	0.00972294	0.0124437	0.000411476	0.0122688	0.000236536	2.5746	2.61027
2218.7	2.43118	1.31697	6.57592e-05	6.66646e-05	0.339761	0.552877	1.88344	1.33056	1.27984	0.0120452	1.20452	0.0382794	0.121717	2.65343	0.00736405	0.00968508	0.0123953	0.00035013	0.0122217	0.000176536	2.57847	2.61423
2219.67	2.43118	1.31698	6.57308e-05	6.66356e-05	0.339761	0.552877	1.88345	1.33057	1.27984	0.0120424	1.20424	0.038146	0.121293	2.64418	0.0073384	0.00964718	0.0123469	0.000304488	0.0121746	0.000132236	2.57897	2.61473
2220.63	2.43118	1.31698	6.57025e-05	6.66067e-05	0.33976	0.552877	1.88346	1.33058	1.27985	0.0120068	1.20068	0.0380132	0.12087	2.63498	0.00731285	0.00960945	0.0122987	0.000291892	0.0121277	0.000120971	2.57244	2.608
2221.59	2.43118	1.31699	6.56742e-05	6.65778e-05	0.33976	0.552878	1.88347	1.33059	1.27986	0.0119353	1.19353	0.0378814	0.120451	2.62584	0.00728749	0.009572	0.0122508	0.000315454	0.0120812	0.000145849	2.55822	2.59338
2222.56	2.43119	1.31699	6.56459e-05	6.65489e-05	0.339759	0.552878	1.88348	1.33061	1.27986	0.0118413	1.18413	0.0377505	0.120035	2.61677	0.00726232	0.00953484	0.0122033	0.000361988	0.012035	0.000193683	2.53915	2.57376
2223.52	2.43119	1.317	6.5618e-05	6.65201e-05	0.339759	0.552877	1.88351	1.33063	1.27988	0.0117469	1.17469	0.0376203	0.119621	2.60774	0.00723727	0.00949791	0.0121562	0.000409289	0.0119891	0.000242269	2.51994	2.55402
2224.49	2.43119	1.317	6.55895e-05	6.64912e-05	0.339759	0.552878	1.88351	1.33063	1.27987	0.0116718	1.16718	0.0374903	0.119208	2.59873	0.00721226	0.00946096	0.0121088	0.000437058	0.0119431	0.000271324	2.50493	2.53859
2225.45	2.43119	1.317	6.55613e-05	6.64624e-05	0.339758	0.552878	1.88352	1.33064	1.27988	0.0116244	1.16244	0.03736	0.118794	2.5897	0.00718719	0.00942403	0.0120616	0.000437271	0.0118972	0.000272815	2.49581	2.52922
2226.41	2.43119	1.31701	6.55331e-05	6.64336e-05	0.339758	0.552878	1.88353	1.33065	1.27989	0.0115999	1.15999	0.0372296	0.118379	2.58066	0.00716211	0.00938711	0.0120144	0.000414546	0.0118513	0.000251363	2.49162	2.52489
2227.38	2.4312	1.31701	6.5505e-05	6.64049e-05	0.339757	0.552878	1.88354	1.33066	1.27989	0.0115858	1.15858	0.0370993	0.117965	2.57163	0.00713704	0.00935024	0.0119673	0.000381479	0.0118054	0.000219562	2.48965	2.52286
2228.34	2.4312	1.31702	6.54769e-05	6.63761e-05	0.339757	0.552878	1.88355	1.33068	1.2799	0.0115693	1.15693	0.0369693	0.117551	2.56262	0.00711203	0.00931347	0.0119203	0.00035102	0.0117597	0.000190361	2.48715	2.52028
2229.31	2.4312	1.31702	6.54488e-05	6.63474e-05	0.339757	0.552878	1.88357	1.33069	1.27991	0.0115422	1.15422	0.0368396	0.117139	2.55363	0.00708708	0.00927682	0.0118735	0.000331304	0.0117141	0.000171895	2.48237	2.51536
2230.27	2.4312	1.31703	6.54207e-05	6.63187e-05	0.339756	0.552878	1.88358	1.3307	1.27991	0.0115022	1.15022	0.0367099	0.116726	2.54463	0.00706212	0.00924018	0.0118266	0.000324422	0.0116685	0.000166256	2.47483	2.5076
2231.24	2.4312	1.31703	6.53927e-05	6.62901e-05	0.339756	0.552878	1.88359	1.33071	1.27992	0.0114515	1.14515	0.0365797	0.116312	2.53561	0.00703707	0.00920346	0.0117797	0.000328243	0.0116228	0.000171319	2.46495	2.49745
2232.2	2.43121	1.31704	6.53647e-05	6.62615e-05	0.339756	0.552878	1.8836	1.33072	1.27993	0.0113943	1.13943	0.0364485	0.115895	2.52651	0.00701183	0.00916652	0.0117325	0.000338158	0.0115768	0.000182479	2.45369	2.48588
2233.16	2.43121	1.31704	6.53367e-05	6.62328e-05	0.339755	0.552878	1.88361	1.33073	1.27993	0.0113368	1.13368	0.0363162	0.115475	2.51734	0.00698639	0.00912935	0.011685	0.000348166	0.0115305	0.000193734	2.44234	2.47421
2234.13	2.43121	1.31705	6.53087e-05	6.62043e-05	0.339755	0.552878	1.88362	1.33075	1.27994	0.0112853	1.12853	0.0361829	0.115051	2.5081	0.00696073	0.00909193	0.0116371	0.000351799	0.011484	0.000198618	2.43228	2.46388
2235.09	2.43121	1.31705	6.52808e-05	6.61757e-05	0.339754	0.552878	1.88364	1.33076	1.27995	0.0112448	1.12448	0.036049	0.114625	2.49882	0.00693498	0.00905442	0.0115892	0.000344419	0.0114372	0.000192487	2.42456	2.45595
2236.06	2.43121	1.31706	6.52529e-05	6.61472e-05	0.339754	0.552878	1.88365	1.33077	1.27995	0.0112155	1.12155	0.0359153	0.1142	2.48955	0.00690926	0.00901698	0.0115413	0.000325829	0.0113906	0.000175138	2.41927	2.45051
2237.02	2.43121	1.31794	6.52883e-05	6.61186e-05	0.339754	0.552793	1.88595	1.33316	1.28152	0.0111923	1.11923	0.0357825	0.113778	2.48035	0.00688372	0.00898853	0.011519	0.00032666	0.0113689	0.000176547	2.41001	2.44107
2237.99	2.43122	1.31795	6.52604e-05	6.60902e-05	0.339753	0.552793	1.88596	1.33317	1.28153	0.0111666	1.11666	0.0356514	0.113361	2.47127	0.0068585	0.00895177	0.0114719	0.000305342	0.011323	0.000156442	2.40549	2.43641
2238.95	2.43122	1.31795	6.52325e-05	6.60617e-05	0.339753	0.552793	1.88598	1.33318	1.28153	0.0111314	1.11314	0.0355219	0.112949	2.46228	0.00683357	0.00891543	0.0114254	0.000294012	0.0112777	0.000146307	2.39892	2.42966
2239.91	2.43122	1.31796	6.52047e-05	6.60333e-05	0.339753	0.552793	1.88599	1.33319	1.28154	0.0110863	1.10863	0.0353934	0.11254	2.45338	0.00680887	0.0088794	0.0113793	0.000292967	0.0112328	0.000146442	2.39022	2.42073
2240.88	2.43122	1.31796	6.51768e-05	6.60048e-05	0.339752	0.552793	1.886	1.33321	1.28155	0.0110382	1.10382	0.0352658	0.112135	2.44454	0.00678432	0.00884361	0.0113335	0.00029529	0.0111881	0.000149932	2.38084	2.4111
2241.84	2.43122	1.31797	6.5149e-05	6.59765e-05	0.339752	0.552793	1.88601	1.33322	1.28155	0.0109966	1.09966	0.0351384	0.11173	2.4357	0.00675981	0.0088079	0.0112878	0.00029119	0.0111436	0.000146992	2.37287	2.40291
2242.81	2.43123	1.31797	6.51213e-05	6.59481e-05	0.339751	0.552793	1.88602	1.33323	1.28156	0.0109672	1.09672	0.0350112	0.111325	2.42689	0.00673534	0.00877228	0.0112422	0.000275003	0.0110991	0.000131958	2.36752	2.39742
2243.77	2.43123	1.31798	6.50935e-05	6.59198e-05	0.339751	0.552793	1.88604	1.33324	1.28156	0.0109477	1.09477	0.0348843	0.110921	2.41809	0.00671092	0.00873674	0.0111967	0.000249014	0.0110548	0.000107115	2.36431	2.39411
2244.74	2.43123	1.31798	6.50658e-05	6.58914e-05	0.339751	0.552794	1.88605	1.33325	1.28157	0.0109297	1.09297	0.0347576	0.110518	2.4093	0.00668654	0.0087013	0.0111513	0.000221678	0.0110106	8.09167e-05	2.36141	2.39112
2245.7	2.43123	1.31799	6.50381e-05	6.58631e-05	0.33975	0.552794	1.88606	1.33327	1.28158	0.0109053	1.09053	0.0346306	0.110115	2.4005	0.00666211	0.00866582	0.0111059	0.000200666	0.0109663	6.10387e-05	2.35713	2.38672
2246.66	2.43123	1.31799	6.50104e-05	6.58349e-05	0.33975	0.552794	1.88607	1.33328	1.28158	0.010874	1.0874	0.034503	0.109709	2.39166	0.00663756	0.00863021	0.0110603	0.000186359	0.0109219	4.7866e-05	2.35136	2.38079
2247.63	2.43124	1.318	6.49828e-05	6.58066e-05	0.339749	0.552794	1.88608	1.33329	1.28159	0.0108441	1.08441	0.0343742	0.1093	2.38273	0.00661279	0.00859434	0.0110144	0.000170338	0.0108771	3.29835e-05	2.34588	2.37517
2248.59	2.43124	1.318	6.49551e-05	6.57784e-05	0.339749	0.552794	1.88609	1.3333	1.2816	0.010827	1.08271	0.0342448	0.108888	2.37376	0.00658789	0.00855835	0.0109684	0.000141315	0.0108321	5.09718e-06	2.34318	2.37238
2249.56	2.43124	1.318	6.49272e-05	6.57502e-05	0.339749	0.552794	1.88609	1.3333	1.2816	0.0108285	1.08285	0.0341153	0.108476	2.36478	0.00656298	0.00852232	0.0109222	9.36256e-05	0.0107871	-4.14562e-05	2.34451	2.37374
2250.52	2.43124	1.318	6.48996e-05	6.5722e-05	0.339748	0.552794	1.8861	1.33331	1.2816	0.0108425	1.08425	0.0339866	0.108067	2.35586	0.00653823	0.00848656	0.0108764	3.39338e-05	0.0107424	-0.000100027	2.34851	2.37783
2251.49	2.43124	1.31801	6.4872e-05	6.56939e-05	0.339748	0.552794	1.88612	1.33332	1.28161	0.0108524	1.08524	0.0338592	0.107662	2.34703	0.00651371	0.00845115	0.0108311	-2.13768e-05	0.0106982	-0.000154233	2.35166	2.38104
2252.45	2.43125	1.31801	6.48444e-05	6.56658e-05	0.339748	0.552794	1.88613	1.33333	1.28161	0.0108406	1.08406	0.0337327	0.10726	2.33827	0.00648939	0.00841601	0.0107861	-5.45055e-05	0.0106543	-0.000186269	2.35008	2.37941
2253.41	2.43125	1.31802	6.48169e-05	6.56377e-05	0.339747	0.552795	1.88614	1.33334	1.28162	0.0107981	1.07981	0.0336065	0.106858	2.32951	0.0064651	0.00838095	0.0107412	-5.68776e-05	0.0106105	-0.000187556	2.34185	2.37096
2254.38	2.43125	1.31802	6.47894e-05	6.56096e-05	0.339747	0.552795	1.88615	1.33336	1.28163	0.0107306	1.07306	0.0334799	0.106456	2.32074	0.00644076	0.00834585	0.0106963	-3.4329e-05	0.0105667	-0.000163925	2.32819	2.35695
2255.34	2.43125	1.31803	6.47619e-05	6.55816e-05	0.339746	0.552795	1.88616	1.33337	1.28163	0.0106553	1.06553	0.0333534	0.106054	2.31197	0.00641641	0.00831078	0.0106514	-3.91153e-06	0.0105229	-0.000132431	2.31282	2.34119
2256.31	2.43125	1.31803	6.47345e-05	6.55535e-05	0.339746	0.552795	1.88617	1.33338	1.28164	0.0105912	1.05912	0.0332274	0.105653	2.30324	0.00639217	0.00827588	0.0106067	1.55037e-05	0.0104792	-0.000111948	2.29987	2.32791
2257.27	2.43126	1.31804	6.4707e-05	6.55255e-05	0.339746	0.552795	1.88618	1.33339	1.28165	0.0105495	1.05495	0.033103	0.105258	2.29462	0.00636825	0.0082414	0.0105626	1.30327e-05	0.0104362	-0.000113369	2.29178	2.31962
2258.23	2.43126	1.31804	6.46796e-05	6.54975e-05	0.339745	0.552795	1.8862	1.3334	1.28165	0.0105299	1.05299	0.0329807	0.104869	2.28614	0.00634471	0.00820747	0.0105191	-1.08055e-05	0.0103938	-0.000136178	2.28848	2.31623
2259.2	2.43126	1.31805	6.46522e-05	6.54696e-05	0.339745	0.552795	1.88621	1.33341	1.28166	0.0105241	1.05241	0.0328603	0.104486	2.27779	0.00632154	0.00817404	0.0104763	-4.77858e-05	0.010352	-0.000172148	2.28818	2.3159
2260.16	2.43126	1.31805	6.46249e-05	6.54417e-05	0.339744	0.552795	1.88622	1.33342	1.28166	0.0105235	1.05235	0.0327408	0.104106	2.26951	0.00629856	0.00814088	0.0104339	-8.9647e-05	0.0103105	-0.000213011	2.28901	2.31674
2261.13	2.43126	1.31806	6.45975e-05	6.54138e-05	0.339744	0.552795	1.88623	1.33343	1.28167	0.0105249	1.05249	0.0326213	0.103726	2.26122	0.00627557	0.00810772	0.0103914	-0.00013351	0.0102691	-0.000255881	2.29027	2.31803
2262.09	2.43127	1.31806	6.45702e-05	6.53859e-05	0.339744	0.552795	1.88624	1.33345	1.28168	0.0105301	1.05301	0.0325007	0.103342	2.25287	0.00625238	0.00807435	0.0103487	-0.000181393	0.0102273	-0.000302768	2.29235	2.32015
2263.06	2.43127	1.31894	6.46057e-05	6.5358e-05	0.339743	0.552707	1.88855	1.33584	1.28324	0.0105404	1.05404	0.0323788	0.102955	2.24441	0.00622892	0.00804847	0.0103282	-0.000212299	0.0102073	-0.000333195	2.29055	2.31834
2264.02	2.43127	1.31895	6.45784e-05	6.53302e-05	0.339743	0.552707	1.88856	1.33585	1.28325	0.010552	1.0552	0.0322554	0.102562	2.23586	0.00620518	0.00801441	0.0102845	-0.000267518	0.0101646	-0.000387402	2.29402	2.32189
2264.98	2.43127	1.31895	6.45511e-05	6.53024e-05	0.339743	0.552707	1.88857	1.33586	1.28326	0.010555	1.0555	0.0321309	0.102167	2.22723	0.00618123	0.00798011	0.0102405	-0.000314482	0.0101217	-0.000433351	2.29563	2.32352
2265.95	2.43127	1.31896	6.45239e-05	6.52746e-05	0.339742	0.552708	1.88858	1.33588	1.28326	0.0105394	1.05394	0.0320061	0.10177	2.21858	0.00615722	0.00794575	0.0101965	-0.000342884	0.0100786	-0.000460741	2.29318	2.32101
2266.91	2.43127	1.31896	6.44967e-05	6.52468e-05	0.339742	0.552708	1.88859	1.33589	1.28327	0.0105017	1.05017	0.0318814	0.101373	2.20994	0.00613324	0.00791147	0.0101525	-0.000349182	0.0100357	-0.000466033	2.28594	2.31358
2267.88	2.43128	1.31897	6.44695e-05	6.52191e-05	0.339741	0.552708	1.88861	1.3359	1.28327	0.0104486	1.04486	0.0317575	0.100979	2.20135	0.0061094	0.00787739	0.0101089	-0.000339746	0.009993	-0.000455601	2.27533	2.3027
2268.84	2.43128	1.31897	6.44423e-05	6.51914e-05	0.339741	0.552708	1.88862	1.33591	1.28328	0.0103928	1.03928	0.0316346	0.100589	2.19283	0.00608576	0.0078436	0.0100656	-0.00032723	0.00995068	-0.000442102	2.26412	2.29121
2269.81	2.43128	1.31898	6.44151e-05	6.51637e-05	0.339741	0.552708	1.88863	1.33592	1.28329	0.0103452	1.03452	0.0315129	0.100202	2.18439	0.00606235	0.00781014	0.0100227	-0.000322569	0.00990875	-0.000436471	2.2547	2.28155
2270.77	2.43128	1.31898	6.4388e-05	6.5136e-05	0.33974	0.552708	1.88864	1.33593	1.28329	0.0103087	1.03087	0.0313921	0.0998175	2.17602	0.00603911	0.00777692	0.00998007	-0.000328635	0.00986713	-0.000441579	2.24767	2.27435
2271.73	2.43128	1.31899	6.43609e-05	6.51083e-05	0.33974	0.552708	1.88865	1.33594	1.2833	0.0102778	1.02778	0.0312721	0.0994359	2.1677	0.00601603	0.00774393	0.00993779	-0.000339981	0.00982579	-0.000451977	2.24186	2.26839
2272.7	2.43129	1.31899	6.43338e-05	6.50807e-05	0.339739	0.552708	1.88866	1.33595	1.28331	0.0102445	1.02445	0.0311527	0.0990561	2.15942	0.00599305	0.00771111	0.00989571	-0.00034878	0.00978465	-0.000459836	2.23553	2.2619
2273.66	2.43129	1.319	6.43067e-05	6.50531e-05	0.339739	0.552708	1.88867	1.33597	1.28331	0.010205	1.0205	0.0310336	0.0986774	2.15117	0.00597013	0.00767839	0.00985378	-0.000351221	0.00974365	-0.000461345	2.22784	2.25402
2274.63	2.43129	1.319	6.42797e-05	6.50255e-05	0.339739	0.552708	1.88869	1.33598	1.28332	0.0101606	1.01606	0.0309148	0.0982996	2.14293	0.00594727	0.00764578	0.00981197	-0.000348631	0.00970277	-0.000457829	2.21907	2.24503
2275.59	2.43129	1.31901	6.4253e-05	6.4998e-05	0.339738	0.552708	1.88871	1.336	1.28333	0.0101128	1.01128	0.0307957	0.0979209	2.13468	0.00592436	0.00761316	0.00977023	-0.000342585	0.00966196	-0.000450864	2.20953	2.23525
2276.56	2.43129	1.31902	6.42264e-05	6.49705e-05	0.339738	0.552707	1.88874	1.33603	1.28335	0.0100572	1.00572	0.0306757	0.0975393	2.12636	0.00590128	0.00758036	0.00972825	-0.000328909	0.00962089	-0.000436266	2.19825	2.2237
2277.52	2.4313	1.31903	6.41998e-05	6.4943e-05	0.339738	0.552707	1.88876	1.33605	1.28337	0.00998253	0.998253	0.0305545	0.0971541	2.11796	0.00587797	0.00754729	0.00968593	-0.000296599	0.0095795	-0.00040303	2.18281	2.2079
2278.48	2.4313	1.31904	6.41732e-05	6.49155e-05	0.339737	0.552706	1.88879	1.33608	1.28338	0.00987928	0.987928	0.0304319	0.0967643	2.10946	0.00585439	0.0075139	0.00964319	-0.000236088	0.00953769	-0.000341589	2.16111	2.18569
2279.45	2.4313	1.31905	6.41466e-05	6.4888e-05	0.339737	0.552706	1.88881	1.3361	1.2834	0.00975052	0.975052	0.0303088	0.0963728	2.10093	0.0058307	0.0074804	0.00960032	-0.000150204	0.00949574	-0.000254776	2.1338	2.15775
2280.41	2.4313	1.31906	6.41201e-05	6.48606e-05	0.339736	0.552705	1.88884	1.33613	1.28341	0.00961778	0.961778	0.0301863	0.0959833	2.09244	0.00580714	0.00744708	0.00955767	-6.01062e-05	0.00945402	-0.000163758	2.10559	2.12891
2281.38	2.4313	1.31994	6.41561e-05	6.48332e-05	0.339736	0.552614	1.89116	1.33855	1.28499	0.00951439	0.951439	0.0300659	0.0956006	2.08409	0.00578398	0.00742156	0.00953663	2.22405e-05	0.00943343	-8.09584e-05	2.07923	2.10201
2282.34	2.43131	1.31995	6.41296e-05	6.48058e-05	0.339736	0.552614	1.89118	1.33857	1.28501	0.00946933	0.946933	0.0299493	0.0952296	2.076	0.00576154	0.0073897	0.00949581	2.64808e-05	0.00939349	-7.58428e-05	2.07022	2.09279
2283.3	2.43131	1.31996	6.41031e-05	6.47784e-05	0.339735	0.552613	1.89121	1.3386	1.28502	0.00949174	0.949174	0.0298368	0.094872	2.06821	0.0057399	0.00735891	0.00945636	-3.53819e-05	0.00935488	-0.000136863	2.07595	2.09863
2284.27	2.43131	1.31998	6.40767e-05	6.47511e-05	0.339735	0.552613	1.89123	1.33862	1.28504	0.00956662	0.956662	0.0297288	0.0945286	2.06072	0.00571913	0.00732925	0.00941836	-0.000148263	0.00931768	-0.000248936	2.09316	2.11622
2285.23	2.43131	1.31998	6.40502e-05	6.47237e-05	0.339734	0.552612	1.89126	1.33865	1.28505	0.00966455	0.966455	0.029625	0.0941987	2.05353	0.00569916	0.00730065	0.00938172	-0.00028283	0.00928182	-0.000382727	2.11544	2.13898
2286.2	2.43131	1.32	6.40238e-05	6.46964e-05	0.339734	0.552612	1.89129	1.33867	1.28507	0.00975884	0.975884	0.029525	0.0938807	2.0466	0.00567992	0.00727301	0.0093463	-0.000412535	0.00924716	-0.000511685	2.13693	2.16094
2287.16	2.43132	1.32	6.39974e-05	6.46692e-05	0.339734	0.552611	1.89131	1.3387	1.28508	0.00983876	0.983876	0.0294282	0.0935729	2.03989	0.00566131	0.00724617	0.00931194	-0.000526822	0.00921351	-0.000625249	2.1553	2.17971
2288.13	2.43132	1.32002	6.3971e-05	6.46419e-05	0.339733	0.552611	1.89134	1.33872	1.2851	0.00991096	0.991096	0.0293344	0.0932746	2.03339	0.00564326	0.00722009	0.00927853	-0.000632425	0.00918081	-0.000730152	2.17198	2.19676
2289.09	2.43132	1.32002	6.39446e-05	6.46147e-05	0.339733	0.55261	1.89136	1.33875	1.28511	0.00999017	0.999017	0.0292432	0.0929845	2.02706	0.00562571	0.00719467	0.00924598	-0.000744191	0.00914893	-0.000841237	2.19022	2.21541
2290.05	2.43132	1.32004	6.39183e-05	6.45875e-05	0.339732	0.55261	1.89139	1.33878	1.28513	0.0100875	1.00875	0.029154	0.092701	2.02088	0.00560855	0.00716978	0.0092141	-0.000873377	0.00911772	-0.000969761	2.21244	2.23813
2291.02	2.43132	1.32004	6.3892e-05	6.45603e-05	0.339732	0.55261	1.89141	1.3388	1.28515	0.0102048	1.02048	0.0290662	0.0924218	2.01479	0.00559166	0.00714524	0.00918267	-0.00102216	0.00908694	-0.00111789	2.23907	2.26537
2291.98	2.43133	1.32006	6.38657e-05	6.45331e-05	0.339732	0.552609	1.89144	1.33883	1.28516	0.010338	1.0338	0.0289787	0.0921434	2.00873	0.00557482	0.00712079	0.00915136	-0.0011866	0.00905627	-0.00128169	2.26918	2.29619
2292.95	2.43133	1.32094	6.39019e-05	6.4506e-05	0.339731	0.552516	1.89376	1.34125	1.28674	0.0104831	1.04831	0.0288907	0.0918638	2.00263	0.0055579	0.00710321	0.00914	-0.00134308	0.00904515	-0.00143793	2.29691	2.32463
2293.91	2.43133	1.32095	6.38756e-05	6.44789e-05	0.339731	0.552515	1.89379	1.34127	1.28676	0.0106404	1.06404	0.0288023	0.0915826	1.9965	0.00554089	0.00707855	0.00910838	-0.00153206	0.00901418	-0.00162626	2.33232	2.36089
2294.88	2.43133	1.32096	6.38494e-05	6.44518e-05	0.33973	0.552515	1.89381	1.3413	1.28677	0.0108118	1.08118	0.028714	0.0913019	1.99038	0.00552391	0.00705396	0.00907684	-0.001735	0.00898329	-0.00182855	2.37083	2.40035
2295.84	2.43133	1.32097	6.38231e-05	6.44247e-05	0.33973	0.552514	1.89384	1.34132	1.28679	0.0109951	1.09951	0.0286271	0.0910255	1.98436	0.00550719	0.00702972	0.00904576	-0.00194933	0.00895284	-0.00204225	2.41198	2.44251
2296.8	2.43134	1.32098	6.37969e-05	6.43977e-05	0.33973	0.552513	1.89386	1.34135	1.2868	0.0111811	1.11811	0.028543	0.0907583	1.97853	0.00549101	0.0070062	0.0090156	-0.00216555	0.0089233	-0.00225785	2.45377	2.48536
2297.77	2.43134	1.32099	6.37708e-05	6.43707e-05	0.339729	0.552513	1.89389	1.34138	1.28682	0.0113572	1.13572	0.0284628	0.0905029	1.97296	0.00547557	0.00698362	0.00898666	-0.00237059	0.00889494	-0.00246231	2.49341	2.52602
2298.73	2.43134	1.321	6.37446e-05	6.43436e-05	0.339729	0.552512	1.89391	1.3414	1.28683	0.0115142	1.15142	0.0283863	0.0902599	1.96767	0.00546086	0.00696201	0.00895895	-0.00255527	0.0088678	-0.00264642	2.52888	2.56241
2299.7	2.43134	1.32101	6.37182e-05	6.43167e-05	0.339729	0.552512	1.89393	1.34142	1.28685	0.0116532	1.16532	0.0283132	0.0900274	1.9626	0.0054468	0.0069412	0.00893226	-0.00272095	0.00884164	-0.00281157	2.56045	2.5948
2300.66	2.43134	1.32101	6.36919e-05	6.42897e-05	0.339728	0.552512	1.89395	1.34144	1.28686	0.0117874	1.17874	0.0282433	0.0898051	1.95775	0.00543335	0.00692121	0.0089066	-0.00288078	0.0088165	-0.00297088	2.59097	2.62614
2301.63	2.43135	1.32102	6.36656e-05	6.42628e-05	0.339728	0.552512	1.89397	1.34146	1.28687	0.011938	1.1938	0.028177	0.0895943	1.95315	0.00542059	0.00690211	0.00888209	-0.00305589	0.00879248	-0.0031455	2.62514	2.66122
2302.59	2.43135	1.32103	6.36393e-05	6.42359e-05	0.339727	0.552512	1.89398	1.34147	1.28688	0.0121274	1.21274	0.0281156	0.0893991	1.9489	0.00540878	0.00688423	0.00885915	-0.00326824	0.00877	-0.00335739	2.66787	2.70512
2303.55	2.43135	1.32104	6.36131e-05	6.4209e-05	0.339727	0.552511	1.894	1.34149	1.28689	0.0123731	1.23731	0.0280608	0.089225	1.9451	0.00539825	0.00686799	0.00883833	-0.00353472	0.00874959	-0.00362346	2.72301	2.7618
2304.52	2.43135	1.32104	6.35869e-05	6.41821e-05	0.339727	0.552511	1.89402	1.34151	1.2869	0.0126841	1.26841	0.0280137	0.0890751	1.94184	0.00538918	0.00685362	0.00881991	-0.00386422	0.00873155	-0.00395258	2.7926	2.83338
2305.48	2.43135	1.32105	6.35607e-05	6.41553e-05	0.339726	0.552511	1.89404	1.34153	1.28691	0.0130607	1.30607	0.0279744	0.08895	1.93911	0.00538161	0.00684118	0.00880397	-0.00425673	0.00871592	-0.00434478	2.87667	2.91993
2306.45	2.43136	1.32106	6.35345e-05	6.41285e-05	0.339726	0.552511	1.89406	1.34154	1.28692	0.0134935	1.34935	0.0279418	0.0888466	1.93686	0.00537535	0.00683041	0.00879018	-0.00470332	0.0087024	-0.0047911	2.9732	3.01939
2307.41	2.43136	1.32194	6.35707e-05	6.41017e-05	0.339725	0.552415	1.89638	1.34397	1.2885	0.0139639	1.39639	0.0279148	0.0887605	1.93498	0.00537015	0.00682768	0.00879744	-0.00516646	0.00870952	-0.00525438	3.07133	3.12071
2308.38	2.43136	1.32195	6.35445e-05	6.40749e-05	0.339725	0.552415	1.8964	1.34398	1.28851	0.0144446	1.44446	0.0278912	0.0886856	1.93335	0.00536561	0.0068191	0.00878647	-0.00565813	0.00869877	-0.00574583	3.17834	3.2312
2309.34	2.43136	1.32195	6.35183e-05	6.40481e-05	0.339725	0.552415	1.89642	1.344	1.28852	0.0149024	1.49024	0.0278684	0.0886132	1.93177	0.00536124	0.00681073	0.00877576	-0.00612664	0.00868827	-0.00621413	3.2804	3.33668
2310.3	2.43136	1.32196	6.34922e-05	6.40214e-05	0.339724	0.552414	1.89643	1.34402	1.28853	0.0153064	1.53064	0.0278431	0.0885326	1.93001	0.00535636	0.00680174	0.00876424	-0.00654216	0.00867698	-0.00662942	3.37069	3.43009
2311.27	2.43137	1.32197	6.34661e-05	6.39947e-05	0.339724	0.552414	1.89645	1.34404	1.28854	0.0156385	1.56385	0.0278121	0.088434	1.92786	0.00535039	0.00679137	0.00875095	-0.00688755	0.00866395	-0.00697455	3.44521	3.50724
2312.23	2.43137	1.32198	6.344e-05	6.3968e-05	0.339723	0.552414	1.89647	1.34406	1.28855	0.0159038	1.59038	0.0277738	0.0883123	1.92521	0.00534303	0.00677924	0.00873539	-0.00716841	0.0086487	-0.0072551	3.50507	3.56924
2313.2	2.43137	1.32198	6.3414e-05	6.39413e-05	0.339723	0.552414	1.89649	1.34407	1.28856	0.0161336	1.61336	0.0277297	0.0881721	1.92215	0.00533455	0.0067657	0.00871801	-0.00741559	0.00863166	-0.00750194	3.55715	3.62322
2314.16	2.43137	1.32199	6.33879e-05	6.39147e-05	0.339723	0.552413	1.8965	1.34409	1.28857	0.0163771	1.63771	0.0276845	0.0880282	1.91902	0.00532584	0.00675188	0.00870028	-0.00767682	0.00861428	-0.00776282	3.61229	3.6804
2315.12	2.43137	1.322	6.33619e-05	6.38881e-05	0.339722	0.552413	1.89652	1.34411	1.28858	0.0166843	1.66843	0.0276442	0.0879003	1.91623	0.0053181	0.0067393	0.00868414	-0.00800016	0.00859846	-0.00808584	3.68153	3.75224
2316.09	2.43138	1.322	6.33359e-05	6.38615e-05	0.339722	0.552413	1.89654	1.34413	1.28859	0.0170883	1.70883	0.0276147	0.0878062	1.91418	0.00531241	0.00672933	0.00867136	-0.00841694	0.00858593	-0.00850237	3.77219	3.8464
2317.05	2.43138	1.32201	6.33099e-05	6.38349e-05	0.339721	0.552413	1.89656	1.34415	1.2886	0.0175961	1.75961	0.0275977	0.0877524	1.913	0.00530915	0.00672245	0.00866256	-0.00893354	0.0085773	-0.0090188	3.88585	3.96457
2318.02	2.43138	1.32202	6.3284e-05	6.38083e-05	0.339721	0.552412	1.89658	1.34416	1.28861	0.0181879	1.81879	0.027591	0.087731	1.91254	0.00530786	0.00671805	0.00865697	-0.00953093	0.00857182	-0.00961608	4.01815	4.10229
2318.98	2.43138	1.32203	6.32581e-05	6.37818e-05	0.339721	0.552412	1.89659	1.34418	1.28862	0.0188264	1.88264	0.0275874	0.0877196	1.91229	0.00530717	0.00671443	0.00865237	-0.010174	0.00856731	-0.0102591	4.16088	4.25107
2319.95	2.43138	1.32203	6.32321e-05	6.37553e-05	0.33972	0.552412	1.89661	1.3442	1.28863	0.019467	1.9467	0.0275774	0.0876877	1.91159	0.00530524	0.00670924	0.00864575	-0.0108212	0.00856082	-0.0109062	4.30419	4.40066
2320.91	2.43139	1.32204	6.32063e-05	6.37288e-05	0.33972	0.552412	1.89663	1.34422	1.28864	0.0200684	2.00684	0.027552	0.0876071	1.90983	0.00530036	0.00670032	0.00863434	-0.0114341	0.00854963	-0.0115188	4.43894	4.5415
2321.87	2.43139	1.32205	6.31804e-05	6.37023e-05	0.339719	0.552412	1.89665	1.34423	1.28866	0.0206008	2.06008	0.0275054	0.0874589	1.9066	0.0052914	0.00668625	0.00861628	-0.0119845	0.00853192	-0.0120689	4.55853	4.66665
2322.84	2.43139	1.32206	6.31546e-05	6.36759e-05	0.339719	0.552411	1.89666	1.34425	1.28867	0.0210512	2.10512	0.0274377	0.0872435	1.90191	0.00527837	0.00666706	0.00859161	-0.0124596	0.00850773	-0.0125435	4.66006	4.77301
2323.8	2.43139	1.32206	6.31287e-05	6.36495e-05	0.339719	0.552411	1.89668	1.34427	1.28868	0.0214269	2.14269	0.027355	0.0869808	1.89618	0.00526247	0.00664426	0.0085623	-0.0128646	0.00847899	-0.0129479	4.74513	4.86219
2324.77	2.43139	1.32294	6.31651e-05	6.36231e-05	0.339718	0.552313	1.89901	1.3467	1.29026	0.0217525	2.17525	0.0272679	0.0867035	1.89014	0.0052457	0.00662689	0.0085504	-0.0132021	0.00846732	-0.0132852	4.80857	4.92899
2325.73	2.4314	1.32295	6.31393e-05	6.35967e-05	0.339718	0.552312	1.89903	1.34672	1.29027	0.0220603	2.20603	0.0271862	0.0864439	1.88448	0.00522999	0.00660435	0.00852139	-0.0135389	0.00843886	-0.0136214	4.87857	5.00247
2326.7	2.4314	1.32296	6.31135e-05	6.35704e-05	0.339717	0.552312	1.89905	1.34673	1.29028	0.022377	2.2377	0.0271156	0.0862194	1.87958	0.00521641	0.00658451	0.00849585	-0.0138811	0.00841382	-0.0139632	4.95058	5.07812
2327.66	2.4314	1.32297	6.30877e-05	6.3544e-05	0.339717	0.552312	1.89906	1.34675	1.29029	0.0227115	2.27115	0.0270545	0.0860251	1.87535	0.00520465	0.00656699	0.00847331	-0.0142382	0.00839171	-0.0143198	5.0266	5.15803
2328.62	2.4314	1.32297	6.3062e-05	6.35177e-05	0.339717	0.552312	1.89908	1.34677	1.2903	0.0230496	2.30496	0.0269948	0.0858353	1.87121	0.00519317	0.00654983	0.00845124	-0.0145984	0.00837006	-0.0146795	5.10347	5.2389
2329.59	2.4314	1.32298	6.30362e-05	6.34914e-05	0.339716	0.552312	1.8991	1.34679	1.29031	0.0233605	2.33605	0.0269262	0.085617	1.86645	0.00517996	0.00653051	0.00842638	-0.0149341	0.00834567	-0.0150148	5.17437	5.31354
2330.55	2.43141	1.32299	6.30106e-05	6.34652e-05	0.339716	0.552311	1.89912	1.34681	1.29032	0.0236141	2.36141	0.026841	0.0853463	1.86055	0.00516358	0.00650721	0.00839638	-0.0152177	0.00831625	-0.0152979	5.23264	5.3749
2331.52	2.43141	1.323	6.29849e-05	6.34389e-05	0.339715	0.552311	1.89913	1.34682	1.29033	0.0238017	2.38017	0.026739	0.0850221	1.85348	0.00514397	0.00647984	0.00836114	-0.0154406	0.00828167	-0.01552	5.27631	5.4209
2332.48	2.43141	1.323	6.29592e-05	6.34127e-05	0.339715	0.552311	1.89915	1.34684	1.29034	0.0239455	2.39455	0.0266276	0.0846676	1.84575	0.00512252	0.0064502	0.00832296	-0.0156225	0.00824421	-0.0157013	5.31031	5.45671
2333.45	2.43141	1.32301	6.29336e-05	6.33865e-05	0.339715	0.552311	1.89917	1.34686	1.29035	0.0240898	2.40898	0.0265182	0.08432	1.83818	0.00510149	0.0064211	0.00828548	-0.0158043	0.00820743	-0.0158824	5.34445	5.49267
2334.41	2.43141	1.32302	6.2908e-05	6.33603e-05	0.339714	0.55231	1.89919	1.34688	1.29036	0.0242752	2.42752	0.0264215	0.0840122	1.83147	0.00508287	0.00639506	0.00825195	-0.0160233	0.00817453	-0.0161007	5.38773	5.5383
2335.37	2.43142	1.32302	6.28824e-05	6.33341e-05	0.339714	0.55231	1.89921	1.3469	1.29037	0.0245122	2.45122	0.0263422	0.0837603	1.82598	0.00506763	0.00637329	0.00822392	-0.0162883	0.00814703	-0.0163652	5.4425	5.59609
2336.34	2.43142	1.32303	6.28568e-05	6.3308e-05	0.339714	0.55231	1.89922	1.34691	1.29038	0.0247688	2.47688	0.0262785	0.0835577	1.82156	0.00505537	0.00635529	0.00820076	-0.016568	0.0081243	-0.0166445	5.50166	5.65855
2337.3	2.43142	1.32304	6.28313e-05	6.32819e-05	0.339713	0.55231	1.89924	1.34693	1.29039	0.0249865	2.49865	0.026224	0.0833845	1.81778	0.00504489	0.00633954	0.0081805	-0.016806	0.00810441	-0.0168821	5.55223	5.71195
2338.27	2.43142	1.32305	6.28057e-05	6.32558e-05	0.339713	0.552309	1.89926	1.34695	1.2904	0.0251193	2.51193	0.026173	0.0832224	1.81425	0.00503508	0.00632464	0.00816134	-0.016958	0.00808561	-0.0170337	5.58396	5.74545
2339.23	2.43142	1.32305	6.27802e-05	6.32297e-05	0.339712	0.552309	1.89928	1.34697	1.29042	0.0251694	2.51694	0.026123	0.0830631	1.81078	0.00502544	0.00630997	0.00814248	-0.0170269	0.00806709	-0.0171023	5.59733	5.75952
2340.19	2.43143	1.32306	6.27547e-05	6.32037e-05	0.339712	0.552309	1.89929	1.34699	1.29043	0.0251817	2.51817	0.0260725	0.0829027	1.80728	0.00501574	0.00629523	0.00812352	-0.0170582	0.00804848	-0.0171332	5.60229	5.76471
2341.16	2.43143	1.32394	6.27912e-05	6.31776e-05	0.339712	0.552208	1.90163	1.34942	1.29201	0.0251851	2.51851	0.0260158	0.0827223	1.80335	0.00500483	0.00628518	0.00812051	-0.0170646	0.00804552	-0.0171396	5.59293	5.7551
2342.12	2.43143	1.32395	6.27657e-05	6.31516e-05	0.339711	0.552208	1.90164	1.34944	1.29202	0.0251208	2.51208	0.025937	0.0824718	1.79789	0.00498967	0.00626361	0.00809271	-0.0170281	0.00801823	-0.0171026	5.58087	5.74228
2343.09	2.43143	1.32396	6.27403e-05	6.31256e-05	0.339711	0.552207	1.90166	1.34945	1.29203	0.0248288	2.48288	0.0258136	0.0820795	1.78933	0.00496593	0.00623128	0.008051	-0.0167778	0.00797729	-0.0168515	5.51819	5.67593
2344.05	2.43143	1.32396	6.27149e-05	6.30997e-05	0.33971	0.552207	1.90168	1.34947	1.29204	0.0241486	2.41486	0.0256308	0.0814982	1.77666	0.00493077	0.00618465	0.00799081	-0.0161578	0.00791819	-0.0162304	5.36915	5.51842
2345.02	2.43144	1.32397	6.26895e-05	6.30737e-05	0.33971	0.552207	1.9017	1.34949	1.29205	0.0230781	2.30781	0.025397	0.0807548	1.76045	0.00488579	0.00612575	0.00791478	-0.0151633	0.00784352	-0.0152346	5.13317	5.26956
2345.98	2.43144	1.32398	6.26641e-05	6.30478e-05	0.33971	0.552207	1.90172	1.34951	1.29206	0.0218313	2.18313	0.0251475	0.0799615	1.74316	0.00483779	0.00606312	0.00783392	-0.0139974	0.0077641	-0.0140672	4.85778	4.97988
2346.94	2.43144	1.32399	6.26387e-05	6.30219e-05	0.339709	0.552206	1.90173	1.34953	1.29207	0.0207286	2.07286	0.0249302	0.0792705	1.7281	0.00479599	0.00600829	0.00776314	-0.0129655	0.00769457	-0.013034	4.61424	4.72436
2347.91	2.43144	1.32399	6.26134e-05	6.2996e-05	0.339709	0.552206	1.90175	1.34954	1.29208	0.0200448	2.00448	0.024785	0.0788089	1.71803	0.00476806	0.00597088	0.00771488	-0.0123299	0.00764715	-0.0123976	4.4638	4.56681
2348.87	2.43144	1.324	6.2588e-05	6.29701e-05	0.339708	0.552206	1.90177	1.34956	1.29209	0.0199386	1.99386	0.0247312	0.0786376	1.7143	0.0047577	0.0059555	0.00769506	-0.0122435	0.00762768	-0.0123109	4.44191	4.54387
2349.84	2.43145	1.32401	6.25629e-05	6.29443e-05	0.339708	0.552205	1.90179	1.34959	1.29211	0.0204551	2.04551	0.0247648	0.0787445	1.71663	0.00476416	0.0059612	0.00770251	-0.0127526	0.007635	-0.0128201	4.55875	4.66611
2350.8	2.43145	1.32402	6.25378e-05	6.29185e-05	0.339708	0.552205	1.90182	1.34961	1.29212	0.0215408	2.15408	0.0248629	0.0790565	1.72343	0.00478304	0.00598241	0.00773002	-0.0138108	0.00766203	-0.0138788	4.80259	4.92169
2351.77	2.43145	1.32403	6.25127e-05	6.28927e-05	0.339707	0.552204	1.90184	1.34964	1.29214	0.0230461	2.30461	0.0249899	0.0794603	1.73223	0.00480747	0.00601056	0.00776647	-0.0152796	0.00769784	-0.0153483	5.1402	5.27659
2352.73	2.43145	1.32404	6.24876e-05	6.28669e-05	0.339707	0.552204	1.90187	1.34966	1.29215	0.024738	2.4738	0.0251071	0.079833	1.74036	0.00483002	0.00603633	0.00779986	-0.0169381	0.00773064	-0.0170074	5.51972	5.67692
2353.69	2.43145	1.32405	6.24626e-05	6.28412e-05	0.339706	0.552203	1.90189	1.34969	1.29217	0.0263622	2.63622	0.0251868	0.0800863	1.74588	0.00484534	0.00605305	0.00782156	-0.0185406	0.00775196	-0.0186102	5.88441	6.06301
2354.66	2.43146	1.32406	6.24375e-05	6.28154e-05	0.339706	0.552203	1.90191	1.34971	1.29218	0.0277466	2.77466	0.0252201	0.0801923	1.74819	0.00485176	0.00605864	0.00782886	-0.0199177	0.00775913	-0.0199875	6.19584	6.39376
2355.62	2.43146	1.32494	6.24744e-05	6.27897e-05	0.339705	0.552099	1.90426	1.35216	1.29377	0.0288592	2.88592	0.0252164	0.0801806	1.74794	0.00485105	0.00606132	0.00784197	-0.0210172	0.00777201	-0.0210872	6.43257	6.6463
2356.59	2.43146	1.32495	6.24493e-05	6.2764e-05	0.339705	0.552098	1.90428	1.35218	1.29379	0.0297569	2.97569	0.0251904	0.080098	1.74614	0.00484605	0.00605265	0.00783084	-0.0219261	0.00776108	-0.0219958	6.63525	6.86256
2357.55	2.43146	1.32496	6.24243e-05	6.27384e-05	0.339705	0.552098	1.9043	1.35221	1.2938	0.030484	3.0484	0.0251508	0.079972	1.74339	0.00483843	0.00604072	0.00781549	-0.0226685	0.007746	-0.022738	6.80002	7.03867
2358.52	2.43146	1.32497	6.23994e-05	6.27127e-05	0.339704	0.552097	1.90433	1.35223	1.29382	0.0310233	3.10233	0.0250977	0.0798031	1.73971	0.00482821	0.00602554	0.00779595	-0.0232274	0.0077268	-0.0232965	6.92301	7.17028
2359.48	2.43147	1.32498	6.23744e-05	6.26871e-05	0.339704	0.552096	1.90435	1.35226	1.29383	0.0313245	3.13245	0.0250265	0.0795768	1.73477	0.00481452	0.00600606	0.00777083	-0.0235537	0.00770212	-0.0236224	6.99294	7.24513
2360.44	2.43147	1.32499	6.23495e-05	6.26615e-05	0.339703	0.552096	1.90438	1.35228	1.29385	0.0313587	3.13587	0.024935	0.0792856	1.72843	0.0047969	0.00598169	0.00773938	-0.0236193	0.00767123	-0.0236875	7.0033	7.25614
2361.41	2.43147	1.325	6.23246e-05	6.26359e-05	0.339703	0.552095	1.9044	1.35231	1.29386	0.0311417	3.11417	0.0248244	0.078934	1.72076	0.00477563	0.00595278	0.00770207	-0.0234396	0.00763457	-0.0235071	6.95753	7.20698
2362.37	2.43147	1.32501	6.22997e-05	6.26103e-05	0.339703	0.552095	1.90442	1.35233	1.29388	0.0307136	3.07136	0.0246986	0.0785339	1.71204	0.00475142	0.00592024	0.00766006	-0.0230535	0.00759329	-0.0231203	6.86455	7.10728
2363.34	2.43147	1.32502	6.22748e-05	6.25848e-05	0.339702	0.552094	1.90445	1.35235	1.29389	0.03011	3.011	0.0245613	0.0780974	1.70252	0.00472501	0.00588499	0.00761453	-0.0224955	0.00754855	-0.0225615	6.73226	6.96563
2364.3	2.43148	1.32503	6.225e-05	6.25592e-05	0.339702	0.552094	1.90447	1.35238	1.29391	0.0293515	2.93515	0.0244145	0.0776306	1.69235	0.00469677	0.00584748	0.00756609	-0.0217854	0.00750094	-0.0218506	6.56521	6.78706
2365.26	2.43148	1.32504	6.22251e-05	6.25337e-05	0.339701	0.552093	1.9045	1.3524	1.29392	0.0284529	2.84529	0.0242596	0.0771383	1.68161	0.00466698	0.00580807	0.00751519	-0.0209377	0.00745091	-0.021002	6.36668	6.57524
2366.23	2.43148	1.32505	6.22003e-05	6.25083e-05	0.339701	0.552093	1.90452	1.35243	1.29394	0.0274342	2.74342	0.0240974	0.0766225	1.67037	0.00463578	0.00576694	0.00746205	-0.0199721	0.00739867	-0.0200355	6.14111	6.33508
2367.19	2.43148	1.32506	6.21755e-05	6.24828e-05	0.339701	0.552092	1.90455	1.35245	1.29395	0.0263214	2.63214	0.0239287	0.076086	1.65867	0.00460332	0.00572428	0.00740693	-0.0189145	0.00734448	-0.0189769	5.89429	6.07291
2368.16	2.43148	1.32594	6.22125e-05	6.24574e-05	0.3397	0.551985	1.90689	1.35491	1.29554	0.0251404	2.51404	0.0237533	0.0755283	1.64652	0.00456958	0.0056857	0.00736607	-0.0177743	0.0073043	-0.0178361	5.61956	5.78222
2369.12	2.43149	1.32595	6.21877e-05	6.24319e-05	0.3397	0.551985	1.90692	1.35493	1.29556	0.0239124	2.39124	0.0235702	0.0749462	1.63383	0.00453436	0.00563963	0.00730647	-0.0166059	0.00724569	-0.0166667	5.34714	5.49435
2370.09	2.43149	1.32596	6.2163e-05	6.24065e-05	0.339699	0.551984	1.90694	1.35496	1.29557	0.0226531	2.26531	0.023378	0.074335	1.6205	0.00449738	0.00559141	0.00724408	-0.015409	0.00718433	-0.0154688	5.0675	5.19967
2371.05	2.43149	1.32597	6.21383e-05	6.23812e-05	0.339699	0.551984	1.90696	1.35498	1.29559	0.021375	2.1375	0.0231748	0.0736887	1.60641	0.00445828	0.0055406	0.00717833	-0.0141967	0.00711965	-0.0142553	4.78344	4.90115
2372.01	2.43149	1.32598	6.21135e-05	6.23558e-05	0.339699	0.551983	1.90699	1.35501	1.2956	0.0200901	2.00901	0.0229588	0.073002	1.59144	0.00441674	0.00548678	0.00710869	-0.0129814	0.00705114	-0.013039	4.49763	4.60166
2372.98	2.43149	1.32599	6.20889e-05	6.23305e-05	0.339698	0.551982	1.90701	1.35503	1.29562	0.0188119	1.88119	0.0227281	0.0722686	1.57546	0.00437236	0.0054295	0.00703455	-0.0117773	0.00697819	-0.0118337	4.21311	4.30435
2373.94	2.4315	1.326	6.20642e-05	6.23051e-05	0.339698	0.551982	1.90704	1.35505	1.29563	0.0175564	1.75564	0.0224818	0.0714853	1.55838	0.00432497	0.00536851	0.00695562	-0.0106008	0.00690051	-0.0106559	3.93344	4.01295
2374.91	2.4315	1.32601	6.20395e-05	6.22798e-05	0.339697	0.551981	1.90706	1.35508	1.29565	0.0163404	1.63404	0.0222198	0.0706524	1.54022	0.00427458	0.00530386	0.00687193	-0.00946847	0.00681813	-0.00952227	3.66241	3.73131
2375.87	2.4315	1.32602	6.20149e-05	6.22546e-05	0.339697	0.551981	1.90708	1.3551	1.29566	0.015177	1.5177	0.0219446	0.0697773	1.52115	0.00422164	0.00523609	0.0067842	-0.0083928	0.00673176	-0.00844524	3.40297	3.46243
2376.84	2.4315	1.32603	6.19903e-05	6.22293e-05	0.339697	0.55198	1.90711	1.35513	1.29568	0.0140712	1.40712	0.0216606	0.0688741	1.50145	0.00416699	0.00516625	0.0066938	-0.0073774	0.00664273	-0.00742847	3.15625	3.20738
2377.8	2.43151	1.32604	6.19657e-05	6.22041e-05	0.339696	0.55198	1.90713	1.35515	1.29569	0.0130193	1.30193	0.0213743	0.0679639	1.48161	0.00411192	0.00509596	0.0066028	-0.0064165	0.00655311	-0.00646619	2.92142	2.96521
2378.76	2.43151	1.32605	6.19411e-05	6.21789e-05	0.339696	0.551979	1.90716	1.35518	1.29571	0.0120118	1.20118	0.0210935	0.0670709	1.46215	0.00405789	0.00502701	0.00651353	-0.0054983	0.00646517	-0.00554666	2.69639	2.73368
2379.73	2.43151	1.32606	6.19166e-05	6.21537e-05	0.339695	0.551978	1.90718	1.3552	1.29572	0.0110409	1.10409	0.0208254	0.0662184	1.44356	0.00400631	0.00496114	0.00642826	-0.00461262	0.00638115	-0.00465973	2.47939	2.51091
2380.69	2.43151	1.32694	6.19537e-05	6.21285e-05	0.339695	0.551869	1.90953	1.35766	1.29732	0.0101072	1.01072	0.0205761	0.0654257	1.42628	0.00395835	0.00490469	0.00636294	-0.0037443	0.00631678	-0.00379046	2.26558	2.29194
2381.66	2.43151	1.32695	6.19292e-05	6.21033e-05	0.339695	0.551869	1.90956	1.35769	1.29733	0.00922414	0.922414	0.0203497	0.0647059	1.41059	0.00391481	0.00484882	0.00629052	-0.00293362	0.0062454	-0.00297874	2.06843	2.09039
2382.62	2.43152	1.32696	6.19047e-05	6.20782e-05	0.339694	0.551868	1.90958	1.35771	1.29735	0.00841613	0.841613	0.0201478	0.0640639	1.39659	0.00387597	0.00479881	0.00622571	-0.00219042	0.00618151	-0.00223462	1.88796	1.90626
2383.59	2.43152	1.32697	6.18802e-05	6.20531e-05	0.339694	0.551867	1.9096	1.35774	1.29736	0.00771276	0.771276	0.0199697	0.0634975	1.38424	0.00384169	0.00475449	0.00616829	-0.00154447	0.0061249	-0.00158786	1.73084	1.74621
2384.55	2.43152	1.32698	6.18557e-05	6.2028e-05	0.339693	0.551867	1.90963	1.35776	1.29738	0.00713897	0.713897	0.019813	0.0629994	1.37339	0.00381156	0.00471533	0.00611756	-0.00102141	0.00607487	-0.0010641	1.60269	1.61586
2385.51	2.43152	1.32699	6.18312e-05	6.20029e-05	0.339693	0.551866	1.90965	1.35779	1.29739	0.0067052	0.67052	0.0196751	0.0625609	1.36383	0.00378503	0.00468066	0.00607264	-0.000632556	0.00603058	-0.000674621	1.50589	1.51751
2386.48	2.43152	1.327	6.18068e-05	6.19779e-05	0.339693	0.551866	1.90968	1.35781	1.29741	0.00640174	0.640174	0.0195531	0.0621731	1.35537	0.00376157	0.00464981	0.00603268	-0.000369055	0.00599117	-0.000410571	1.43829	1.44889
2387.44	2.43153	1.32701	6.17824e-05	6.19529e-05	0.339692	0.551865	1.9097	1.35784	1.29742	0.00620062	0.620062	0.019445	0.0618291	1.34787	0.00374076	0.00462226	0.00599701	-0.000203608	0.00595598	-0.000244636	1.39364	1.40359
2388.41	2.43153	1.32702	6.1758e-05	6.19278e-05	0.339692	0.551864	1.90972	1.35786	1.29744	0.00606513	0.606513	0.0193483	0.0615217	1.34117	0.00372216	0.00459746	0.0059649	-0.000100227	0.00592431	-0.000140819	1.36371	1.37323
2389.37	2.43153	1.32703	6.17336e-05	6.19028e-05	0.339691	0.551864	1.90975	1.35789	1.29745	0.00596252	0.596252	0.0192606	0.061243	1.3351	0.0037053	0.00457482	0.00593561	-2.6912e-05	0.00589541	-6.71078e-05	1.34115	1.35036
2390.33	2.43153	1.32704	6.17092e-05	6.18779e-05	0.339691	0.551863	1.90977	1.35791	1.29747	0.00587324	0.587324	0.0191794	0.0609848	1.32947	0.00368968	0.00455374	0.00590832	3.50836e-05	0.00586849	-4.74521e-06	1.32158	1.33051
2391.3	2.43153	1.32705	6.16849e-05	6.18529e-05	0.339691	0.551862	1.9098	1.35794	1.29748	0.0057917	0.57917	0.019102	0.0607386	1.3241	0.00367478	0.00453357	0.00588222	9.05184e-05	0.00584274	5.10392e-05	1.30373	1.31242
2392.26	2.43154	1.32706	6.16606e-05	6.1828e-05	0.33969	0.551862	1.90982	1.35796	1.2975	0.00571979	0.571979	0.0190261	0.0604973	1.31884	0.00366018	0.00451378	0.0058566	0.000136813	0.00581747	9.76753e-05	1.28803	1.29651
2393.23	2.43154	1.32794	6.16979e-05	6.18031e-05	0.33969	0.55175	1.91218	1.36043	1.29909	0.00565874	0.565874	0.0189503	0.0602562	1.31359	0.0036456	0.00449851	0.00584398	0.00018524	0.00580501	0.00014627	1.27195	1.28024
2394.19	2.43154	1.32795	6.16736e-05	6.17782e-05	0.339689	0.551749	1.9122	1.36045	1.29911	0.00560563	0.560563	0.0188742	0.0600143	1.30831	0.00363096	0.00447868	0.00581829	0.000212662	0.00577966	0.000174032	1.26049	1.26863
2395.16	2.43154	1.32796	6.16493e-05	6.17533e-05	0.339689	0.551749	1.91222	1.36048	1.29912	0.00555616	0.555616	0.0187979	0.0597715	1.30302	0.00361627	0.00445881	0.00579254	0.00023638	0.00575425	0.000198091	1.24985	1.25784
2396.12	2.43154	1.32797	6.1625e-05	6.17285e-05	0.339688	0.551748	1.91225	1.3605	1.29914	0.00550974	0.550974	0.0187217	0.0595293	1.29774	0.00360162	0.004439	0.00576686	0.000257124	0.00572891	0.000219172	1.23988	1.24774
2397.08	2.43155	1.32798	6.16008e-05	6.17036e-05	0.339688	0.551747	1.91227	1.36052	1.29915	0.00547154	0.547154	0.0186462	0.0592891	1.2925	0.00358708	0.00441934	0.0057414	0.00026986	0.00570378	0.000232241	1.23175	1.23951
2398.05	2.43155	1.32799	6.15766e-05	6.16788e-05	0.339688	0.551747	1.9123	1.36055	1.29917	0.00544927	0.544927	0.0185714	0.0590515	1.28732	0.00357271	0.0043999	0.0057162	0.000266935	0.00567891	0.000229643	1.22721	1.23491
2399.01	2.43155	1.328	6.15524e-05	6.1654e-05	0.339687	0.551746	1.91232	1.36057	1.29918	0.00544727	0.544727	0.0184973	0.0588159	1.28219	0.00355845	0.00438062	0.00569122	0.000243951	0.00565425	0.000206983	1.22723	1.23492
2399.98	2.43155	1.32801	6.15282e-05	6.16293e-05	0.339687	0.551746	1.91234	1.3606	1.2992	0.00546294	0.546294	0.0184237	0.0585819	1.27709	0.0035443	0.00436148	0.00566642	0.000203482	0.00562977	0.000166834	1.23123	1.23897
2400.94	2.43155	1.32802	6.1504e-05	6.16045e-05	0.339686	0.551745	1.91237	1.36062	1.29921	0.00548773	0.548773	0.0183501	0.0583477	1.27198	0.00353013	0.00434234	0.00564161	0.000153884	0.00560529	0.000117556	1.23728	1.2451
2401.91	2.43156	1.32803	6.14799e-05	6.15798e-05	0.339686	0.551744	1.91239	1.36065	1.29923	0.00551118	0.551118	0.0182764	0.0581135	1.26687	0.00351595	0.00432321	0.00561683	0.000105646	0.00558081	6.96345e-05	1.24305	1.25093
2402.87	2.43156	1.32804	6.14557e-05	6.15551e-05	0.339686	0.551744	1.91242	1.36067	1.29924	0.00552436	0.552436	0.0182028	0.0578792	1.26177	0.00350178	0.00430409	0.00559206	6.76961e-05	0.00555636	3.2e-05	1.24649	1.25442
2403.83	2.43156	1.32805	6.14316e-05	6.15304e-05	0.339685	0.551743	1.91244	1.3607	1.29926	0.00552088	0.552088	0.0181297	0.057647	1.2567	0.00348773	0.00428514	0.0055675	4.66184e-05	0.00553211	1.12339e-05	1.24618	1.2541
2404.8	2.43156	1.32806	6.14075e-05	6.15057e-05	0.339685	0.551742	1.91247	1.36072	1.29927	0.00549695	0.549695	0.0180578	0.0574185	1.25172	0.00347391	0.00426648	0.00554332	4.63666e-05	0.00550824	1.12875e-05	1.24125	1.24911
2405.76	2.43156	1.32894	6.1445e-05	6.14811e-05	0.339684	0.551628	1.91482	1.3632	1.30087	0.00545253	0.545253	0.0179874	0.0571945	1.24684	0.00346036	0.00425243	0.00553187	7.9336e-05	0.00549693	4.4401e-05	1.22896	1.23667
2406.73	2.43157	1.32895	6.14209e-05	6.14564e-05	0.339684	0.551627	1.91485	1.36322	1.30089	0.0053934	0.53934	0.0179181	0.0569743	1.24204	0.00344703	0.0042344	0.00550847	0.000115066	0.00547383	8.04251e-05	1.21609	1.22365
2407.69	2.43157	1.32896	6.13969e-05	6.14318e-05	0.339684	0.551626	1.91487	1.36325	1.3009	0.00533155	0.533155	0.0178495	0.056756	1.23728	0.00343383	0.00421652	0.00548528	0.000153728	0.00545093	0.000119376	1.20261	1.20999
2408.66	2.43157	1.32897	6.13728e-05	6.14072e-05	0.339683	0.551626	1.9149	1.36327	1.30092	0.00528114	0.528114	0.0177809	0.0565377	1.23252	0.00342062	0.00419866	0.00546211	0.000180966	0.00542804	0.000146903	1.19169	1.19893
2409.62	2.43157	1.32898	6.13488e-05	6.13827e-05	0.339683	0.551625	1.91492	1.3633	1.30093	0.00525138	0.525138	0.0177118	0.056318	1.22773	0.00340733	0.00418071	0.00543882	0.000187436	0.00540504	0.000153661	1.18542	1.19259
2410.58	2.43158	1.32899	6.13248e-05	6.13581e-05	0.339682	0.551624	1.91494	1.36332	1.30095	0.00524105	0.524105	0.0176422	0.0560969	1.22291	0.00339395	0.00416267	0.0054154	0.000174355	0.00538192	0.000140869	1.18354	1.19068
2411.55	2.43158	1.329	6.13008e-05	6.13336e-05	0.339682	0.551624	1.91497	1.36335	1.30096	0.00523914	0.523914	0.0175725	0.0558752	1.21808	0.00338054	0.0041446	0.00539196	0.000152817	0.00535876	0.00011962	1.18356	1.1907
2412.51	2.43158	1.32901	6.12769e-05	6.13091e-05	0.339681	0.551623	1.91499	1.36337	1.30098	0.00523197	0.523197	0.0175028	0.0556536	1.21325	0.00336713	0.00412654	0.00536853	0.000136557	0.00533562	0.000103646	1.18239	1.18951
2413.48	2.43158	1.32902	6.1253e-05	6.12846e-05	0.339681	0.551623	1.91502	1.3634	1.30099	0.00521169	0.521169	0.0174333	0.0554327	1.20843	0.00335376	0.00410856	0.0053452	0.000133507	0.00531257	0.000100881	1.17825	1.18532
2414.44	2.43158	1.32903	6.1229e-05	6.12601e-05	0.339681	0.551622	1.91504	1.36342	1.30101	0.00517999	0.517999	0.0173642	0.0552127	1.20364	0.00334046	0.00409066	0.00532197	0.000141977	0.00528962	0.000109633	1.17153	1.17851
2415.4	2.43159	1.32904	6.12051e-05	6.12356e-05	0.33968	0.551621	1.91507	1.36344	1.30102	0.00514486	0.514486	0.0172953	0.0549939	1.19887	0.00332722	0.00407285	0.00529887	0.000154005	0.0052668	0.00012194	1.16402	1.17092
2416.37	2.43159	1.32905	6.11812e-05	6.12112e-05	0.33968	0.551621	1.91509	1.36347	1.30104	0.00511348	0.511348	0.017227	0.0547768	1.19413	0.00331408	0.00405519	0.00527595	0.000162465	0.00524416	0.000130676	1.15736	1.16418
2417.33	2.43159	1.32906	6.11574e-05	6.11868e-05	0.339679	0.55162	1.91511	1.36349	1.30105	0.00508724	0.508724	0.0171594	0.0545616	1.18944	0.00330106	0.00403769	0.00525323	0.000165995	0.00522172	0.000134477	1.15186	1.15861
2418.3	2.43159	1.32994	6.1195e-05	6.11624e-05	0.339679	0.551503	1.91748	1.36597	1.30265	0.00506221	0.506221	0.0170924	0.0543485	1.1848	0.00328817	0.00402439	0.00524238	0.000180171	0.00521099	0.000148783	1.14408	1.15075
2419.26	2.43159	1.32995	6.11712e-05	6.1138e-05	0.339679	0.551502	1.9175	1.366	1.30267	0.00503379	0.503379	0.0170262	0.0541382	1.18021	0.00327545	0.00400726	0.00522012	0.000186332	0.005189	0.000155209	1.13809	1.14468
2420.23	2.4316	1.32996	6.11473e-05	6.11136e-05	0.339678	0.551501	1.91752	1.36602	1.30268	0.00500107	0.500107	0.016961	0.0539308	1.17569	0.0032629	0.00399035	0.00519815	0.000197084	0.00516729	0.000166221	1.13112	1.13763
2421.19	2.4316	1.32997	6.11235e-05	6.10893e-05	0.339678	0.551501	1.91755	1.36605	1.3027	0.00496725	0.496725	0.0168966	0.0537262	1.17123	0.00325052	0.00397366	0.00517648	0.000209228	0.00514587	0.000178621	1.12389	1.13032
2422.15	2.4316	1.32998	6.10997e-05	6.1065e-05	0.339677	0.5515	1.91757	1.36607	1.30271	0.00493679	0.493679	0.016833	0.0535239	1.16682	0.00323828	0.00395716	0.00515504	0.000218247	0.00512468	0.000187892	1.11742	1.12377
2423.12	2.4316	1.32999	6.1076e-05	6.10407e-05	0.339677	0.551499	1.9176	1.3661	1.30273	0.00491209	0.491209	0.0167697	0.0533224	1.16243	0.00322609	0.00394073	0.0051337	0.000221605	0.00510359	0.0001915	1.11225	1.11854
2424.08	2.4316	1.33	6.10522e-05	6.10164e-05	0.339677	0.551499	1.91762	1.36612	1.30274	0.00489264	0.489264	0.0167065	0.0531215	1.15805	0.00321394	0.00392436	0.00511242	0.000219784	0.00508257	0.000189927	1.10826	1.11451
2425.05	2.43161	1.33001	6.10285e-05	6.09922e-05	0.339676	0.551498	1.91765	1.36615	1.30276	0.00487662	0.487662	0.0166434	0.0529209	1.15368	0.0032018	0.00390802	0.0050912	0.000214577	0.00506159	0.000184966	1.10505	1.11126
2426.01	2.43161	1.33002	6.10048e-05	6.09679e-05	0.339676	0.551497	1.91767	1.36617	1.30277	0.00486276	0.486276	0.0165808	0.0527221	1.14934	0.00318977	0.00389182	0.00507015	0.00020739	0.00504078	0.000178023	1.10233	1.1085
2426.98	2.43161	1.33003	6.09811e-05	6.09437e-05	0.339675	0.551497	1.91769	1.3662	1.30279	0.00485042	0.485042	0.0165188	0.0525249	1.14504	0.00317784	0.00387576	0.00504928	0.000198864	0.00502016	0.000169737	1.09995	1.10609
2427.94	2.43161	1.33004	6.09574e-05	6.09195e-05	0.339675	0.551496	1.91772	1.36622	1.3028	0.00483816	0.483816	0.0164574	0.0523295	1.14078	0.00316601	0.00385984	0.0050286	0.000190442	0.00499971	0.000161553	1.09758	1.10369
2428.9	2.43161	1.33005	6.09337e-05	6.08953e-05	0.339674	0.551495	1.91774	1.36625	1.30282	0.00482263	0.482263	0.016396	0.0521344	1.13653	0.00315421	0.00384395	0.00500797	0.000185337	0.00497931	0.000156683	1.09447	1.10054
2429.87	2.43162	1.33006	6.09101e-05	6.08711e-05	0.339674	0.551494	1.91777	1.36627	1.30283	0.00479963	0.479963	0.0163342	0.0519377	1.13224	0.00314231	0.00382797	0.00498719	0.000187564	0.00495878	0.000159147	1.08966	1.09568
2430.83	2.43162	1.33094	6.09479e-05	6.0847e-05	0.339674	0.551374	1.92013	1.36876	1.30444	0.00476686	0.476686	0.0162714	0.0517382	1.12789	0.00313024	0.00381563	0.00497724	0.000210384	0.00494894	0.000182079	1.08022	1.08615
2431.8	2.43162	1.33095	6.09242e-05	6.08229e-05	0.339673	0.551374	1.92016	1.36878	1.30445	0.00472652	0.472652	0.016208	0.0515364	1.12349	0.00311803	0.00379927	0.00495597	0.000229446	0.0049279	0.000201381	1.07148	1.07731
2432.76	2.43162	1.33096	6.09006e-05	6.07988e-05	0.339673	0.551373	1.92018	1.36881	1.30447	0.00468535	0.468535	0.0161443	0.0513341	1.11908	0.00310579	0.00378289	0.00493465	0.000249305	0.00490683	0.00022148	1.06255	1.06828
2433.73	2.43163	1.33097	6.0877e-05	6.07747e-05	0.339672	0.551372	1.92021	1.36883	1.30448	0.00465199	0.465199	0.0160813	0.0511336	1.11471	0.00309366	0.00376666	0.00491354	0.000261547	0.00488595	0.00023396	1.05538	1.06103
2434.69	2.43163	1.33098	6.08535e-05	6.07506e-05	0.339672	0.551372	1.92023	1.36886	1.3045	0.00463311	0.463311	0.0160193	0.0509365	1.11042	0.00308174	0.00375069	0.00489276	0.000259649	0.0048654	0.000232294	1.05149	1.0571
2435.65	2.43163	1.33099	6.08299e-05	6.07265e-05	0.339672	0.551371	1.92025	1.36888	1.30451	0.00463052	0.463052	0.0159585	0.0507432	1.1062	0.00307004	0.00373501	0.00487236	0.000241843	0.00484523	0.000214714	1.0513	1.0569
2436.62	2.43163	1.331	6.08064e-05	6.07025e-05	0.339671	0.55137	1.92028	1.36891	1.30453	0.00464064	0.464064	0.0158988	0.0505534	1.10206	0.00305856	0.0037196	0.00485231	0.000211668	0.0048254	0.000184762	1.05399	1.05962
2437.58	2.43163	1.33101	6.07829e-05	6.06785e-05	0.339671	0.551369	1.9203	1.36893	1.30454	0.00465601	0.465601	0.0158399	0.0503661	1.09798	0.00304722	0.00370438	0.00483252	0.000176507	0.00480583	0.000149818	1.05788	1.06355
2438.55	2.43164	1.33102	6.07594e-05	6.06545e-05	0.33967	0.551369	1.92033	1.36896	1.30456	0.0046677	0.46677	0.0157816	0.0501808	1.09394	0.00303602	0.00368933	0.00481293	0.000145235	0.00478646	0.000118761	1.06093	1.06663
2439.51	2.43164	1.33103	6.07359e-05	6.06305e-05	0.33967	0.551368	1.92035	1.36898	1.30457	0.00466774	0.466774	0.0157239	0.0499972	1.08994	0.00302491	0.00367441	0.00479353	0.000125789	0.00476727	9.95273e-05	1.06134	1.06704
2440.47	2.43164	1.33104	6.07125e-05	6.06066e-05	0.339669	0.551367	1.92038	1.36901	1.30459	0.0046511	0.46511	0.0156665	0.0498147	1.08596	0.00301387	0.00365959	0.00477424	0.000123143	0.00474819	9.70924e-05	1.05795	1.06362
2441.44	2.43164	1.33105	6.0689e-05	6.05826e-05	0.339669	0.551367	1.9204	1.36903	1.3046	0.00461728	0.461728	0.0156092	0.0496326	1.08199	0.00300285	0.0036448	0.004755	0.000137723	0.00472916	0.00011188	1.05065	1.05624
2442.4	2.43164	1.33106	6.06656e-05	6.05587e-05	0.339669	0.551366	1.92042	1.36906	1.30462	0.00457088	0.457088	0.0155517	0.0494497	1.078	0.00299178	0.00362996	0.00473571	0.000164826	0.00471007	0.000139192	1.04048	1.04596
2443.37	2.43165	1.33194	6.07035e-05	6.05348e-05	0.339668	0.551243	1.92279	1.37155	1.30622	0.00452058	0.452058	0.0154937	0.0492652	1.07398	0.00298062	0.00361868	0.0047268	0.000206223	0.00470127	0.000180685	1.02712	1.03247
2444.33	2.43165	1.33195	6.06801e-05	6.0511e-05	0.339668	0.551242	1.92282	1.37157	1.30624	0.00447622	0.447622	0.015435	0.0490787	1.06992	0.00296934	0.00360359	0.00470715	0.000230931	0.00468182	0.000205604	1.01743	1.02267
2445.3	2.43165	1.33196	6.06567e-05	6.04871e-05	0.339667	0.551242	1.92284	1.3716	1.30625	0.00444507	0.444507	0.0153759	0.0488908	1.06582	0.00295797	0.00358842	0.00468738	0.000242309	0.00466226	0.000217194	1.01072	1.0159
2446.26	2.43165	1.33197	6.06334e-05	6.04632e-05	0.339667	0.551241	1.92287	1.37162	1.30627	0.00442925	0.442925	0.0153168	0.0487028	1.06172	0.00294659	0.00357324	0.00466761	0.000238356	0.0046427	0.000213452	1.0075	1.01264
2447.22	2.43165	1.33198	6.061e-05	6.04394e-05	0.339667	0.55124	1.92289	1.37165	1.30628	0.00442599	0.442599	0.0152581	0.048516	1.05765	0.00293529	0.00355816	0.00464797	0.000221978	0.00462327	0.000197282	1.00714	1.01227
2448.19	2.43166	1.33199	6.05867e-05	6.04156e-05	0.339666	0.55124	1.92291	1.37167	1.3063	0.00443043	0.443043	0.0151999	0.0483311	1.05362	0.00292411	0.00354324	0.00462853	0.000198097	0.00460404	0.000173607	1.00852	1.01367
2449.15	2.43166	1.332	6.05634e-05	6.03918e-05	0.339666	0.551239	1.92294	1.3717	1.30631	0.00443878	0.443878	0.0151423	0.048148	1.04963	0.00291303	0.00352845	0.00460926	0.000170485	0.00458498	0.000146197	1.0108	1.01597
2450.12	2.43166	1.33201	6.05401e-05	6.03681e-05	0.339665	0.551238	1.92296	1.37172	1.30633	0.00444931	0.444931	0.0150849	0.0479654	1.04564	0.00290198	0.00351372	0.00459007	0.000140759	0.00456598	0.000116672	1.01358	1.01877
2451.08	2.43166	1.33202	6.05168e-05	6.03443e-05	0.339665	0.551237	1.92299	1.37175	1.30634	0.00446039	0.446039	0.0150273	0.0477821	1.04165	0.00289089	0.00349895	0.00457083	0.000110437	0.00454694	8.65511e-05	1.01648	1.0217
2452.05	2.43167	1.33203	6.04935e-05	6.03206e-05	0.339664	0.551237	1.92301	1.37178	1.30636	0.00446759	0.446759	0.0149693	0.0475978	1.03763	0.00287974	0.00348412	0.0045515	8.39116e-05	0.00452782	6.02266e-05	1.0185	1.02374
2453.01	2.43167	1.33204	6.04703e-05	6.02969e-05	0.339664	0.551236	1.92304	1.3718	1.30637	0.00446305	0.446305	0.0149113	0.0474134	1.03361	0.00286859	0.00346928	0.00453218	6.9127e-05	0.00450869	4.5642e-05	1.01785	1.02308
2453.97	2.43167	1.33205	6.04471e-05	6.02732e-05	0.339664	0.551235	1.92306	1.37183	1.30639	0.00443869	0.443869	0.0148538	0.0472304	1.02962	0.00285751	0.00345457	0.004513	7.43133e-05	0.00448972	5.10259e-05	1.01267	1.01784
2454.94	2.43167	1.33206	6.04239e-05	6.02495e-05	0.339663	0.551235	1.92308	1.37185	1.3064	0.00439165	0.439165	0.014797	0.0470499	1.02569	0.00284659	0.00344004	0.00449408	0.000102427	0.00447098	7.93343e-05	1.00231	1.00738
2455.9	2.43167	1.33294	6.0462e-05	6.02259e-05	0.339663	0.551109	1.92546	1.37435	1.30801	0.00432797	0.432797	0.0147409	0.0468717	1.0218	0.00283581	0.00342917	0.0044854	0.000157429	0.00446239	0.000134425	0.985939	0.990852
2456.87	2.43168	1.33295	6.04388e-05	6.02022e-05	0.339662	0.551108	1.92548	1.37437	1.30803	0.00426109	0.426109	0.0146852	0.0466946	1.01794	0.00282509	0.0034149	0.00446679	0.000205697	0.00444397	0.000182882	0.971065	0.975829
2457.83	2.43168	1.33296	6.04156e-05	6.01786e-05	0.339662	0.551107	1.92551	1.3744	1.30804	0.0042057	0.42057	0.0146294	0.0465171	1.01407	0.00281435	0.00340062	0.00444815	0.00024245	0.00442553	0.000219825	0.958799	0.963441
2458.8	2.43168	1.33297	6.03924e-05	6.0155e-05	0.339662	0.551107	1.92553	1.37442	1.30806	0.00417075	0.417075	0.0145732	0.0463382	1.01017	0.00280353	0.00338625	0.0044294	0.000258652	0.00440697	0.000236217	0.951185	0.955752
2459.76	2.43168	1.33298	6.03693e-05	6.01314e-05	0.339661	0.551106	1.92555	1.37445	1.30807	0.00415613	0.415613	0.0145166	0.0461584	1.00625	0.00279265	0.00337181	0.00441057	0.00025444	0.00438832	0.000232195	0.948203	0.95274
2460.72	2.43168	1.33299	6.03462e-05	6.01079e-05	0.339661	0.551105	1.92558	1.37447	1.30809	0.00415471	0.415471	0.0144601	0.0459787	1.00233	0.00278178	0.0033574	0.00439177	0.000237056	0.00436971	0.000214999	0.948231	0.952767
2461.69	2.43169	1.333	6.03231e-05	6.00843e-05	0.33966	0.551104	1.9256	1.3745	1.3081	0.00415761	0.415761	0.0144039	0.0458002	0.998444	0.00277098	0.00334308	0.00437309	0.000215483	0.00435122	0.000193612	0.949246	0.953789
2462.65	2.43169	1.33301	6.03e-05	6.00608e-05	0.33966	0.551104	1.92563	1.37452	1.30812	0.00415857	0.415857	0.0143484	0.0456237	0.994596	0.0027603	0.00332893	0.00435462	0.000196054	0.00433294	0.000174367	0.949817	0.954365
2463.62	2.43169	1.33302	6.0277e-05	6.00373e-05	0.339659	0.551103	1.92565	1.37455	1.30813	0.00415489	0.415489	0.0142936	0.0454494	0.990797	0.00274976	0.00331494	0.00433638	0.000181493	0.00431488	0.000159987	0.949329	0.95387
2464.58	2.43169	1.33303	6.02539e-05	6.00138e-05	0.339659	0.551102	1.92568	1.37457	1.30815	0.00414559	0.414559	0.0142396	0.0452775	0.987051	0.00273936	0.00330114	0.00431838	0.000172792	0.00429705	0.000151463	0.947556	0.952078
2465.54	2.4317	1.33304	6.02309e-05	5.99903e-05	0.339659	0.551102	1.9257	1.3746	1.30816	0.00412949	0.412949	0.0141862	0.045108	0.983354	0.0027291	0.00328752	0.00430061	0.000171124	0.00427946	0.00014997	0.944226	0.948715
2466.51	2.4317	1.33305	6.02079e-05	5.99669e-05	0.339658	0.551101	1.92573	1.37462	1.30818	0.00410542	0.410542	0.0141335	0.0449403	0.9797	0.00271896	0.00327406	0.00428304	0.000177624	0.00426206	0.000156642	0.93907	0.943509
2467.47	2.4317	1.33306	6.01849e-05	5.99434e-05	0.339658	0.5511	1.92575	1.37465	1.30819	0.00407401	0.407401	0.0140811	0.0447735	0.976063	0.00270887	0.00326066	0.00426556	0.000191553	0.00424475	0.000170742	0.932231	0.936603
2468.44	2.4317	1.33394	6.02231e-05	5.992e-05	0.339657	0.550972	1.92813	1.37715	1.3098	0.00403901	0.403901	0.0140283	0.0446059	0.972408	0.00269872	0.00325051	0.00425753	0.000218525	0.0042368	0.000197791	0.922498	0.926787
2469.4	2.4317	1.33395	6.02002e-05	5.98966e-05	0.339657	0.550971	1.92815	1.37718	1.30982	0.00400645	0.400645	0.0139749	0.0444361	0.968707	0.00268845	0.0032369	0.00423976	0.000233308	0.0042192	0.000212747	0.9154	0.919622
2470.37	2.43171	1.33396	6.01772e-05	5.98732e-05	0.339656	0.55097	1.92817	1.3772	1.30983	0.00398197	0.398197	0.0139208	0.0442638	0.964951	0.00267803	0.00322312	0.00422176	0.000239788	0.00420137	0.000219401	0.910143	0.914316
2471.33	2.43171	1.33397	6.01543e-05	5.98499e-05	0.339656	0.550969	1.9282	1.37723	1.30985	0.00396832	0.396832	0.0138662	0.0440903	0.961169	0.00266753	0.00320927	0.00420366	0.000235335	0.00418344	0.000215121	0.907359	0.911504
2472.29	2.43171	1.33398	6.01313e-05	5.98265e-05	0.339656	0.550969	1.92822	1.37726	1.30986	0.00396471	0.396471	0.013812	0.0439179	0.95741	0.0026571	0.0031955	0.00418567	0.000220958	0.00416563	0.000200917	0.906869	0.911008
2473.26	2.43171	1.33399	6.01084e-05	5.98032e-05	0.339655	0.550968	1.92825	1.37728	1.30988	0.0039679	0.39679	0.0137588	0.0437487	0.953721	0.00264686	0.00318198	0.004168	0.000200102	0.00414813	0.000180229	0.907934	0.912082
2474.22	2.43171	1.334	6.00855e-05	5.97799e-05	0.339655	0.550967	1.92827	1.37731	1.30989	0.00397383	0.397383	0.0137068	0.0435836	0.950123	0.00263688	0.00316876	0.00415074	0.000176912	0.00413103	0.000157202	0.909627	0.913788
2475.19	2.43172	1.33401	6.00627e-05	5.97566e-05	0.339654	0.550966	1.9283	1.37733	1.30991	0.00397844	0.397844	0.013656	0.0434219	0.946596	0.00262709	0.0031558	0.00413381	0.00015537	0.00411426	0.00013582	0.911018	0.915191
2476.15	2.43172	1.33402	6.00398e-05	5.97334e-05	0.339654	0.550966	1.92832	1.37736	1.30992	0.003978	0.3978	0.0136055	0.0432613	0.943097	0.00261738	0.00314294	0.00411701	0.000139006	0.00409761	0.000119615	0.911254	0.915427
2477.12	2.43172	1.33403	6.0017e-05	5.97101e-05	0.339653	0.550965	1.92835	1.37738	1.30994	0.00396994	0.396994	0.0135547	0.0430998	0.939576	0.00260761	0.00313001	0.00410012	0.000130184	0.00408089	0.00011095	0.909743	0.913901
2478.08	2.43172	1.33404	5.99942e-05	5.96869e-05	0.339653	0.550964	1.92837	1.37741	1.30995	0.0039543	0.39543	0.0135032	0.0429361	0.936006	0.0025977	0.00311693	0.00408304	0.000128739	0.00406396	0.000109665	0.906494	0.91062
2479.04	2.43173	1.33405	5.99714e-05	5.96637e-05	0.339653	0.550963	1.92839	1.37743	1.30997	0.00393481	0.393481	0.013451	0.0427702	0.93239	0.00258766	0.00310371	0.00406576	0.000130954	0.00404685	0.000112041	0.902358	0.906446
2480.01	2.43173	1.33406	5.99486e-05	5.96405e-05	0.339652	0.550962	1.92842	1.37746	1.30998	0.00391776	0.391776	0.0133984	0.0426029	0.928743	0.00257754	0.0030904	0.00404837	0.000130609	0.00402962	0.000111857	0.898779	0.902833
2480.97	2.43173	1.33494	5.9987e-05	5.96173e-05	0.339652	0.550831	1.9308	1.37997	1.3116	0.00390852	0.390852	0.0133457	0.0424354	0.925091	0.0025674	0.00308022	0.00404001	0.000131488	0.00402133	0.000112813	0.894982	0.89901
2481.94	2.43173	1.33495	5.99642e-05	5.95941e-05	0.339651	0.55083	1.93082	1.37999	1.31161	0.0039075	0.39075	0.0132932	0.0422684	0.921452	0.00255731	0.00306694	0.00402264	0.000115135	0.00400412	9.66197e-05	0.895078	0.899105
2482.9	2.43173	1.33496	5.99415e-05	5.9571e-05	0.339651	0.55083	1.93085	1.38002	1.31163	0.00390868	0.390868	0.0132411	0.0421027	0.917838	0.00254728	0.00305375	0.00400538	9.6704e-05	0.00398703	7.83465e-05	0.895678	0.899709
2483.87	2.43174	1.33497	5.99187e-05	5.95478e-05	0.339651	0.550829	1.93087	1.38004	1.31164	0.00390242	0.390242	0.0131895	0.0419387	0.914264	0.00253736	0.0030407	0.00398832	8.59011e-05	0.00397012	6.76991e-05	0.894573	0.898592
2484.83	2.43174	1.33498	5.9896e-05	5.95247e-05	0.33965	0.550828	1.9309	1.38007	1.31166	0.00388094	0.388094	0.0131388	0.0417775	0.91075	0.00252761	0.00302787	0.00397153	9.05913e-05	0.00395348	7.25418e-05	0.889976	0.893952
2485.79	2.43174	1.33499	5.98733e-05	5.95017e-05	0.33965	0.550827	1.93092	1.38009	1.31167	0.00384312	0.384312	0.0130893	0.0416199	0.907314	0.00251807	0.0030153	0.00395509	0.000111975	0.00393719	9.40743e-05	0.881626	0.885527
2486.76	2.43174	1.335	5.98506e-05	5.94786e-05	0.339649	0.550827	1.93095	1.38012	1.31169	0.003795	0.3795	0.0130409	0.0414661	0.90396	0.00250876	0.00300302	0.00393903	0.000144023	0.00392127	0.000126267	0.870909	0.874714
2487.72	2.43174	1.33501	5.9828e-05	5.94555e-05	0.339649	0.550826	1.93097	1.38014	1.3117	0.00374611	0.374611	0.0129933	0.0413149	0.900664	0.00249961	0.00299094	0.00392322	0.00017711	0.00390561	0.000159495	0.860005	0.863714
2488.69	2.43175	1.33502	5.98053e-05	5.94325e-05	0.339648	0.550825	1.93099	1.38017	1.31172	0.00370416	0.370416	0.0129459	0.041164	0.897376	0.00249049	0.00297889	0.00390746	0.000203301	0.00388999	0.000185828	0.850686	0.854314
2489.65	2.43175	1.33503	5.97827e-05	5.94095e-05	0.339648	0.550824	1.93102	1.38019	1.31173	0.00367202	0.367202	0.0128977	0.0410107	0.894034	0.00248121	0.00296667	0.00389148	0.000219462	0.00387415	0.000202131	0.843614	0.847181
2490.61	2.43175	1.33504	5.97601e-05	5.93865e-05	0.339648	0.550823	1.93104	1.38022	1.31175	0.00364851	0.364851	0.012848	0.0408528	0.890591	0.00247166	0.00295413	0.00387508	0.000226568	0.00385789	0.000209382	0.83852	0.842042
2491.58	2.43175	1.33505	5.97375e-05	5.93635e-05	0.339647	0.550823	1.93107	1.38025	1.31176	0.00363149	0.363149	0.0127968	0.04069	0.887042	0.00246181	0.00294124	0.00385822	0.000226731	0.00384118	0.000209693	0.834914	0.838405
2492.54	2.43176	1.33506	5.97149e-05	5.93405e-05	0.339647	0.550822	1.93109	1.38027	1.31178	0.00362015	0.362015	0.0127446	0.040524	0.883422	0.00245176	0.00292814	0.00384106	0.00022091	0.00382418	0.000204023	0.832614	0.836084
2493.51	2.43176	1.33594	5.97535e-05	5.93176e-05	0.339646	0.550688	1.93348	1.38279	1.3134	0.00361466	0.361466	0.0126924	0.0403579	0.879803	0.00244172	0.00291802	0.00383252	0.000217863	0.00381571	0.000201051	0.82979	0.833243
2494.47	2.43176	1.33595	5.97309e-05	5.92947e-05	0.339646	0.550687	1.9335	1.38281	1.31341	0.00361388	0.361388	0.0126412	0.0401953	0.876257	0.00243188	0.00290516	0.00381567	0.000201792	0.00379901	0.000185128	0.829916	0.833369
2495.44	2.43176	1.33596	5.97084e-05	5.92717e-05	0.339645	0.550686	1.93353	1.38284	1.31343	0.00361419	0.361419	0.0125917	0.0400377	0.872822	0.00242234	0.00289268	0.00379932	0.000185139	0.0037828	0.000168617	0.83029	0.833744
2496.4	2.43176	1.33597	5.96859e-05	5.92488e-05	0.339645	0.550685	1.93355	1.38286	1.31344	0.00361097	0.361097	0.0125435	0.0398847	0.869486	0.00241308	0.00288054	0.00378342	0.000172453	0.00376703	0.000156068	0.829854	0.833304
2497.36	2.43177	1.33598	5.96633e-05	5.9226e-05	0.339645	0.550685	1.93357	1.38289	1.31346	0.0036023	0.36023	0.0124961	0.0397339	0.866199	0.00240396	0.00286857	0.00376774	0.000165435	0.00375149	0.000149186	0.828165	0.8316
2498.33	2.43177	1.33599	5.96409e-05	5.92031e-05	0.339644	0.550684	1.9336	1.38291	1.31347	0.00359151	0.359151	0.0124486	0.0395826	0.862902	0.00239481	0.00285657	0.00375202	0.000160513	0.00373591	0.000144398	0.825986	0.829402
2499.29	2.43177	1.336	5.96184e-05	5.91803e-05	0.339644	0.550683	1.93362	1.38294	1.31349	0.00358578	0.358578	0.0124005	0.0394298	0.85957	0.00238556	0.00284447	0.00373617	0.000150386	0.00372019	0.000134407	0.824971	0.828376
2500.26	2.43177	1.33601	5.95961e-05	5.91575e-05	0.339643	0.550682	1.93365	1.38297	1.31351	0.00359088	0.359088	0.0123523	0.0392766	0.856231	0.0023763	0.00283236	0.00372032	0.000129442	0.00370448	0.000113597	0.82644	0.829857
2501.22	2.43177	1.33602	5.95738e-05	5.91346e-05	0.339643	0.550681	1.93368	1.383	1.31352	0.00360524	0.360524	0.012305	0.0391262	0.852951	0.0023672	0.00282046	0.00370474	9.94973e-05	0.00368903	8.3785e-05	0.830044	0.833489
2502.19	2.43178	1.33604	5.95516e-05	5.91119e-05	0.339642	0.550679	1.93372	1.38304	1.31354	0.00361813	0.361813	0.0122594	0.0389812	0.84979	0.00235842	0.00280895	0.00368968	7.15528e-05	0.0036741	5.59675e-05	0.83331	0.836781
2503.15	2.43178	1.33605	5.95293e-05	5.90891e-05	0.339642	0.550678	1.93375	1.38307	1.31356	0.0036142	0.36142	0.0122156	0.0388418	0.846751	0.00234999	0.00279786	0.00367517	6.09709e-05	0.00365971	4.55077e-05	0.832704	0.836168
2504.11	2.43178	1.33606	5.95071e-05	5.90663e-05	0.339642	0.550677	1.93378	1.3831	1.31358	0.00358265	0.358265	0.0121727	0.0387054	0.843777	0.00234173	0.002787	0.00366095	7.8299e-05	0.00364561	6.29549e-05	0.825731	0.829136
2505.08	2.43178	1.33695	5.9546e-05	5.90436e-05	0.339641	0.55054	1.93617	1.38563	1.31521	0.00352552	0.352552	0.0121292	0.0385671	0.840764	0.00233337	0.00277886	0.00365477	0.00012925	0.00363948	0.000113957	0.81103	0.814322
2506.04	2.43179	1.33696	5.95238e-05	5.90209e-05	0.339641	0.550539	1.9362	1.38566	1.31523	0.00345937	0.345937	0.0120839	0.0384231	0.837624	0.00232466	0.00276745	0.00363982	0.000180454	0.00362465	0.000165286	0.796097	0.799267
2507.01	2.43179	1.33697	5.95016e-05	5.89982e-05	0.33964	0.550538	1.93623	1.3857	1.31525	0.00340804	0.340804	0.0120363	0.0382719	0.834328	0.00231551	0.00275553	0.0036242	0.000216159	0.00360916	0.000201121	0.784566	0.787644
2507.97	2.43179	1.33698	5.94794e-05	5.89755e-05	0.33964	0.550536	1.93627	1.38573	1.31527	0.00338991	0.338991	0.0119871	0.0381153	0.830913	0.00230603	0.00274323	0.00360808	0.000218164	0.00359317	0.000203259	0.780671	0.783718
2508.94	2.43179	1.337	5.94572e-05	5.89528e-05	0.339639	0.550535	1.9363	1.38576	1.31529	0.00340685	0.340685	0.0119373	0.037957	0.827462	0.00229645	0.00273082	0.0035918	0.000184956	0.00357703	0.000170185	0.784852	0.787931
2509.9	2.43179	1.33701	5.94351e-05	5.89302e-05	0.339639	0.550534	1.93633	1.38579	1.3153	0.00344201	0.344201	0.0118881	0.0378005	0.82405	0.00228699	0.00271855	0.00357572	0.000133703	0.00356108	0.000119063	0.793237	0.796381
2510.86	2.4318	1.33702	5.9413e-05	5.89076e-05	0.339639	0.550533	1.93636	1.38583	1.31532	0.00346873	0.346873	0.01184	0.0376476	0.820718	0.00227774	0.00270655	0.00355998	9.12594e-05	0.00354547	7.67477e-05	0.799679	0.802873
2511.83	2.4318	1.33703	5.93909e-05	5.88849e-05	0.339638	0.550531	1.93639	1.38586	1.31534	0.00346565	0.346565	0.0117931	0.0374984	0.817466	0.00226871	0.00269482	0.00354461	7.89555e-05	0.00353022	6.45686e-05	0.799257	0.802446
2512.79	2.4318	1.33704	5.93688e-05	5.88623e-05	0.339638	0.55053	1.93642	1.38589	1.31536	0.00342921	0.342921	0.0117471	0.0373522	0.814278	0.00225987	0.00268331	0.00352953	0.000100315	0.00351526	8.60502e-05	0.791135	0.794258
2513.76	2.4318	1.33706	5.93467e-05	5.88398e-05	0.339637	0.550529	1.93645	1.38592	1.31538	0.00337517	0.337517	0.0117019	0.0372086	0.811147	0.00225118	0.002672	0.0035147	0.000139528	0.00350055	0.000125382	0.778946	0.781973
2514.72	2.4318	1.33794	5.93858e-05	5.88172e-05	0.339637	0.550389	1.93885	1.38846	1.31701	0.00332836	0.332836	0.0116577	0.0370679	0.80808	0.00224266	0.00266365	0.00350805	0.000179688	0.00349395	0.000165596	0.766689	0.769626
2515.69	2.43181	1.33795	5.93637e-05	5.87947e-05	0.339636	0.550388	1.93888	1.38849	1.31703	0.00330703	0.330703	0.0116145	0.0369306	0.805086	0.00223436	0.00265279	0.00349381	0.000186771	0.00347983	0.000172793	0.762048	0.76495
2516.65	2.43181	1.33797	5.93417e-05	5.87721e-05	0.339636	0.550387	1.93891	1.38852	1.31705	0.00331237	0.331237	0.0115723	0.0367963	0.802159	0.00222623	0.00264217	0.00347986	0.000167492	0.00346599	0.000153624	0.76355	0.766462
2517.61	2.43181	1.33798	5.93196e-05	5.87496e-05	0.339636	0.550385	1.93894	1.38856	1.31707	0.00332978	0.332978	0.0115305	0.0366635	0.799265	0.0022182	0.00263166	0.00346607	0.000136294	0.00345231	0.000122536	0.767836	0.77078
2518.58	2.43181	1.33799	5.92976e-05	5.87271e-05	0.339635	0.550384	1.93897	1.38859	1.31709	0.0033405	0.33405	0.0114886	0.0365303	0.796361	0.00221014	0.00262112	0.00345224	0.000111744	0.0034386	9.80949e-05	0.770584	0.773547
2519.54	2.43182	1.338	5.92756e-05	5.87047e-05	0.339635	0.550383	1.939	1.38862	1.31711	0.00333463	0.333463	0.0114461	0.0363952	0.793416	0.00220197	0.00261046	0.00343825	0.000103619	0.00342471	9.00808e-05	0.769504	0.772459
2520.51	2.43182	1.33801	5.92537e-05	5.86822e-05	0.339634	0.550382	1.93904	1.38865	1.31713	0.00331605	0.331605	0.0114031	0.0362585	0.790435	0.0021937	0.00259969	0.00342412	0.000108066	0.00341069	9.46376e-05	0.765489	0.768412
2521.47	2.43182	1.33803	5.92317e-05	5.86598e-05	0.339634	0.55038	1.93907	1.38869	1.31715	0.00329625	0.329625	0.0113602	0.036122	0.787459	0.00218543	0.00258894	0.00341001	0.000113759	0.00339669	0.000100441	0.761189	0.764077
2522.43	2.43182	1.33804	5.92098e-05	5.86373e-05	0.339633	0.550379	1.9391	1.38872	1.31716	0.00328267	0.328267	0.011318	0.0359878	0.784533	0.00217732	0.00257837	0.00339613	0.00011347	0.00338292	0.00010026	0.758321	0.761187
2523.4	2.43182	1.33805	5.91879e-05	5.86149e-05	0.339633	0.550378	1.93913	1.38875	1.31718	0.00327128	0.327128	0.0112769	0.0358572	0.781687	0.00216941	0.00256806	0.00338261	0.000111325	0.0033695	9.82199e-05	0.755961	0.758808
2524.36	2.43183	1.33894	5.92271e-05	5.85925e-05	0.339633	0.550235	1.94153	1.3913	1.31881	0.0032497	0.32497	0.0112367	0.0357292	0.778898	0.00216167	0.00256059	0.00337695	0.000127247	0.00336388	0.000114186	0.749548	0.752352
2525.33	2.43183	1.33895	5.92052e-05	5.85702e-05	0.339632	0.550234	1.94156	1.39133	1.31883	0.00320839	0.320839	0.0111964	0.0356013	0.776108	0.00215393	0.00255048	0.00336366	0.000155268	0.0033507	0.000142309	0.740283	0.743017
2526.29	2.43183	1.33896	5.91833e-05	5.85478e-05	0.339632	0.550232	1.94159	1.39136	1.31885	0.00315133	0.315133	0.0111553	0.0354706	0.773259	0.00214602	0.00254017	0.00335012	0.00019879	0.00333726	0.000185935	0.727375	0.730014
2527.26	2.43183	1.33897	5.91614e-05	5.85255e-05	0.339631	0.550231	1.94162	1.39139	1.31887	0.00309721	0.309721	0.0111129	0.0353358	0.77032	0.00213787	0.00252959	0.0033362	0.000238987	0.00332345	0.000226238	0.715139	0.717689
2528.22	2.43184	1.33899	5.91395e-05	5.85032e-05	0.339631	0.55023	1.94165	1.39143	1.31889	0.00306965	0.306965	0.0110697	0.0351981	0.767319	0.00212954	0.0025188	0.00332203	0.000252373	0.00330939	0.000239731	0.709027	0.711532
2529.18	2.43184	1.339	5.91177e-05	5.84808e-05	0.33963	0.550229	1.94169	1.39146	1.31891	0.00308256	0.308256	0.0110263	0.0350604	0.764317	0.00212121	0.00250802	0.00330786	0.000225295	0.00329532	0.000212761	0.71226	0.714788
2530.15	2.43184	1.33901	5.90958e-05	5.84586e-05	0.33963	0.550227	1.94172	1.39149	1.31893	0.00313071	0.313071	0.0109839	0.0349255	0.761376	0.00211305	0.00249745	0.00329396	0.00016325	0.00328153	0.000150821	0.723642	0.72625
2531.11	2.43184	1.33902	5.9074e-05	5.84363e-05	0.33963	0.550226	1.94175	1.39152	1.31895	0.0031915	0.31915	0.0109427	0.0347945	0.758521	0.00210512	0.00248716	0.00328044	8.89454e-05	0.00326811	7.6618e-05	0.737954	0.740666
2532.08	2.43184	1.33903	5.90522e-05	5.8414e-05	0.339629	0.550225	1.94178	1.39155	1.31897	0.00323648	0.323648	0.0109025	0.0346666	0.755733	0.00209738	0.00247711	0.00326723	3.07438e-05	0.003255	1.85153e-05	0.748621	0.751411
2533.04	2.43185	1.33905	5.90305e-05	5.83918e-05	0.339629	0.550224	1.94181	1.39159	1.31899	0.00324523	0.324523	0.0108627	0.0345401	0.752974	0.00208973	0.00246715	0.00325415	8.91995e-06	0.00324202	-3.21108e-06	0.75091	0.753716
2534.01	2.43185	1.33906	5.90087e-05	5.83696e-05	0.339628	0.550222	1.94184	1.39162	1.31901	0.00321353	0.321352	0.0108229	0.0344136	0.750217	0.00208208	0.00245721	0.00324108	2.75586e-05	0.00322905	1.55246e-05	0.743838	0.74659
2534.97	2.43185	1.33994	5.90481e-05	5.83474e-05	0.339628	0.550076	1.94425	1.39417	1.32064	0.00315263	0.315263	0.0107832	0.0342873	0.747464	0.00207444	0.00244983	0.00323534	8.27146e-05	0.00322335	7.0723e-05	0.728354	0.730998
2535.93	2.43185	1.33996	5.90263e-05	5.83252e-05	0.339627	0.550075	1.94428	1.3942	1.32066	0.0030818	0.30818	0.0107439	0.0341624	0.74474	0.00206688	0.00244	0.00322241	0.000140616	0.00321052	0.00012872	0.712242	0.714769
2536.9	2.43186	1.33997	5.90046e-05	5.8303e-05	0.339627	0.550074	1.94431	1.39424	1.32068	0.00301951	0.301951	0.0107053	0.0340397	0.742065	0.00205945	0.00243034	0.00320971	0.000190197	0.0031979	0.000178395	0.698092	0.700519
2537.86	2.43186	1.33998	5.89829e-05	5.82809e-05	0.339626	0.550073	1.94434	1.39427	1.3207	0.00297781	0.297781	0.0106674	0.0339191	0.739436	0.00205216	0.00242084	0.00319721	0.000219396	0.00318549	0.000207684	0.688695	0.691056
2538.83	2.43186	1.33999	5.89612e-05	5.82587e-05	0.339626	0.550071	1.94437	1.3943	1.32072	0.00296104	0.296104	0.0106298	0.0337994	0.736828	0.00204492	0.00241142	0.0031848	0.000223763	0.00317318	0.000212142	0.685059	0.687394
2539.79	2.43186	1.34	5.89395e-05	5.82366e-05	0.339626	0.55007	1.9444	1.39433	1.32074	0.00296742	0.296742	0.010592	0.0336795	0.734212	0.00203766	0.00240197	0.00317238	0.000204955	0.00316085	0.000193424	0.686777	0.689124
2540.76	2.43186	1.34002	5.89178e-05	5.82145e-05	0.339625	0.550069	1.94443	1.39437	1.32076	0.00299131	0.299131	0.010554	0.0335586	0.731577	0.00203035	0.00239247	0.00315988	0.000168568	0.00314844	0.000157128	0.69255	0.694935
2541.72	2.43187	1.34003	5.88962e-05	5.81924e-05	0.339625	0.550067	1.94447	1.3944	1.32078	0.00302488	0.302488	0.0105158	0.0334372	0.728931	0.002023	0.00238294	0.00314733	0.000122459	0.00313599	0.000111109	0.700569	0.703009
2542.68	2.43187	1.34004	5.88746e-05	5.81704e-05	0.339624	0.550066	1.9445	1.39443	1.3208	0.00305931	0.305931	0.0104777	0.0333161	0.72629	0.00201567	0.00237344	0.00313483	7.55177e-05	0.00312357	6.4258e-05	0.708794	0.71129
2543.65	2.43187	1.34005	5.88529e-05	5.81483e-05	0.339624	0.550065	1.94453	1.39446	1.32082	0.00308599	0.308599	0.0104398	0.0331955	0.723663	0.00200838	0.00236398	0.00312239	3.64006e-05	0.00311121	2.52298e-05	0.715226	0.717767
2544.61	2.43187	1.34094	5.88925e-05	5.81263e-05	0.339623	0.549916	1.94694	1.39702	1.32245	0.00309785	0.309785	0.010402	0.0330753	0.721041	0.00200111	0.002357	0.00311702	1.917e-05	0.00310589	8.03746e-06	0.716607	0.719163
2545.58	2.43187	1.34095	5.88709e-05	5.81043e-05	0.339623	0.549915	1.94697	1.39705	1.32247	0.00309069	0.309069	0.0103642	0.0329551	0.718421	0.00199383	0.00234758	0.0031046	1.39086e-05	0.00309356	2.86445e-06	0.715203	0.717747
2546.54	2.43188	1.34096	5.88493e-05	5.80823e-05	0.339623	0.549913	1.947	1.39709	1.32249	0.00306397	0.306397	0.0103266	0.0328353	0.71581	0.00198659	0.00233818	0.00309223	2.82579e-05	0.00308127	1.73014e-05	0.709268	0.71177
2547.5	2.43188	1.34098	5.88277e-05	5.80603e-05	0.339622	0.549912	1.94703	1.39712	1.32251	0.00302109	0.302109	0.0102895	0.0327175	0.713242	0.00197946	0.00232894	0.00308005	5.89581e-05	0.00306918	4.80875e-05	0.69959	0.702023
2548.47	2.43188	1.34099	5.88062e-05	5.80383e-05	0.339622	0.549911	1.94706	1.39715	1.32253	0.00296919	0.296919	0.0102537	0.0326036	0.71076	0.00197257	0.00231999	0.00306825	9.90629e-05	0.00305746	8.82752e-05	0.687812	0.690163
2549.43	2.43188	1.341	5.87846e-05	5.80164e-05	0.339621	0.549909	1.94709	1.39718	1.32255	0.0029181	0.29181	0.0102196	0.0324951	0.708393	0.001966	0.00231141	0.00305696	0.000138857	0.00304625	0.000128148	0.676215	0.678487
2550.4	2.43189	1.34101	5.87631e-05	5.79944e-05	0.339621	0.549908	1.94712	1.39722	1.32257	0.0028784	0.28784	0.0101871	0.0323918	0.706141	0.00195975	0.00230322	0.00304617	0.000167776	0.00303554	0.000157143	0.667248	0.66946
2551.36	2.43189	1.34102	5.87416e-05	5.79725e-05	0.33962	0.549907	1.94716	1.39725	1.32259	0.00285829	0.285829	0.0101558	0.0322923	0.703971	0.00195373	0.00229531	0.00303575	0.000177459	0.00302519	0.000166899	0.66282	0.665001
2552.33	2.43189	1.34104	5.87202e-05	5.79506e-05	0.33962	0.549905	1.94719	1.39728	1.32261	0.00286045	0.286045	0.010125	0.0321943	0.701836	0.0019478	0.00228751	0.00302548	0.000165025	0.00301499	0.000154535	0.663554	0.665739
2553.29	2.43189	1.34105	5.86987e-05	5.79287e-05	0.33962	0.549904	1.94722	1.39732	1.32263	0.00288031	0.288031	0.0100941	0.0320962	0.699696	0.00194187	0.0022797	0.0030152	0.000134888	0.00300478	0.00012447	0.668395	0.670611
2554.25	2.43189	1.34106	5.86773e-05	5.79069e-05	0.339619	0.549903	1.94725	1.39735	1.32265	0.00290722	0.290722	0.0100629	0.031997	0.697535	0.00193587	0.00227183	0.00300483	9.76055e-05	0.00299448	8.72582e-05	0.674877	0.677136
2555.22	2.4319	1.34195	5.8717e-05	5.7885e-05	0.339619	0.549751	1.94967	1.39992	1.32429	0.00292869	0.292869	0.0100315	0.031897	0.695356	0.00192982	0.00226626	0.00300118	7.24933e-05	0.00299086	6.2171e-05	0.678559	0.680847
2556.18	2.4319	1.34196	5.86956e-05	5.78632e-05	0.339618	0.54975	1.9497	1.39995	1.32431	0.00293569	0.293569	0.00999998	0.0317969	0.693173	0.00192376	0.00225833	0.00299072	5.50206e-05	0.00298046	4.477e-05	0.68042	0.68272
2557.15	2.4319	1.34197	5.86741e-05	5.78414e-05	0.339618	0.549748	1.94973	1.39998	1.32433	0.0029264	0.29264	0.00996855	0.031697	0.690994	0.00191771	0.00225041	0.00298027	5.3871e-05	0.00297009	4.36918e-05	0.678503	0.680789
2558.11	2.4319	1.34199	5.86527e-05	5.78196e-05	0.339617	0.549747	1.94976	1.40002	1.32435	0.00290593	0.290593	0.00993717	0.0315972	0.688819	0.00191168	0.0022425	0.00296985	6.39242e-05	0.00295974	5.38158e-05	0.673993	0.676247
2559.08	2.43191	1.342	5.86314e-05	5.77978e-05	0.339617	0.549745	1.94979	1.40005	1.32437	0.00288231	0.288231	0.00990575	0.0314973	0.686641	0.00190563	0.0022346	0.00295943	7.71181e-05	0.00294939	6.70804e-05	0.668748	0.670967
2560.04	2.43191	1.34201	5.861e-05	5.7776e-05	0.339616	0.549744	1.94983	1.40008	1.32439	0.00286107	0.286107	0.00987425	0.0313971	0.684457	0.00189957	0.00222668	0.00294898	8.79121e-05	0.00293902	7.7945e-05	0.664053	0.66624
2561	2.43191	1.34202	5.85886e-05	5.77542e-05	0.339616	0.549742	1.94986	1.40012	1.32441	0.00284211	0.284211	0.00984282	0.0312972	0.682279	0.00189353	0.00221878	0.00293857	9.64647e-05	0.00292867	8.65677e-05	0.659881	0.662041
2561.97	2.43191	1.34203	5.85673e-05	5.77325e-05	0.339616	0.549741	1.94989	1.40015	1.32443	0.00282098	0.282098	0.00981188	0.0311988	0.680134	0.00188758	0.00221101	0.00292831	0.000107331	0.00291849	9.75025e-05	0.655206	0.657333
2562.93	2.43191	1.34205	5.8546e-05	5.77108e-05	0.339615	0.54974	1.94992	1.40018	1.32445	0.00279406	0.279406	0.00978195	0.0311037	0.67806	0.00188182	0.00220346	0.00291836	0.000124303	0.0029086	0.000114541	0.649179	0.651267
2563.9	2.43192	1.34206	5.85247e-05	5.76891e-05	0.339615	0.549738	1.94995	1.40021	1.32447	0.00276377	0.276377	0.00975347	0.0310131	0.676085	0.00187634	0.00219624	0.00290885	0.000145078	0.00289915	0.00013538	0.642366	0.64441
2564.86	2.43192	1.34295	5.85646e-05	5.76674e-05	0.339614	0.549584	1.95237	1.40279	1.32611	0.00273998	0.273998	0.00972662	0.0309277	0.674224	0.00187117	0.00219169	0.00290641	0.000166438	0.00289673	0.000156756	0.635614	0.637619
2565.83	2.43192	1.34296	5.85433e-05	5.76457e-05	0.339614	0.549582	1.9524	1.40282	1.32613	0.00273555	0.273555	0.00970114	0.0308467	0.672458	0.00186627	0.00218516	0.00289779	0.000162244	0.00288817	0.000152619	0.634808	0.636807
2566.79	2.43192	1.34297	5.8522e-05	5.76241e-05	0.339613	0.549581	1.95244	1.40285	1.32615	0.00275841	0.275841	0.00967648	0.0307683	0.670748	0.00186153	0.00217881	0.00288942	0.000131009	0.00287985	0.00012144	0.640336	0.642369
2567.75	2.43193	1.34298	5.85008e-05	5.76024e-05	0.339613	0.549579	1.95247	1.40289	1.32617	0.00280501	0.280501	0.00965201	0.0306905	0.669052	0.00185682	0.00217251	0.00288111	7.60972e-05	0.00287159	6.65826e-05	0.651381	0.653484
2568.72	2.43193	1.343	5.84795e-05	5.75808e-05	0.339613	0.549578	1.9525	1.40292	1.32619	0.00285985	0.285985	0.00962733	0.030612	0.667342	0.00185207	0.00216617	0.00287274	1.28877e-05	0.00286328	3.42821e-06	0.664348	0.666535
2569.68	2.43193	1.34301	5.84583e-05	5.75592e-05	0.339612	0.549576	1.95253	1.40295	1.32621	0.00290205	0.290205	0.00960257	0.0305333	0.665626	0.00184731	0.00215981	0.00286436	-3.76973e-05	0.00285495	-4.71018e-05	0.674386	0.676639
2570.65	2.43193	1.34302	5.84371e-05	5.75376e-05	0.339612	0.549575	1.95256	1.40299	1.32623	0.0029153	0.29153	0.00957818	0.0304557	0.663935	0.00184262	0.00215354	0.00285609	-5.92154e-05	0.00284674	-6.85658e-05	0.6777	0.679975
2571.61	2.43193	1.34303	5.84159e-05	5.7516e-05	0.339611	0.549574	1.95259	1.40302	1.32625	0.00289542	0.289542	0.00955467	0.0303809	0.662305	0.00183809	0.00214748	0.00284809	-4.73378e-05	0.00283879	-5.6636e-05	0.673313	0.675557
2572.57	2.43194	1.34304	5.83947e-05	5.74945e-05	0.339611	0.549572	1.95263	1.40305	1.32627	0.00285126	0.285126	0.00953223	0.0303096	0.660749	0.00183378	0.00214166	0.00284041	-1.08511e-05	0.00283116	-2.00994e-05	0.663274	0.665451
2573.54	2.43194	1.34306	5.83736e-05	5.74729e-05	0.33961	0.549571	1.95266	1.40309	1.32629	0.00279902	0.279902	0.00951051	0.0302406	0.659244	0.0018296	0.00213601	0.00283295	3.39366e-05	0.00282375	2.47367e-05	0.651347	0.653446
2574.5	2.43194	1.34394	5.84136e-05	5.74514e-05	0.33961	0.549413	1.95508	1.40567	1.32793	0.00275411	0.275411	0.00948886	0.0301717	0.657743	0.00182543	0.0021326	0.00283195	7.78421e-05	0.00282275	6.86488e-05	0.639663	0.641692
2575.47	2.43194	1.34396	5.83925e-05	5.74299e-05	0.339609	0.549412	1.95511	1.4057	1.32795	0.00272539	0.272539	0.00946668	0.0301012	0.656205	0.00182117	0.00212685	0.00282435	9.89594e-05	0.0028152	8.98152e-05	0.633213	0.6352
2576.43	2.43195	1.34397	5.83713e-05	5.74084e-05	0.339609	0.54941	1.95514	1.40573	1.32797	0.00271429	0.271429	0.00944385	0.0300286	0.654623	0.00181678	0.00212095	0.00281656	0.000102276	0.00280747	9.31822e-05	0.630852	0.632824
2577.4	2.43195	1.34398	5.83502e-05	5.73869e-05	0.339609	0.549409	1.95518	1.40577	1.32799	0.0027176	0.27176	0.00942087	0.0299555	0.653031	0.00181236	0.00211503	0.00280873	9.11393e-05	0.00279969	8.20957e-05	0.631841	0.633818
2578.36	2.43195	1.34399	5.83291e-05	5.73655e-05	0.339608	0.549407	1.95521	1.4058	1.32801	0.00273097	0.273097	0.00939858	0.0298846	0.651485	0.00180807	0.00210926	0.00280112	7.01415e-05	0.00279212	6.11469e-05	0.635171	0.637169
2579.32	2.43195	1.344	5.8308e-05	5.7344e-05	0.339608	0.549406	1.95524	1.40583	1.32803	0.00275064	0.275064	0.00937765	0.0298181	0.650034	0.00180404	0.0021038	0.00279391	4.32713e-05	0.00278496	3.43227e-05	0.639966	0.641993
2580.29	2.43195	1.34402	5.8287e-05	5.73226e-05	0.339607	0.549404	1.95527	1.40587	1.32805	0.002773	0.2773	0.0093583	0.0297566	0.648693	0.00180032	0.0020987	0.00278718	1.41797e-05	0.00277827	5.27416e-06	0.645393	0.647453
2581.25	2.43196	1.34403	5.82659e-05	5.73012e-05	0.339607	0.549403	1.9553	1.4059	1.32807	0.00279366	0.279366	0.0093402	0.029699	0.647438	0.00179683	0.00209388	0.00278082	-1.2833e-05	0.00277196	-2.16981e-05	0.650426	0.652518
2582.22	2.43196	1.34404	5.82449e-05	5.72798e-05	0.339606	0.549401	1.95534	1.40593	1.32809	0.00280721	0.280721	0.00932273	0.0296435	0.646227	0.00179347	0.00208921	0.00277466	-3.2544e-05	0.00276584	-4.13699e-05	0.653807	0.65592
2583.18	2.43196	1.34405	5.82239e-05	5.72584e-05	0.339606	0.5494	1.95537	1.40597	1.32811	0.00280836	0.280836	0.00930526	0.0295879	0.645017	0.00179011	0.00208455	0.00276851	-3.98533e-05	0.00275972	-4.86402e-05	0.654302	0.656417
2584.15	2.43196	1.34494	5.82641e-05	5.7237e-05	0.339605	0.54924	1.95779	1.40855	1.32976	0.00279384	0.279384	0.00928745	0.0295313	0.643782	0.00178669	0.00208199	0.00276854	-2.52944e-05	0.00275976	-3.40815e-05	0.649664	0.651753
2585.11	2.43197	1.34495	5.82431e-05	5.72157e-05	0.339605	0.549238	1.95783	1.40859	1.32978	0.00276414	0.276414	0.00926917	0.0294731	0.642515	0.00178317	0.00207715	0.00276214	-2.00454e-06	0.00275339	-1.07512e-05	0.642981	0.645027
2586.07	2.43197	1.34497	5.82221e-05	5.71944e-05	0.339605	0.549237	1.95786	1.40862	1.3298	0.00272439	0.272439	0.00925051	0.0294138	0.641221	0.00177958	0.00207222	0.00275563	3.1235e-05	0.00274692	2.25295e-05	0.633953	0.635942
2587.04	2.43197	1.34498	5.82011e-05	5.7173e-05	0.339604	0.549235	1.95789	1.40866	1.32982	0.0026835	0.26835	0.00923168	0.029354	0.639916	0.00177596	0.00206726	0.00274907	6.55649e-05	0.0027404	5.69006e-05	0.624654	0.626584
2588	2.43197	1.34499	5.81801e-05	5.71517e-05	0.339604	0.549234	1.95792	1.40869	1.32984	0.00265139	0.265139	0.00921296	0.0292944	0.638619	0.00177236	0.00206232	0.00274255	9.11599e-05	0.00273392	8.25367e-05	0.617391	0.619276
2588.97	2.43197	1.345	5.81592e-05	5.71305e-05	0.339603	0.549232	1.95795	1.40872	1.32986	0.00263466	0.263466	0.00919471	0.0292364	0.637353	0.00176885	0.00205749	0.00273617	0.000101507	0.00272759	9.29233e-05	0.613709	0.61557
2589.93	2.43198	1.34501	5.81382e-05	5.71092e-05	0.339603	0.549231	1.95799	1.40876	1.32988	0.00263284	0.263284	0.00917731	0.0291811	0.636148	0.0017655	0.00205286	0.00273005	9.72153e-05	0.00272151	8.86703e-05	0.613495	0.615354
2590.9	2.43198	1.34503	5.81173e-05	5.70879e-05	0.339602	0.549229	1.95802	1.40879	1.3299	0.00263756	0.263756	0.00916111	0.0291296	0.635025	0.00176238	0.0020485	0.00272429	8.6736e-05	0.00271578	7.82269e-05	0.614807	0.616674
2591.86	2.43198	1.34504	5.80964e-05	5.70667e-05	0.339602	0.549228	1.95805	1.40882	1.32992	0.00263648	0.263648	0.00914621	0.0290822	0.633991	0.00175952	0.00204443	0.00271892	8.24468e-05	0.00271045	7.39711e-05	0.614767	0.616633
2592.82	2.43198	1.34505	5.80755e-05	5.70455e-05	0.339601	0.549226	1.95808	1.40886	1.32994	0.00262039	0.262039	0.00913245	0.0290384	0.633037	0.00175687	0.00204062	0.00271389	9.35047e-05	0.00270545	8.50604e-05	0.611227	0.613071
2593.79	2.43199	1.34594	5.81159e-05	5.70243e-05	0.339601	0.549063	1.96051	1.41145	1.33158	0.00258957	0.258957	0.00911954	0.0289974	0.632143	0.00175439	0.00203916	0.00271531	0.000125737	0.00270685	0.000117284	0.60287	0.604668
2594.75	2.43199	1.34595	5.80951e-05	5.70031e-05	0.339601	0.549061	1.96054	1.41148	1.3316	0.00255492	0.255492	0.00910717	0.0289581	0.631286	0.00175201	0.00203566	0.00271069	0.000155768	0.00270227	0.000147344	0.595009	0.596759
2595.72	2.43199	1.34596	5.80742e-05	5.69819e-05	0.3396	0.54906	1.96058	1.41152	1.33162	0.00253246	0.253246	0.00909515	0.0289198	0.630452	0.00174969	0.00203224	0.00270618	0.000173723	0.00269778	0.000165327	0.58998	0.5917
2596.68	2.43199	1.34598	5.80534e-05	5.69607e-05	0.3396	0.549058	1.96061	1.41155	1.33164	0.00253397	0.253397	0.00908345	0.0288826	0.629641	0.00174744	0.0020289	0.00270177	0.000167802	0.0026934	0.000159433	0.590536	0.592258
2597.64	2.43199	1.34599	5.80325e-05	5.69396e-05	0.339599	0.549057	1.96064	1.41158	1.33166	0.0025596	0.25596	0.00907216	0.0288467	0.628859	0.00174527	0.00202565	0.00269749	0.000137889	0.00268914	0.000129546	0.596713	0.598471
2598.61	2.432	1.346	5.80117e-05	5.69185e-05	0.339599	0.549055	1.96067	1.41162	1.33168	0.00259688	0.259688	0.00906133	0.0288123	0.628108	0.00174319	0.00202251	0.00269334	9.64586e-05	0.00268502	8.81414e-05	0.605613	0.607423
2599.57	2.432	1.346	5.799e-05	5.68974e-05	0.339598	0.549056	1.96067	1.41162	1.33168	0.00262694	0.262694	0.00905084	0.0287789	0.627381	0.00174117	0.00201941	0.00268921	6.22729e-05	0.00268092	5.39812e-05	0.612853	0.614706
2600.54	2.432	1.34601	5.79694e-05	5.68763e-05	0.339598	0.549054	1.96071	1.41166	1.33171	0.002634	0.2634	0.0090405	0.0287461	0.626664	0.00173918	0.00201639	0.00268523	5.12362e-05	0.00267697	4.29689e-05	0.614707	0.616571
2601.5	2.432	1.34603	5.79488e-05	5.68552e-05	0.339597	0.549052	1.96075	1.4117	1.33173	0.00261286	0.261286	0.00903006	0.0287129	0.62594	0.00173717	0.00201334	0.00268123	6.83725e-05	0.00267299	6.01298e-05	0.609979	0.611814
2602.47	2.43201	1.34604	5.79283e-05	5.68341e-05	0.339597	0.54905	1.96079	1.41174	1.33176	0.00257061	0.257061	0.00901938	0.0286789	0.6252	0.00173512	0.00201025	0.00267716	0.000106545	0.00266894	9.83274e-05	0.600318	0.602095
2603.43	2.43201	1.34606	5.79077e-05	5.68131e-05	0.339597	0.549048	1.96083	1.41178	1.33178	0.00252259	0.252259	0.00900855	0.0286445	0.62445	0.00173304	0.00200712	0.00267304	0.00015045	0.00266485	0.000142257	0.589303	0.591015
2604.39	2.43201	1.34695	5.79484e-05	5.6792e-05	0.339596	0.548881	1.96327	1.41439	1.33344	0.00248543	0.248543	0.00899796	0.0286108	0.623715	0.001731	0.00200617	0.0026751	0.000189671	0.0026669	0.000181466	0.579492	0.581151
2605.36	2.43201	1.34696	5.79279e-05	5.6771e-05	0.339596	0.548879	1.96331	1.41443	1.33346	0.00247095	0.247095	0.00898811	0.0285795	0.623033	0.0017291	0.00200326	0.00267127	0.000200322	0.00266309	0.000192141	0.576311	0.57795
2606.32	2.43202	1.34698	5.79073e-05	5.675e-05	0.339595	0.548877	1.96334	1.41447	1.33348	0.00248332	0.248332	0.00897954	0.0285522	0.622438	0.00172745	0.00200064	0.00266783	0.000184506	0.00265967	0.000176345	0.579391	0.581047
2607.29	2.43202	1.34699	5.78868e-05	5.6729e-05	0.339595	0.548875	1.96338	1.41451	1.33351	0.00251963	0.251963	0.00897255	0.02853	0.621954	0.00172611	0.00199838	0.00266486	0.00014523	0.00265671	0.000137087	0.588058	0.589764
2608.25	2.43202	1.34701	5.78663e-05	5.6708e-05	0.339594	0.548873	1.96342	1.41455	1.33353	0.00257244	0.257244	0.00896717	0.0285129	0.621581	0.00172507	0.00199647	0.00266236	8.99287e-05	0.00265424	8.18013e-05	0.600585	0.602364
2609.22	2.43202	1.34702	5.78458e-05	5.66871e-05	0.339594	0.548871	1.96346	1.41459	1.33356	0.00263249	0.263249	0.00896317	0.0285002	0.621304	0.0017243	0.00199488	0.00266028	2.77955e-05	0.00265217	1.96808e-05	0.614812	0.616676
2610.18	2.43202	1.34704	5.78253e-05	5.66662e-05	0.339593	0.548869	1.9635	1.41463	1.33358	0.00269022	0.269022	0.00896015	0.0284906	0.621095	0.00172372	0.0019935	0.0026585	-3.17202e-05	0.00265039	-3.9824e-05	0.628505	0.630452
2611.14	2.43203	1.34705	5.78049e-05	5.66452e-05	0.339593	0.548867	1.96354	1.41467	1.33361	0.00273614	0.273614	0.00895772	0.0284828	0.620926	0.00172326	0.00199225	0.00265688	-7.92572e-05	0.00264879	-8.73512e-05	0.639448	0.641463
2612.11	2.43203	1.34794	5.78458e-05	5.66243e-05	0.339593	0.548697	1.96598	1.41729	1.33527	0.00276121	0.276121	0.00895558	0.028476	0.620777	0.00172284	0.00199318	0.00266143	-9.97821e-05	0.00265331	-0.000107904	0.644051	0.646099
2613.07	2.43203	1.34796	5.78253e-05	5.66034e-05	0.339592	0.548695	1.96602	1.41733	1.33529	0.00275835	0.275835	0.00895361	0.0284698	0.620641	0.00172247	0.00199204	0.00265996	-9.83945e-05	0.00265184	-0.000106507	0.643599	0.645643
2614.04	2.43203	1.34797	5.78049e-05	5.65825e-05	0.339592	0.548693	1.96606	1.41737	1.33532	0.00272537	0.272537	0.00895187	0.0284642	0.62052	0.00172213	0.00199095	0.00265855	-6.68245e-05	0.00265044	-7.49286e-05	0.636117	0.638113
2615	2.43204	1.34799	5.77845e-05	5.65617e-05	0.339591	0.548691	1.9661	1.41741	1.33534	0.00266814	0.266814	0.00895049	0.0284598	0.620424	0.00172186	0.00198994	0.00265725	-1.08886e-05	0.00264915	-1.89848e-05	0.622967	0.62488
2615.97	2.43204	1.348	5.77641e-05	5.65408e-05	0.339591	0.548689	1.96614	1.41745	1.33537	0.00260144	0.260144	0.00894955	0.0284569	0.62036	0.00172168	0.00198903	0.00265608	5.46455e-05	0.00264799	4.65563e-05	0.607597	0.609416
2616.93	2.43204	1.34801	5.77437e-05	5.652e-05	0.33959	0.548686	1.96618	1.41749	1.33539	0.00254577	0.254577	0.008949	0.0284551	0.620321	0.00172158	0.0019882	0.00265503	0.000109257	0.00264694	0.000101174	0.594795	0.596538
2617.89	2.43204	1.34803	5.77233e-05	5.64992e-05	0.33959	0.548684	1.96622	1.41753	1.33541	0.00252028	0.252028	0.0089485	0.0284535	0.620286	0.00172148	0.00198739	0.00265399	0.000133716	0.00264591	0.00012564	0.589035	0.590744
2618.86	2.43204	1.34804	5.77029e-05	5.64784e-05	0.339589	0.548682	1.96626	1.41757	1.33544	0.00253471	0.253471	0.00894763	0.0284507	0.620226	0.00172131	0.0019865	0.00265285	0.000118135	0.00264478	0.000110065	0.592607	0.594336
2619.82	2.43205	1.34806	5.76826e-05	5.64576e-05	0.339589	0.54868	1.96629	1.41761	1.33546	0.00258468	0.258468	0.00894616	0.0284461	0.620124	0.00172103	0.00198547	0.00265152	6.68457e-05	0.00264346	5.87842e-05	0.604491	0.60629
2620.79	2.43205	1.34895	5.77237e-05	5.64368e-05	0.339589	0.548507	1.96874	1.42024	1.33713	0.00265289	0.265289	0.00894428	0.0284401	0.619994	0.00172067	0.00198647	0.00265616	3.2686e-06	0.00264807	-4.82099e-06	0.619231	0.621122
2621.75	2.43205	1.34896	5.77033e-05	5.64161e-05	0.339588	0.548505	1.96878	1.42028	1.33715	0.00271609	0.271609	0.00894264	0.0284349	0.619881	0.00172036	0.00198541	0.00265478	-6.13043e-05	0.0026467	-6.93856e-05	0.634195	0.636178
2622.72	2.43205	1.34898	5.7683e-05	5.63953e-05	0.339588	0.548503	1.96882	1.42032	1.33717	0.00275402	0.275402	0.00894216	0.0284334	0.619847	0.00172026	0.0019846	0.00265375	-0.000100263	0.00264568	-0.000108338	0.643266	0.645306
2623.68	2.43206	1.34899	5.76627e-05	5.63746e-05	0.339587	0.548501	1.96886	1.42036	1.3372	0.00275587	0.275587	0.00894356	0.0284378	0.619944	0.00172053	0.00198421	0.00265328	-0.000102588	0.00264521	-0.00011066	0.643914	0.645957
2624.64	2.43206	1.34901	5.76424e-05	5.63539e-05	0.339587	0.548499	1.9689	1.4204	1.33722	0.0027218	0.27218	0.00894702	0.0284488	0.620184	0.0017212	0.00198428	0.00265343	-6.83778e-05	0.00264535	-7.64508e-05	0.636166	0.638159
2625.61	2.43206	1.34902	5.76221e-05	5.63332e-05	0.339586	0.548497	1.96894	1.42044	1.33725	0.00266028	0.266028	0.00895217	0.0284652	0.620541	0.00172219	0.00198472	0.00265407	-6.21254e-06	0.00264599	-1.42894e-05	0.621994	0.623899
2626.57	2.43206	1.34904	5.76019e-05	5.63125e-05	0.339586	0.548495	1.96898	1.42048	1.33727	0.00258434	0.258434	0.0089584	0.028485	0.620973	0.00172339	0.00198541	0.00265503	7.06918e-05	0.00264695	6.26091e-05	0.604439	0.606238
2627.54	2.43206	1.34905	5.75816e-05	5.62918e-05	0.339585	0.548493	1.96902	1.42052	1.3373	0.0025091	0.25091	0.00896513	0.0285064	0.621439	0.00172468	0.0019862	0.00265614	0.000147039	0.00264805	0.000138949	0.587038	0.588734
2628.5	2.43207	1.34994	5.76229e-05	5.62712e-05	0.339585	0.548317	1.97147	1.42315	1.33896	0.00245043	0.245043	0.00897197	0.0285282	0.621914	0.001726	0.00198914	0.00266338	0.000212953	0.00265525	0.00020482	0.572188	0.573803
2629.46	2.43207	1.34996	5.76027e-05	5.62506e-05	0.339585	0.548315	1.97151	1.42319	1.33899	0.0024225	0.24225	0.0089786	0.0285492	0.622373	0.00172727	0.00198991	0.00266446	0.000241962	0.00265632	0.000233822	0.565855	0.567433
2630.43	2.43207	1.34997	5.75825e-05	5.62299e-05	0.339584	0.548312	1.97155	1.42323	1.33901	0.0024329	0.24329	0.00898457	0.0285682	0.622787	0.00172842	0.00199054	0.00266535	0.000232454	0.0026572	0.000224309	0.568472	0.570064
2631.39	2.43207	1.34999	5.75623e-05	5.62093e-05	0.339584	0.54831	1.97159	1.42328	1.33904	0.00247702	0.247702	0.00898945	0.0285837	0.623125	0.00172936	0.00199092	0.00266591	0.000188893	0.00265776	0.000180744	0.578974	0.580625
2632.36	2.43208	1.35	5.75421e-05	5.61887e-05	0.339583	0.548308	1.97162	1.42332	1.33906	0.0025364	0.25364	0.00899305	0.0285952	0.623375	0.00173005	0.00199102	0.00266609	0.000129693	0.00265794	0.000121542	0.593051	0.594783
2633.32	2.43208	1.35001	5.75219e-05	5.61682e-05	0.339583	0.548306	1.97166	1.42336	1.33909	0.00258479	0.258479	0.00899596	0.0286044	0.623576	0.00173061	0.00199096	0.00266607	8.12714e-05	0.00265792	7.31214e-05	0.604567	0.606366
2634.29	2.43208	1.35003	5.75017e-05	5.61476e-05	0.339582	0.548304	1.9717	1.4234	1.33911	0.00260106	0.260106	0.00899942	0.0286154	0.623817	0.00173128	0.00199103	0.00266621	6.51502e-05	0.00265806	5.69994e-05	0.608573	0.610396
2635.25	2.43208	1.35004	5.74816e-05	5.61271e-05	0.339582	0.548302	1.97174	1.42344	1.33913	0.00258205	0.258205	0.00900504	0.0286333	0.624206	0.00173236	0.00199157	0.00266699	8.49394e-05	0.00265883	7.67838e-05	0.604326	0.606123
2636.21	2.43209	1.35006	5.74614e-05	5.61065e-05	0.339581	0.548299	1.97178	1.42348	1.33916	0.00254675	0.254675	0.00901381	0.0286612	0.624814	0.00173405	0.00199281	0.0026687	0.000121948	0.00266053	0.000113782	0.596262	0.598011
2637.18	2.43209	1.35095	5.75029e-05	5.6086e-05	0.339581	0.548121	1.97424	1.42612	1.34083	0.0025271	0.25271	0.00902557	0.0286986	0.625629	0.00173631	0.00199686	0.00267744	0.000150335	0.00266922	0.000142116	0.590501	0.592219
2638.14	2.43209	1.35096	5.74828e-05	5.60655e-05	0.33958	0.548118	1.97428	1.42616	1.34085	0.00254959	0.254959	0.00903899	0.0287412	0.626559	0.00173889	0.00199912	0.00268053	0.000130937	0.00267229	0.000122698	0.595953	0.597703
2639.11	2.43209	1.35098	5.74627e-05	5.6045e-05	0.33958	0.548116	1.97432	1.4262	1.34088	0.0026184	0.26184	0.00905221	0.0287833	0.627476	0.00174143	0.00200135	0.00268356	6.51575e-05	0.0026753	5.69005e-05	0.612241	0.614086
2640.07	2.43209	1.35099	5.74426e-05	5.60246e-05	0.33958	0.548114	1.97435	1.42624	1.3409	0.00271091	0.271091	0.00906394	0.0288206	0.628288	0.00174369	0.00200324	0.00268615	-2.47669e-05	0.00267787	-3.30398e-05	0.634081	0.63606
2641.04	2.4321	1.35101	5.74225e-05	5.60041e-05	0.339579	0.548112	1.97439	1.42628	1.34093	0.0027887	0.27887	0.00907395	0.0288524	0.628983	0.00174562	0.00200475	0.00268822	-0.000100479	0.00267994	-0.000108765	0.652493	0.654588
2642	2.4321	1.35102	5.74024e-05	5.59837e-05	0.339579	0.548109	1.97443	1.42632	1.34095	0.0028175	0.28175	0.00908329	0.0288821	0.62963	0.00174741	0.00200611	0.0026901	-0.000127395	0.0026818	-0.000135692	0.659448	0.661587
2642.96	2.4321	1.35104	5.73824e-05	5.59632e-05	0.339578	0.548107	1.97447	1.42636	1.34097	0.00278401	0.278401	0.00909349	0.0289145	0.630337	0.00174937	0.00200767	0.00269223	-9.17763e-05	0.00268392	-0.000100087	0.651825	0.653914
2643.93	2.4321	1.35105	5.73624e-05	5.59428e-05	0.339578	0.548105	1.97451	1.42641	1.341	0.00270048	0.270048	0.00910585	0.0289538	0.631194	0.00175175	0.00200969	0.002695	-5.48042e-06	0.00268667	-1.38078e-05	0.632477	0.634444
2644.89	2.43211	1.35194	5.7404e-05	5.59224e-05	0.339577	0.547923	1.97697	1.42905	1.34267	0.00259603	0.259603	0.00912077	0.0290013	0.632228	0.00175462	0.00201445	0.00270474	0.000108711	0.00269635	0.000100324	0.606817	0.60863
2645.86	2.43211	1.35196	5.7384e-05	5.59021e-05	0.339577	0.547921	1.97701	1.42909	1.34269	0.00250191	0.250191	0.00913772	0.0290552	0.633403	0.00175788	0.00201749	0.00270887	0.000206955	0.00270046	0.000198542	0.585012	0.586697
2646.82	2.43211	1.35197	5.7364e-05	5.58817e-05	0.339576	0.547919	1.97705	1.42913	1.34272	0.00243999	0.243999	0.00915554	0.0291118	0.634638	0.00176131	0.00202072	0.00271325	0.000273267	0.00270481	0.000264826	0.57072	0.572323
2647.79	2.43211	1.35199	5.7344e-05	5.58613e-05	0.339576	0.547916	1.97709	1.42917	1.34274	0.00241925	0.241925	0.00917303	0.0291675	0.635851	0.00176468	0.00202387	0.00271754	0.000298289	0.00270907	0.000289822	0.566057	0.567634
2648.75	2.43212	1.352	5.7324e-05	5.5841e-05	0.339575	0.547914	1.97713	1.42921	1.34277	0.00243909	0.243909	0.00918955	0.02922	0.636996	0.00176785	0.00202681	0.00272153	0.000282449	0.00271304	0.000273957	0.570886	0.572489
2649.71	2.43212	1.352	5.7303e-05	5.58207e-05	0.339575	0.547915	1.97713	1.42921	1.34277	0.00249378	0.249378	0.00920518	0.0292697	0.638079	0.00177086	0.00202951	0.00272516	0.000231382	0.00271664	0.000222868	0.583902	0.585579
2650.68	2.43212	1.35202	5.72832e-05	5.58004e-05	0.339575	0.547912	1.97717	1.42926	1.34279	0.00257425	0.257425	0.00922068	0.029319	0.639153	0.00177384	0.00203223	0.00272886	0.000154611	0.00272033	0.000146073	0.602941	0.604727
2651.64	2.43212	1.35203	5.72634e-05	5.57801e-05	0.339574	0.547909	1.97722	1.42931	1.34282	0.00266708	0.266708	0.00923716	0.0293714	0.640296	0.00177701	0.00203516	0.00273285	6.57771e-05	0.00272429	5.72146e-05	0.624885	0.626803
2652.61	2.43212	1.35205	5.72436e-05	5.57598e-05	0.339574	0.547907	1.97726	1.42935	1.34285	0.00275398	0.275398	0.00925538	0.0294293	0.641559	0.00178052	0.00203847	0.00273736	-1.66237e-05	0.00272877	-2.52144e-05	0.645455	0.647501
2653.57	2.43213	1.35294	5.72856e-05	5.57396e-05	0.339573	0.547721	1.97973	1.43201	1.34453	0.00281497	0.281497	0.00927545	0.0294931	0.64295	0.00178438	0.00204439	0.00274873	-6.62348e-05	0.00274007	-7.48969e-05	0.658443	0.660577
2654.53	2.43213	1.35296	5.72658e-05	5.57193e-05	0.339573	0.547719	1.97978	1.43206	1.34456	0.0028349	0.28349	0.0092968	0.029561	0.64443	0.00178849	0.00204838	0.00275417	-8.07305e-05	0.00274547	-8.94268e-05	0.663319	0.665484
2655.5	2.43213	1.35298	5.72461e-05	5.56991e-05	0.339572	0.547716	1.97982	1.43211	1.34459	0.0028102	0.28102	0.00931847	0.0296299	0.645932	0.00179266	0.00205245	0.0027597	-5.05042e-05	0.00275097	-5.92354e-05	0.657753	0.659881
2656.46	2.43213	1.35299	5.72264e-05	5.56789e-05	0.339572	0.547713	1.97987	1.43215	1.34461	0.00275155	0.275155	0.00933979	0.0296977	0.64741	0.00179676	0.00205644	0.00276512	1.3563e-05	0.00275635	4.79751e-06	0.644235	0.646275
2657.43	2.43214	1.35301	5.72066e-05	5.56587e-05	0.339571	0.54771	1.97991	1.4322	1.34464	0.00268041	0.268041	0.00936068	0.0297641	0.648858	0.00180078	0.00206033	0.0027704	8.99903e-05	0.00276161	8.11914e-05	0.627781	0.629719
2658.39	2.43214	1.35303	5.71869e-05	5.56385e-05	0.339571	0.547708	1.97996	1.43225	1.34467	0.00262069	0.262069	0.00938169	0.0298309	0.650314	0.00180482	0.00206424	0.00277572	0.000155035	0.00276689	0.000146203	0.613992	0.615844
2659.36	2.43214	1.35304	5.71672e-05	5.56183e-05	0.33957	0.547705	1.98	1.4323	1.3447	0.00258935	0.258935	0.00940358	0.0299005	0.651832	0.00180903	0.00206834	0.0027813	0.000191952	0.00277243	0.000183084	0.606845	0.608655
2660.32	2.43214	1.35306	5.71476e-05	5.55981e-05	0.33957	0.547702	1.98005	1.43235	1.34473	0.00259027	0.259027	0.00942683	0.0299745	0.653444	0.0018135	0.00207274	0.00278728	0.00019701	0.00277837	0.000188104	0.607257	0.609068
2661.28	2.43214	1.35395	5.71897e-05	5.5578e-05	0.33957	0.547514	1.98252	1.43501	1.34641	0.00261387	0.261387	0.00945148	0.0300528	0.655152	0.00181824	0.0020797	0.00280012	0.000186248	0.00279113	0.00017726	0.611575	0.613415
2662.25	2.43215	1.35397	5.71701e-05	5.55579e-05	0.339569	0.547511	1.98257	1.43506	1.34644	0.00264254	0.264254	0.00947709	0.0301343	0.656927	0.00182317	0.00208462	0.0028068	0.000164262	0.00279777	0.000155231	0.618482	0.620364
2663.21	2.43215	1.35399	5.71504e-05	5.55377e-05	0.339569	0.547508	1.98261	1.4351	1.34647	0.00265915	0.265915	0.00950312	0.0302171	0.658732	0.00182818	0.00208962	0.00281361	0.000154453	0.00280453	0.000145378	0.622571	0.624477
2664.18	2.43215	1.354	5.71308e-05	5.55177e-05	0.339568	0.547505	1.98266	1.43515	1.3465	0.00265486	0.265486	0.00952915	0.0302998	0.660536	0.00183319	0.00209463	0.00282041	0.000165549	0.00281129	0.000156431	0.621765	0.623665
2665.14	2.43215	1.35402	5.71112e-05	5.54976e-05	0.339568	0.547502	1.9827	1.4352	1.34652	0.0026326	0.26326	0.00955498	0.0303819	0.662326	0.00183815	0.00209958	0.00282714	0.000194541	0.00281798	0.000185379	0.61675	0.61862
2666.11	2.43216	1.35404	5.70916e-05	5.54775e-05	0.339567	0.5475	1.98275	1.43525	1.34655	0.00260513	0.260513	0.00958066	0.0304636	0.664107	0.0018431	0.0021045	0.00283382	0.000228695	0.00282462	0.000219489	0.610512	0.612343
2667.07	2.43216	1.35405	5.7072e-05	5.54574e-05	0.339567	0.547497	1.98279	1.4353	1.34658	0.00258886	0.258886	0.00960652	0.0305458	0.665899	0.00184807	0.00210946	0.00284056	0.000251695	0.00283131	0.000242446	0.606895	0.608704
2668.03	2.43216	1.35494	5.71143e-05	5.54374e-05	0.339566	0.547305	1.98527	1.43797	1.34826	0.00259682	0.259682	0.00963306	0.0306302	0.667739	0.00185318	0.00211686	0.00285408	0.000257258	0.00284474	0.000247921	0.607551	0.609367
2669	2.43216	1.35496	5.70947e-05	5.54174e-05	0.339566	0.547302	1.98532	1.43802	1.34829	0.00263393	0.263393	0.00966081	0.0307185	0.669663	0.00185851	0.00212223	0.00286138	0.00022745	0.002852	0.000218064	0.616431	0.618301
2669.96	2.43217	1.35498	5.70752e-05	5.53974e-05	0.339565	0.547299	1.98536	1.43806	1.34832	0.00269604	0.269604	0.00969001	0.0308113	0.671686	0.00186413	0.00212791	0.00286911	0.000173071	0.00285967	0.000163635	0.631169	0.633128
2670.93	2.43217	1.355	5.70556e-05	5.53773e-05	0.339565	0.547297	1.98541	1.43811	1.34835	0.00277206	0.277206	0.00972036	0.0309078	0.67379	0.00186997	0.00213385	0.00287717	0.000105115	0.00286768	9.5626e-05	0.649174	0.651246
2671.89	2.43217	1.35501	5.70361e-05	5.53574e-05	0.339565	0.547294	1.98545	1.43816	1.34838	0.00284766	0.284766	0.00975119	0.0310058	0.675927	0.0018759	0.00213988	0.00288537	3.77118e-05	0.00287583	2.81692e-05	0.667093	0.66928
2672.86	2.43217	1.35503	5.70165e-05	5.53374e-05	0.339564	0.547291	1.9855	1.43821	1.34841	0.00290917	0.290917	0.00978187	0.0311034	0.678054	0.0018818	0.00214588	0.00289352	-1.56471e-05	0.00288392	-2.52436e-05	0.681721	0.684004
2673.82	2.43217	1.35505	5.6997e-05	5.53174e-05	0.339564	0.547288	1.98554	1.43826	1.34844	0.00294724	0.294724	0.00981254	0.0312009	0.68018	0.0018877	0.00215187	0.00290166	-4.55864e-05	0.00289201	-5.52369e-05	0.690866	0.69321
2674.78	2.43218	1.35594	5.70396e-05	5.52975e-05	0.339563	0.547093	1.98803	1.44093	1.35012	0.0029599	0.29599	0.00984421	0.0313016	0.682375	0.0018938	0.00216043	0.00291684	-4.30629e-05	0.00290709	-5.28144e-05	0.692449	0.694809
2675.75	2.43218	1.35595	5.70201e-05	5.52776e-05	0.339563	0.54709	1.98807	1.44098	1.35015	0.00295363	0.295363	0.00987831	0.03141	0.684738	0.00190035	0.00216717	0.002926	-2.76289e-05	0.00291619	-3.74417e-05	0.691204	0.693555
2676.71	2.43218	1.35597	5.70006e-05	5.52577e-05	0.339562	0.547087	1.98812	1.44103	1.35018	0.00294122	0.294122	0.00991579	0.0315292	0.687337	0.00190757	0.00217465	0.00293616	-5.05171e-06	0.00292628	-1.49326e-05	0.688519	0.690851
2677.68	2.43218	1.35599	5.69811e-05	5.52378e-05	0.339562	0.547085	1.98816	1.44108	1.35021	0.00293593	0.293593	0.00995621	0.0316577	0.690138	0.00191534	0.00218277	0.00294719	1.12593e-05	0.00293723	1.30427e-06	0.687502	0.689826
2678.64	2.43219	1.356	5.69617e-05	5.52179e-05	0.339561	0.547082	1.98821	1.44113	1.35024	0.00294462	0.294462	0.0099977	0.0317897	0.693014	0.00192332	0.00219111	0.00295852	1.39051e-05	0.00294849	3.8735e-06	0.689757	0.692096
2679.6	2.43219	1.35602	5.69422e-05	5.5198e-05	0.339561	0.547079	1.98825	1.44117	1.35027	0.00296386	0.296386	0.0100378	0.031917	0.695791	0.00193103	0.00219914	0.00296942	5.56147e-06	0.00295932	-4.544e-06	0.694488	0.696858
2680.57	2.43219	1.35604	5.69228e-05	5.51782e-05	0.33956	0.547076	1.9883	1.44122	1.35029	0.00298234	0.298234	0.0100746	0.0320341	0.698343	0.00193811	0.00220645	0.00297936	-2.9733e-06	0.00296919	-1.31464e-05	0.69904	0.701441
2681.53	2.43219	1.35606	5.69034e-05	5.51583e-05	0.33956	0.547073	1.98834	1.44127	1.35032	0.00298852	0.298852	0.0101079	0.03214	0.700652	0.00194452	0.00221299	0.00298826	-2.60491e-07	0.00297802	-1.04943e-05	0.700713	0.703124
2682.5	2.4322	1.35695	5.69461e-05	5.51385e-05	0.33956	0.546875	1.99083	1.44396	1.35201	0.00297892	0.297892	0.010139	0.0322389	0.702808	0.0019505	0.00222147	0.00300346	2.45341e-05	0.00299312	1.41962e-05	0.697068	0.699458
2683.46	2.4322	1.35696	5.69267e-05	5.51187e-05	0.339559	0.546872	1.99088	1.444	1.35204	0.00296109	0.296109	0.01017	0.0323375	0.704957	0.00195647	0.0022275	0.00301167	5.05824e-05	0.00300128	4.0188e-05	0.693116	0.695479
2684.43	2.4322	1.35698	5.69073e-05	5.50989e-05	0.339559	0.546869	1.99092	1.44405	1.35207	0.00294914	0.294914	0.0102027	0.0324416	0.707228	0.00196277	0.00223392	0.00302041	7.12678e-05	0.00300995	6.08131e-05	0.69054	0.692885
2685.39	2.4322	1.357	5.68879e-05	5.50791e-05	0.339558	0.546866	1.99097	1.4441	1.3521	0.00295491	0.295491	0.0102383	0.0325548	0.709695	0.00196962	0.00224095	0.00302998	7.50672e-05	0.00301946	6.45463e-05	0.692113	0.694467
2686.35	2.43221	1.35701	5.68685e-05	5.50593e-05	0.339558	0.546863	1.99101	1.44415	1.35213	0.00298098	0.298098	0.010277	0.0326779	0.712378	0.00197706	0.00224865	0.00304046	5.94799e-05	0.00302987	4.88863e-05	0.698442	0.700839
2687.32	2.43221	1.35703	5.68492e-05	5.50396e-05	0.339557	0.54686	1.99106	1.4442	1.35216	0.00302014	0.302014	0.0103186	0.0328101	0.715259	0.00198506	0.00225698	0.00305179	3.16493e-05	0.00304112	2.09768e-05	0.707842	0.710303
2688.28	2.43221	1.35705	5.68298e-05	5.50198e-05	0.339557	0.546857	1.9911	1.44424	1.35218	0.00306092	0.306092	0.0103627	0.0329501	0.718312	0.00199353	0.00226584	0.00306384	2.91447e-06	0.00305308	-7.84227e-06	0.717629	0.720158
2689.25	2.43221	1.35794	5.68728e-05	5.50001e-05	0.339556	0.546656	1.99359	1.44694	1.35387	0.00309441	0.309441	0.0104086	0.0330963	0.7215	0.00200238	0.00227762	0.00308361	-1.08008e-05	0.00307271	-2.16965e-05	0.724027	0.726606
2690.21	2.43221	1.35796	5.68535e-05	5.49804e-05	0.339556	0.546653	1.99364	1.44699	1.3539	0.0031172	0.31172	0.0104557	0.033246	0.724763	0.00201143	0.00228714	0.00309657	-2.06317e-05	0.00308558	-3.16189e-05	0.729592	0.73221
2691.18	2.43222	1.35797	5.68342e-05	5.49607e-05	0.339555	0.54665	1.99368	1.44703	1.35393	0.00312941	0.312941	0.0105029	0.033396	0.728033	0.00202051	0.00229668	0.00310955	-1.98557e-05	0.00309847	-3.0935e-05	0.732682	0.735322
2692.14	2.43222	1.35799	5.68149e-05	5.4941e-05	0.339555	0.546647	1.99373	1.44708	1.35396	0.00313082	0.313082	0.0105493	0.0335436	0.731251	0.00202944	0.00230605	0.0031223	-8.52165e-06	0.00311113	-1.96918e-05	0.733247	0.73589
2693.1	2.43222	1.35801	5.67956e-05	5.49213e-05	0.339554	0.546644	1.99378	1.44713	1.35399	0.00311962	0.311962	0.0105947	0.033688	0.734398	0.00203818	0.00231519	0.00313474	1.51191e-05	0.00312348	3.85997e-06	0.730856	0.733481
2694.07	2.43222	1.35802	5.67763e-05	5.49017e-05	0.339554	0.546641	1.99382	1.44718	1.35402	0.00309517	0.309517	0.0106396	0.0338308	0.737512	0.00204682	0.00232421	0.00314703	5.18585e-05	0.00313568	4.05111e-05	0.725359	0.727944
2695.03	2.43223	1.35804	5.6757e-05	5.4882e-05	0.339554	0.546638	1.99387	1.44723	1.35405	0.00306225	0.306225	0.0106851	0.0339753	0.740662	0.00205556	0.00233335	0.00315947	9.72223e-05	0.00314803	8.57852e-05	0.717871	0.720402
2696	2.43223	1.35806	5.67378e-05	5.48624e-05	0.339553	0.546635	1.99391	1.44728	1.35408	0.00303224	0.303224	0.010732	0.0341244	0.743913	0.00206458	0.0023428	0.00317233	0.000140091	0.0031608	0.000128561	0.711061	0.713544
2696.96	2.43223	1.35895	5.67809e-05	5.48428e-05	0.339553	0.546431	1.99641	1.44998	1.35577	0.0030191	0.30191	0.0107807	0.0342794	0.74729	0.00207395	0.00235522	0.00319314	0.000174042	0.00318146	0.00016236	0.706559	0.709015
2697.93	2.43223	1.35897	5.67617e-05	5.48232e-05	0.339552	0.546428	1.99645	1.45002	1.3558	0.00303207	0.303206	0.010831	0.0344395	0.75078	0.00208364	0.00236542	0.00320703	0.000174968	0.00319525	0.000163184	0.709819	0.712297
2698.89	2.43224	1.35898	5.67425e-05	5.48036e-05	0.339552	0.546425	1.9965	1.45007	1.35583	0.00306989	0.306989	0.0108825	0.034603	0.754346	0.00209354	0.00237585	0.00322124	0.000151349	0.00320935	0.000139461	0.718903	0.721444
2699.85	2.43224	1.359	5.67232e-05	5.4784e-05	0.339551	0.546422	1.99654	1.45012	1.35586	0.00312064	0.312064	0.0109345	0.0347685	0.757953	0.00210355	0.0023864	0.00323562	0.000114978	0.00322363	0.000102984	0.731019	0.733646
2700.82	2.43224	1.35902	5.67041e-05	5.47645e-05	0.339551	0.546419	1.99659	1.45017	1.35589	0.00316727	0.316727	0.0109869	0.0349351	0.761584	0.00211362	0.00239702	0.00325009	8.28177e-05	0.00323799	7.07168e-05	0.742178	0.744884
2701.78	2.43224	1.35903	5.66849e-05	5.47449e-05	0.33955	0.546415	1.99664	1.45022	1.35592	0.00319573	0.319574	0.0110394	0.035102	0.765224	0.00212373	0.00240766	0.00326459	6.8856e-05	0.00325238	5.66472e-05	0.749084	0.75184
2702.75	2.43224	1.35905	5.66658e-05	5.47254e-05	0.33955	0.546412	1.99668	1.45027	1.35595	0.00320114	0.320114	0.0110918	0.0352686	0.768854	0.0021338	0.00241827	0.00327904	7.79055e-05	0.00326673	6.55886e-05	0.750588	0.753354
2703.71	2.43225	1.35994	5.67091e-05	5.47059e-05	0.339549	0.546205	1.99918	1.45298	1.35764	0.00318924	0.318924	0.0111439	0.0354342	0.772465	0.00214382	0.00243149	0.00330109	0.000111851	0.00328861	9.9368e-05	0.746292	0.749032
2704.67	2.43225	1.35996	5.669e-05	5.46864e-05	0.339549	0.546202	1.99923	1.45303	1.35767	0.00317321	0.317321	0.0111959	0.0355996	0.776071	0.00215383	0.00244201	0.00331545	0.000142245	0.00330286	0.000129654	0.742774	0.745488
2705.64	2.43225	1.35998	5.66709e-05	5.46669e-05	0.339548	0.546198	1.99928	1.45308	1.3577	0.00316772	0.316772	0.0112486	0.0357671	0.779722	0.00216396	0.00245267	0.00333	0.000162279	0.0033173	0.000149578	0.741725	0.74443
2706.6	2.43225	1.36	5.66518e-05	5.46474e-05	0.339548	0.546195	1.99932	1.45313	1.35773	0.00318305	0.318305	0.011303	0.0359402	0.783497	0.00217444	0.00246372	0.00334507	0.000162016	0.00333225	0.000149199	0.745549	0.748281
2707.57	2.43226	1.36001	5.66327e-05	5.46279e-05	0.339548	0.546192	1.99937	1.45318	1.35776	0.00322125	0.322125	0.01136	0.0361215	0.787449	0.00218541	0.00247531	0.00336088	0.000139632	0.00334794	0.000126695	0.754733	0.757532
2708.53	2.43226	1.36003	5.66136e-05	5.46085e-05	0.339547	0.546189	1.99942	1.45323	1.35779	0.00327581	0.327581	0.0114195	0.0363106	0.791572	0.00219685	0.00248743	0.00337741	0.000101601	0.00336435	8.85358e-05	0.76776	0.770655
2709.5	2.43226	1.36005	5.65945e-05	5.45891e-05	0.339547	0.546186	1.99946	1.45328	1.35782	0.00333498	0.333498	0.0114805	0.0365044	0.795795	0.00220857	0.00249986	0.00339436	5.9379e-05	0.00338117	4.61829e-05	0.781874	0.784876
2710.46	2.43226	1.36094	5.66381e-05	5.45696e-05	0.339546	0.545975	2.00197	1.45599	1.35952	0.00338715	0.338715	0.0115413	0.036698	0.800016	0.00222028	0.00251505	0.00341926	3.21131e-05	0.00340587	1.87231e-05	0.792502	0.795593
2711.42	2.43227	1.36096	5.6619e-05	5.45502e-05	0.339546	0.545972	2.00201	1.45604	1.35955	0.00342577	0.342577	0.0116011	0.0368881	0.80416	0.00223178	0.00252723	0.00343589	1.01212e-05	0.00342237	-3.399e-06	0.801791	0.804953
2712.39	2.43227	1.36097	5.66e-05	5.45308e-05	0.339545	0.545968	2.00206	1.45609	1.35958	0.00345102	0.345102	0.0116598	0.0370747	0.808229	0.00224308	0.00253916	0.0034522	1.17955e-06	0.00343855	-1.24689e-05	0.807953	0.811163
2713.35	2.43227	1.36099	5.65809e-05	5.45115e-05	0.339545	0.545965	2.00211	1.45614	1.35961	0.00346729	0.346729	0.0117186	0.0372615	0.812301	0.00225438	0.0025511	0.0034685	1.21143e-06	0.00345472	-1.25659e-05	0.812018	0.815259
2714.32	2.43227	1.36101	5.65619e-05	5.44921e-05	0.339544	0.545962	2.00215	1.45619	1.35964	0.00347858	0.347858	0.0117789	0.0374533	0.816482	0.00226598	0.00256337	0.00348525	6.6775e-06	0.00347134	-7.23286e-06	0.814917	0.818181
2715.28	2.43228	1.36102	5.65429e-05	5.44727e-05	0.339544	0.545959	2.0022	1.45624	1.35967	0.00348544	0.348544	0.0118418	0.0376535	0.820846	0.00227809	0.0025762	0.00350278	1.73393e-05	0.00348873	3.28905e-06	0.816783	0.82006
2716.25	2.43228	1.36104	5.65239e-05	5.44534e-05	0.339543	0.545955	2.00225	1.45629	1.3597	0.00348619	0.348619	0.0119076	0.0378626	0.825406	0.00229075	0.00258964	0.00352113	3.49437e-05	0.00350693	2.07462e-05	0.817214	0.820494
2717.21	2.43228	1.36106	5.65049e-05	5.44341e-05	0.339543	0.545952	2.00229	1.45634	1.35973	0.00348143	0.348143	0.0119755	0.0380784	0.830109	0.0023038	0.00260352	0.00354008	5.86492e-05	0.00352573	4.42989e-05	0.816356	0.819628
2718.17	2.43228	1.36195	5.65487e-05	5.44148e-05	0.339542	0.545738	2.0048	1.45906	1.36143	0.00347798	0.347798	0.0120443	0.0382974	0.834882	0.00231705	0.00262052	0.00356766	8.96787e-05	0.00355308	7.51046e-05	0.813896	0.817155
2719.14	2.43228	1.36197	5.65297e-05	5.43955e-05	0.339542	0.545735	2.00485	1.45911	1.36146	0.00348782	0.348782	0.0121136	0.0385175	0.839681	0.00233037	0.0026347	0.00358704	9.92228e-05	0.00357231	8.44904e-05	0.816454	0.819733
2720.1	2.43229	1.36199	5.65108e-05	5.43762e-05	0.339541	0.545732	2.00489	1.45916	1.36149	0.00352166	0.352166	0.0121833	0.0387393	0.844517	0.00234379	0.00264899	0.00360657	8.491e-05	0.00359168	7.00172e-05	0.824635	0.827978
2721.07	2.43229	1.362	5.64918e-05	5.43569e-05	0.339541	0.545728	2.00494	1.45921	1.36152	0.00358115	0.358115	0.0122545	0.0389656	0.849451	0.00235748	0.00266357	0.0036265	4.53523e-05	0.00361144	3.02949e-05	0.838828	0.842286
2722.03	2.43229	1.36202	5.64729e-05	5.43377e-05	0.339541	0.545725	2.00499	1.45926	1.36155	0.00365556	0.365556	0.012328	0.0391994	0.854547	0.00237163	0.00267865	0.00364712	-8.44407e-06	0.00363189	-2.36727e-05	0.856526	0.860131
2723	2.43229	1.36204	5.6454e-05	5.43184e-05	0.33954	0.545722	2.00503	1.45931	1.36158	0.00372619	0.372619	0.0124042	0.0394416	0.859826	0.00238628	0.0026943	0.0036685	-5.76902e-05	0.00365309	-7.30974e-05	0.873348	0.877094
2723.96	2.4323	1.36205	5.64351e-05	5.42992e-05	0.33954	0.545718	2.00508	1.45936	1.36161	0.00377592	0.377592	0.0124821	0.0396893	0.865226	0.00240126	0.00271031	0.00369038	-8.55365e-05	0.00367479	-0.000101128	0.885281	0.889129
2724.92	2.4323	1.36295	5.64791e-05	5.428e-05	0.339539	0.545501	2.00759	1.46209	1.36331	0.00379778	0.379778	0.0125598	0.0399365	0.870615	0.00241622	0.00272932	0.00372091	-7.68666e-05	0.00370506	-9.2716e-05	0.888601	0.892486
2725.89	2.4323	1.36296	5.64602e-05	5.42608e-05	0.339539	0.545498	2.00764	1.46214	1.36334	0.00379698	0.379698	0.0126352	0.0401763	0.875843	0.00243073	0.00274478	0.00374208	-5.48934e-05	0.00372605	-7.09232e-05	0.888691	0.892575
2726.85	2.4323	1.36298	5.64413e-05	5.42416e-05	0.339538	0.545494	2.00769	1.46219	1.36337	0.00378582	0.378582	0.0127068	0.0404039	0.880805	0.0024445	0.00275941	0.00376211	-2.37117e-05	0.00374591	-3.9913e-05	0.886356	0.890219
2727.82	2.43231	1.363	5.64224e-05	5.42224e-05	0.339538	0.545491	2.00773	1.46224	1.3634	0.00377585	0.377585	0.0127746	0.0406192	0.885499	0.00245752	0.00277319	0.00378098	5.12688e-06	0.00376461	-1.12368e-05	0.884298	0.888142
2728.78	2.43231	1.36301	5.64036e-05	5.42033e-05	0.339537	0.545488	2.00778	1.46229	1.36343	0.00377261	0.377261	0.01284	0.0408273	0.890035	0.00247011	0.00278647	0.00379916	2.65468e-05	0.00378264	1.00258e-05	0.883816	0.887655
2729.74	2.43231	1.36303	5.63847e-05	5.41841e-05	0.339537	0.545484	2.00783	1.46234	1.36346	0.00377559	0.377559	0.0129059	0.0410367	0.894601	0.00248279	0.00279982	0.00381746	4.18706e-05	0.00380078	2.51905e-05	0.884789	0.888635
2730.71	2.43231	1.36305	5.63659e-05	5.4165e-05	0.339536	0.545481	2.00787	1.46239	1.36349	0.00378162	0.378162	0.0129751	0.0412568	0.899398	0.0024961	0.0028139	0.00383673	5.51061e-05	0.00381988	3.82576e-05	0.88648	0.89034
2731.67	2.43232	1.36394	5.64101e-05	5.41459e-05	0.339536	0.545261	2.01039	1.46513	1.3652	0.00378841	0.378841	0.0130498	0.0414944	0.904578	0.00251047	0.00283232	0.00386668	7.82727e-05	0.00384957	6.11609e-05	0.886266	0.890132
2732.64	2.43232	1.36396	5.63912e-05	5.41268e-05	0.339535	0.545257	2.01044	1.46518	1.36523	0.00379576	0.379576	0.0131308	0.0417521	0.910196	0.00252607	0.00284896	0.00388949	9.37207e-05	0.00387217	7.64071e-05	0.888264	0.892145
2733.6	2.43232	1.36398	5.63724e-05	5.41077e-05	0.339535	0.545254	2.01049	1.46523	1.36526	0.00380524	0.380524	0.0132175	0.0420277	0.916203	0.00254274	0.00286681	0.00391394	0.000108701	0.00389641	9.11696e-05	0.890757	0.89466
2734.57	2.43232	1.36399	5.63537e-05	5.40886e-05	0.339534	0.54525	2.01053	1.46528	1.36529	0.0038196	0.38196	0.013308	0.0423153	0.922473	0.00256014	0.00288546	0.00393949	0.000119896	0.00392173	0.000102135	0.894398	0.898331
2735.53	2.43232	1.36401	5.63349e-05	5.40695e-05	0.339534	0.545247	2.01058	1.46533	1.36532	0.00384265	0.384265	0.0133998	0.0426075	0.928843	0.00257782	0.00290442	0.00396546	0.000122808	0.00394747	0.000104814	0.900077	0.904059
2736.49	2.43233	1.36403	5.63161e-05	5.40505e-05	0.339534	0.545243	2.01063	1.46538	1.36535	0.00387835	0.387835	0.0134911	0.0428975	0.935166	0.00259537	0.00292322	0.00399122	0.000112865	0.00397299	9.4637e-05	0.908721	0.912779
2737.46	2.43233	1.36404	5.62974e-05	5.40314e-05	0.339533	0.54524	2.01067	1.46543	1.36538	0.00392853	0.392853	0.0135803	0.0431813	0.941353	0.00261254	0.00294158	0.00401637	8.78408e-05	0.00399791	6.93827e-05	0.920765	0.92493
2738.42	2.43233	1.36406	5.62786e-05	5.40124e-05	0.339533	0.545237	2.01072	1.46548	1.36541	0.00399045	0.399045	0.0136673	0.0434577	0.947379	0.00262926	0.00295942	0.00404082	5.03713e-05	0.00402214	3.16885e-05	0.935569	0.939867
2739.39	2.43233	1.36495	5.6323e-05	5.39934e-05	0.339532	0.545013	2.01324	1.46823	1.36712	0.00405658	0.405658	0.0137522	0.0437278	0.953267	0.0026456	0.00298016	0.00407424	1.76594e-05	0.00405525	-1.3327e-06	0.949135	0.953568
2740.35	2.43234	1.36497	5.63043e-05	5.39744e-05	0.339532	0.545009	2.01329	1.46828	1.36715	0.00411792	0.411792	0.0138359	0.0439938	0.959065	0.00266169	0.00299729	0.00409775	-2.01711e-05	0.00407854	-3.93823e-05	0.963786	0.968356
2741.32	2.43234	1.36499	5.62855e-05	5.39554e-05	0.339531	0.545006	2.01333	1.46833	1.36718	0.00416869	0.416869	0.013919	0.0442582	0.964829	0.00267769	0.00301431	0.0041211	-4.75941e-05	0.00410167	-6.70242e-05	0.975972	0.980656
2742.28	2.43234	1.365	5.62668e-05	5.39364e-05	0.339531	0.545002	2.01338	1.46838	1.36721	0.00420863	0.420863	0.0140025	0.0445237	0.970617	0.00269375	0.00303138	0.00414453	-6.41011e-05	0.00412488	-8.3752e-05	0.985629	0.990404
2743.24	2.43234	1.36502	5.62481e-05	5.39175e-05	0.33953	0.544999	2.01343	1.46843	1.36724	0.0042407	0.42407	0.0140875	0.0447939	0.976506	0.0027101	0.00304876	0.00416838	-7.23172e-05	0.00414851	-9.21943e-05	0.993447	0.998298
2744.21	2.43235	1.36504	5.62295e-05	5.38985e-05	0.33953	0.544995	2.01347	1.46848	1.36727	0.00426617	0.426617	0.0141752	0.0450729	0.982589	0.00272698	0.00306673	0.00419305	-7.31216e-05	0.00417294	-9.32339e-05	0.999724	1.00463
2745.17	2.43235	1.36506	5.62108e-05	5.38796e-05	0.339529	0.544992	2.01352	1.46853	1.3673	0.00428223	0.428223	0.014267	0.0453648	0.988952	0.00274464	0.00308557	0.00421889	-6.33381e-05	0.00419853	-8.36983e-05	1.0038	1.00875
2746.14	2.43235	1.36595	5.62554e-05	5.38607e-05	0.339529	0.544765	2.01605	1.47128	1.36901	0.00428491	0.428491	0.0143635	0.0456715	0.995639	0.0027632	0.00310889	0.00425611	-2.87967e-05	0.00423539	-4.95166e-05	1.00238	1.00732
2747.1	2.43235	1.36597	5.62367e-05	5.38418e-05	0.339528	0.544761	2.01609	1.47133	1.36904	0.00427553	0.427553	0.0144642	0.0459917	1.00262	0.00278257	0.00312965	0.00428462	9.09156e-06	0.00426362	-1.19059e-05	1.00049	1.00542
2748.07	2.43236	1.36598	5.62181e-05	5.38229e-05	0.339528	0.544758	2.01614	1.47138	1.36907	0.00426448	0.426448	0.0145676	0.0463206	1.00979	0.00280246	0.00315098	0.00431392	4.9444e-05	0.00429264	2.81594e-05	0.998214	1.00312
2749.03	2.43236	1.366	5.61995e-05	5.3804e-05	0.339527	0.544754	2.01619	1.47143	1.3691	0.00426776	0.426776	0.0146717	0.0466514	1.017	0.00282248	0.00317244	0.00434339	7.56345e-05	0.00432182	5.4059e-05	0.999291	1.0042
2749.99	2.43236	1.36602	5.61812e-05	5.37852e-05	0.339527	0.54475	2.01625	1.4715	1.36914	0.00429766	0.429766	0.0147744	0.0469782	1.02413	0.00284226	0.00319362	0.00437252	7.48598e-05	0.00435065	5.2995e-05	1.00659	1.01157
2750.96	2.43236	1.36604	5.61629e-05	5.37663e-05	0.339526	0.544745	2.01631	1.47156	1.36918	0.00435415	0.435415	0.0148748	0.0472973	1.03108	0.00286156	0.00321427	0.0044009	4.67548e-05	0.00437876	2.46061e-05	1.02013	1.02524
2751.92	2.43237	1.36694	5.6208e-05	5.37475e-05	0.339526	0.544514	2.01885	1.47434	1.3709	0.00442383	0.442383	0.0149726	0.0476083	1.03786	0.00288038	0.003238	0.00443899	1.51597e-05	0.00441646	-7.37273e-06	1.03432	1.03958
2752.89	2.43237	1.36696	5.61897e-05	5.37286e-05	0.339526	0.544509	2.01891	1.4744	1.37094	0.0044875	0.44875	0.0150688	0.0479144	1.04453	0.00289889	0.00325776	0.0044662	-2.12998e-05	0.00444339	-4.41083e-05	1.04951	1.05494
2753.85	2.43237	1.36698	5.61715e-05	5.37098e-05	0.339525	0.544504	2.01897	1.47447	1.37098	0.00453088	0.453088	0.0151652	0.0482207	1.05121	0.00291743	0.00327752	0.00449342	-3.74591e-05	0.00447033	-6.05456e-05	1.05997	1.0655
2754.81	2.43237	1.367	5.61532e-05	5.3691e-05	0.339525	0.544499	2.01903	1.47453	1.37102	0.00455106	0.455106	0.0152634	0.048533	1.05802	0.00293632	0.00329768	0.00452118	-2.98819e-05	0.00449781	-5.32534e-05	1.06501	1.07059
2755.78	2.43237	1.36703	5.6135e-05	5.36722e-05	0.339524	0.544495	2.01909	1.47459	1.37106	0.00455523	0.455523	0.0153648	0.0488555	1.06505	0.00295584	0.00331852	0.00454988	-5.35089e-06	0.00452621	-2.90191e-05	1.0663	1.0719
2756.74	2.43238	1.36705	5.61168e-05	5.36535e-05	0.339524	0.54449	2.01915	1.47466	1.3711	0.00455401	0.455401	0.0154701	0.0491902	1.07235	0.00297608	0.00334016	0.00457969	2.56786e-05	0.00455571	1.70036e-06	1.06633	1.07192
2757.71	2.43238	1.36794	5.61621e-05	5.36347e-05	0.339523	0.544255	2.0217	1.47744	1.37282	0.0045554	0.45554	0.0155787	0.0495356	1.07988	0.00299698	0.00336633	0.00462139	6.59879e-05	0.00459697	4.15725e-05	1.06446	1.07004
2758.67	2.43238	1.36797	5.61439e-05	5.3616e-05	0.339523	0.54425	2.02176	1.4775	1.37286	0.00456284	0.456284	0.0156896	0.0498881	1.08756	0.00301831	0.00338919	0.00465289	9.00512e-05	0.00462814	6.53031e-05	1.06651	1.07211
2759.64	2.43238	1.36799	5.61257e-05	5.35972e-05	0.339522	0.544245	2.02181	1.47757	1.3729	0.00457728	0.457728	0.0158013	0.0502433	1.0953	0.0030398	0.00341221	0.00468463	0.000107353	0.00465955	8.22676e-05	1.0702	1.07584
2760.6	2.43239	1.36801	5.61075e-05	5.35785e-05	0.339522	0.544241	2.02187	1.47763	1.37294	0.00459965	0.459965	0.015913	0.0505984	1.10305	0.00306128	0.00343522	0.00471635	0.000116702	0.00469093	9.12767e-05	1.07575	1.08145
2761.56	2.43239	1.36803	5.60893e-05	5.35598e-05	0.339521	0.544236	2.02193	1.4777	1.37298	0.00463171	0.463171	0.0160246	0.0509535	1.11079	0.00308277	0.0034582	0.00474804	0.000116334	0.00472228	9.05665e-05	1.08357	1.08935
2762.53	2.43239	1.36805	5.60712e-05	5.35411e-05	0.339521	0.544231	2.02199	1.47776	1.37302	0.00467483	0.467483	0.0161372	0.0513114	1.11859	0.00310442	0.00348137	0.00477998	0.000105153	0.00475387	7.9039e-05	1.09398	1.09987
2763.49	2.43239	1.36895	5.61167e-05	5.35224e-05	0.33952	0.543993	2.02455	1.48055	1.37475	0.00472862	0.472862	0.016252	0.0516764	1.12654	0.0031265	0.00350898	0.00482396	9.53435e-05	0.00479737	6.8749e-05	1.10428	1.11029
2764.46	2.4324	1.36897	5.60986e-05	5.35038e-05	0.33952	0.543988	2.02461	1.48062	1.37479	0.00479039	0.479039	0.01637	0.0520516	1.13472	0.0031492	0.00353331	0.00485755	6.71623e-05	0.00483059	4.01975e-05	1.11903	1.12521
2765.42	2.4324	1.36899	5.60804e-05	5.34851e-05	0.339519	0.543983	2.02467	1.48068	1.37483	0.00485536	0.485536	0.0164911	0.0524366	1.14312	0.00317249	0.0035583	0.00489204	3.66782e-05	0.00486469	9.33059e-06	1.13455	1.14089
2766.39	2.4324	1.36901	5.60623e-05	5.34665e-05	0.339519	0.543978	2.02473	1.48075	1.37486	0.00491744	0.491744	0.0166138	0.0528269	1.15163	0.00319611	0.00358363	0.004927	9.56127e-06	0.00489926	-1.81772e-05	1.14939	1.1559
2767.35	2.4324	1.36904	5.60442e-05	5.34478e-05	0.339518	0.543973	2.02478	1.48081	1.3749	0.00497063	0.497063	0.0167361	0.0532159	1.16011	0.00321964	0.00360884	0.00496181	-8.81691e-06	0.00493368	-3.69472e-05	1.16217	1.16882
2768.31	2.43241	1.36906	5.60261e-05	5.34292e-05	0.339518	0.543968	2.02484	1.48088	1.37494	0.00501132	0.501132	0.0168565	0.0535985	1.16845	0.00324279	0.00363362	0.00499602	-1.52991e-05	0.0049675	-4.38172e-05	1.17203	1.17879
2769.28	2.43241	1.36995	5.60719e-05	5.34106e-05	0.339517	0.543727	2.0274	1.48367	1.37668	0.00504056	0.504056	0.016975	0.0539752	1.17666	0.00326558	0.00366215	0.00504159	1.03166e-06	0.00501255	-2.8007e-05	1.17642	1.18325
2770.24	2.43241	1.36998	5.60538e-05	5.3392e-05	0.339517	0.543722	2.02746	1.48374	1.37671	0.00506442	0.506442	0.017094	0.0543536	1.18491	0.00328848	0.00368663	0.00507544	1.1022e-05	0.00504601	-1.84063e-05	1.18234	1.18923
2771.21	2.43241	1.37	5.60357e-05	5.33734e-05	0.339517	0.543717	2.02752	1.4838	1.37675	0.00509108	0.509108	0.017217	0.0547449	1.19344	0.00331215	0.00371197	0.00511047	1.93892e-05	0.00508063	-1.04451e-05	1.18891	1.19588
2772.17	2.43242	1.37002	5.60176e-05	5.33549e-05	0.339516	0.543712	2.02758	1.48387	1.37679	0.00512609	0.512609	0.0173467	0.0551572	1.20243	0.00333709	0.00373872	0.00514744	2.13542e-05	0.00511718	-8.91172e-06	1.19744	1.20451
2773.14	2.43242	1.37004	5.59996e-05	5.33363e-05	0.339516	0.543707	2.02764	1.48393	1.37683	0.0051693	0.51693	0.0174832	0.0555914	1.21189	0.00336337	0.00376694	0.00518644	1.7144e-05	0.00515572	-1.35805e-05	1.20789	1.21508
2774.1	2.43242	1.37094	5.60456e-05	5.33178e-05	0.339515	0.543462	2.0302	1.48674	1.37857	0.00521618	0.521618	0.0176237	0.0560379	1.22163	0.00339038	0.00380032	0.00523899	2.28145e-05	0.00520765	-8.53329e-06	1.21631	1.22361
2775.06	2.43242	1.37096	5.60275e-05	5.32993e-05	0.339515	0.543457	2.03026	1.4868	1.37861	0.0052627	0.52627	0.0177639	0.0564839	1.23135	0.00341736	0.00382933	0.00527913	1.64333e-05	0.00524731	-1.53946e-05	1.22752	1.23495
2776.03	2.43242	1.37098	5.60095e-05	5.32807e-05	0.339514	0.543452	2.03032	1.48687	1.37865	0.00530952	0.530952	0.0179007	0.0569187	1.24083	0.00344367	0.00385756	0.00531821	8.69115e-06	0.00528591	-2.36079e-05	1.2388	1.24637
2776.99	2.43243	1.371	5.59915e-05	5.32622e-05	0.339514	0.543447	2.03038	1.48693	1.37868	0.00536144	0.536144	0.0180336	0.0573413	1.25004	0.00346924	0.00388495	0.00535612	-5.31874e-06	0.00532336	-3.8078e-05	1.25128	1.259
2777.96	2.43243	1.37102	5.59735e-05	5.32438e-05	0.339513	0.543442	2.03044	1.487	1.37872	0.0054221	0.54221	0.0181652	0.0577599	1.25916	0.00349456	0.00391205	0.00539364	-2.84627e-05	0.00536042	-6.16806e-05	1.26581	1.27371
2778.92	2.43243	1.37105	5.59555e-05	5.32253e-05	0.339513	0.543436	2.0305	1.48706	1.37876	0.00548859	0.548859	0.0182989	0.058185	1.26843	0.00352028	0.00393958	0.00543174	-5.68474e-05	0.00539806	-9.05343e-05	1.28171	1.28981
2779.89	2.43243	1.37194	5.60017e-05	5.32068e-05	0.339512	0.543188	2.03307	1.48988	1.3805	0.00555103	0.555103	0.018437	0.0586241	1.27801	0.00354685	0.00397259	0.00548416	-6.68659e-05	0.00544983	-0.000101203	1.29359	1.30185
2780.85	2.43244	1.37196	5.59837e-05	5.31884e-05	0.339512	0.543183	2.03313	1.48994	1.38054	0.0055983	0.55983	0.0185796	0.0590774	1.28789	0.00357428	0.00400202	0.00552495	-7.3346e-05	0.00549011	-0.000108194	1.30499	1.3134
2781.81	2.43244	1.37199	5.59657e-05	5.31699e-05	0.339511	0.543178	2.03319	1.49001	1.38058	0.00562599	0.562599	0.0187247	0.0595388	1.29794	0.00360219	0.00403198	0.00556647	-5.95231e-05	0.0055311	-9.48947e-05	1.31182	1.32032
2782.78	2.43244	1.37201	5.59478e-05	5.31515e-05	0.339511	0.543173	2.03325	1.49007	1.38062	0.00564003	0.564003	0.0188703	0.0600018	1.30804	0.0036302	0.00406203	0.00560811	-3.19151e-05	0.00557221	-6.78156e-05	1.31548	1.32402
2783.74	2.43244	1.37203	5.59298e-05	5.31331e-05	0.33951	0.543168	2.03331	1.49014	1.38066	0.0056532	0.56532	0.0190159	0.0604648	1.31813	0.00365821	0.00409207	0.00564974	-3.46075e-06	0.00561331	-3.98939e-05	1.31894	1.32752
2784.71	2.43245	1.37205	5.59119e-05	5.31147e-05	0.33951	0.543163	2.03337	1.4902	1.3807	0.00567704	0.567704	0.0191629	0.0609321	1.32832	0.00368649	0.00412237	0.00569174	1.4698e-05	0.00565476	-2.22764e-05	1.32489	1.33355
2785.67	2.43245	1.37295	5.59583e-05	5.30963e-05	0.339509	0.542911	2.03593	1.49302	1.38244	0.00571502	0.571502	0.0193131	0.0614097	1.33873	0.00371538	0.00415813	0.00574836	3.33376e-05	0.00571065	-4.37283e-06	1.33097	1.33972
2786.63	2.43245	1.37297	5.59404e-05	5.30779e-05	0.339509	0.542906	2.036	1.49309	1.38248	0.0057619	0.57619	0.019468	0.0619024	1.34947	0.00374519	0.00419015	0.00579278	3.08812e-05	0.00575449	-7.41184e-06	1.34228	1.35118
2787.6	2.43245	1.37299	5.59225e-05	5.30596e-05	0.339508	0.5429	2.03606	1.49315	1.38252	0.00580872	0.580872	0.0196272	0.0624084	1.3605	0.00377581	0.00422305	0.00583843	2.97125e-05	0.00579954	-9.18373e-06	1.35358	1.36263
2788.56	2.43246	1.37301	5.59046e-05	5.30412e-05	0.339508	0.542895	2.03612	1.49322	1.38255	0.00584919	0.584919	0.0197883	0.0629207	1.37167	0.0038068	0.00425635	0.00588464	3.54532e-05	0.00584513	-4.05843e-06	1.36341	1.37259
2789.53	2.43246	1.37303	5.58867e-05	5.30229e-05	0.339507	0.54289	2.03618	1.49329	1.38259	0.00588256	0.588256	0.0199483	0.0634296	1.38277	0.00383759	0.00428941	0.00593051	4.79479e-05	0.00589038	7.82081e-06	1.37159	1.38088
2790.49	2.43246	1.37306	5.58688e-05	5.30046e-05	0.339507	0.542885	2.03624	1.49335	1.38263	0.00591173	0.591173	0.0201047	0.0639269	1.39361	0.00386767	0.00432165	0.00597525	6.35234e-05	0.00593452	2.27912e-05	1.37879	1.38817
2791.46	2.43246	1.37395	5.59155e-05	5.29863e-05	0.339507	0.542629	2.03881	1.49618	1.38438	0.00593911	0.593911	0.020257	0.064411	1.40416	0.00389696	0.00435801	0.00603314	9.4029e-05	0.00599162	5.25075e-05	1.38228	1.39173
2792.42	2.43247	1.37397	5.58976e-05	5.2968e-05	0.339506	0.542624	2.03887	1.49625	1.38442	0.00596444	0.596444	0.0204071	0.0648883	1.41456	0.00392584	0.0043889	0.00607607	0.000111633	0.00603396	6.95209e-05	1.38858	1.39811
2793.38	2.43247	1.374	5.58798e-05	5.29497e-05	0.339506	0.542619	2.03893	1.49631	1.38446	0.00598644	0.598644	0.0205586	0.0653701	1.42507	0.00395499	0.00442008	0.00611941	0.000132969	0.0060767	9.02573e-05	1.3941	1.40371
2794.35	2.43247	1.37402	5.58619e-05	5.29314e-05	0.339505	0.542614	2.03899	1.49638	1.3845	0.00600672	0.600672	0.0207157	0.0658696	1.43596	0.00398521	0.00445243	0.00616437	0.000157653	0.00612103	0.000114314	1.39923	1.40891
2795.31	2.43247	1.37404	5.58441e-05	5.29132e-05	0.339505	0.542608	2.03905	1.49644	1.38453	0.00603207	0.603207	0.0208808	0.0663945	1.4474	0.00401697	0.00448648	0.00621168	0.000179615	0.00616768	0.000135611	1.40555	1.41531
2796.28	2.43248	1.37406	5.58263e-05	5.28949e-05	0.339504	0.542603	2.03911	1.49651	1.38457	0.00607249	0.607249	0.0210541	0.0669456	1.45941	0.00405031	0.00452227	0.00626142	0.00018893	0.00621671	0.000144222	1.41538	1.42527
2797.24	2.43248	1.37496	5.58732e-05	5.28767e-05	0.339504	0.542344	2.04169	1.49934	1.38632	0.00613547	0.613547	0.0212335	0.067516	1.47185	0.00408482	0.00456464	0.00632806	0.000192589	0.0062824	0.000146929	1.42705	1.43714
2798.21	2.43248	1.37498	5.58554e-05	5.28585e-05	0.339503	0.542339	2.04175	1.49941	1.38636	0.00622056	0.622056	0.0214155	0.0680947	1.48447	0.00411984	0.0046023	0.00638045	0.000159886	0.00633403	0.000113471	1.44727	1.45763
2799.17	2.43248	1.375	5.58376e-05	5.28403e-05	0.339503	0.542334	2.04181	1.49948	1.3864	0.0063185	0.63185	0.0215968	0.0686712	1.49703	0.00415471	0.00463978	0.00643259	0.000114089	0.00638542	6.69162e-05	1.47048	1.48118
2800.13	2.43249	1.37502	5.582e-05	5.28221e-05	0.339502	0.542327	2.04188	1.49955	1.38644	0.00641625	0.641625	0.0217751	0.0692382	1.50939	0.00418902	0.00467662	0.00648387	6.76207e-05	0.00643595	1.96961e-05	1.49365	1.50469
2801.1	2.43249	1.37505	5.58024e-05	5.28039e-05	0.339502	0.542321	2.04195	1.49962	1.38649	0.00650494	0.650494	0.0219502	0.069795	1.52153	0.0042227	0.00471274	0.00653416	2.92236e-05	0.0064855	-1.94437e-05	1.51473	1.52607
2802.06	2.43249	1.37595	5.58497e-05	5.27857e-05	0.339501	0.542058	2.04454	1.50248	1.38825	0.00658515	0.658515	0.0221229	0.0703441	1.5335	0.00425593	0.00475385	0.0065995	1.43541e-05	0.00654986	-3.52864e-05	1.53017	1.54177
2803.03	2.43249	1.37597	5.58322e-05	5.27676e-05	0.339501	0.542052	2.0446	1.50255	1.38829	0.00666519	0.666519	0.0222949	0.0708912	1.54543	0.00428902	0.00478931	0.00664895	-1.62366e-05	0.00659857	-6.66201e-05	1.5492	1.56109
2803.99	2.43249	1.376	5.58146e-05	5.27494e-05	0.3395	0.542046	2.04467	1.50263	1.38833	0.00675304	0.675304	0.0224686	0.0714434	1.55747	0.00432244	0.0048251	0.00669886	-5.4185e-05	0.00664772	-0.000105324	1.57006	1.58227
2804.96	2.4325	1.37602	5.57971e-05	5.27313e-05	0.3395	0.54204	2.04474	1.5027	1.38838	0.00684751	0.684751	0.022646	0.0720073	1.56976	0.00435655	0.00486166	0.00674982	-9.76852e-05	0.00669791	-0.000149601	1.59248	1.60503
2805.92	2.4325	1.37605	5.57796e-05	5.27131e-05	0.339499	0.542033	2.04481	1.50278	1.38842	0.00693537	0.693537	0.0228287	0.0725883	1.58242	0.0043917	0.00489935	0.00680237	-0.000133002	0.00674964	-0.000185725	1.61336	1.62625
2806.88	2.4325	1.37695	5.58271e-05	5.2695e-05	0.339499	0.541767	2.0474	1.50564	1.39018	0.00699762	0.699762	0.0230178	0.0731895	1.59553	0.00442808	0.00494414	0.00687326	-0.000124362	0.00681944	-0.000178184	1.6244	1.63749
2807.85	2.4325	1.37697	5.58096e-05	5.26769e-05	0.339498	0.54176	2.04747	1.50571	1.39023	0.00702174	0.702174	0.0232128	0.0738096	1.60905	0.00446559	0.00498446	0.00692953	-9.22066e-05	0.00687483	-0.000146909	1.63046	1.64364
2808.81	2.43251	1.37699	5.57921e-05	5.26589e-05	0.339498	0.541754	2.04754	1.50579	1.39027	0.00701182	0.701182	0.0234122	0.0744438	1.62288	0.00450397	0.00502572	0.00698712	-2.47048e-05	0.00693151	-8.0315e-05	1.62861	1.64176
2809.78	2.43251	1.37702	5.57746e-05	5.26408e-05	0.339497	0.541748	2.04761	1.50586	1.39032	0.00698966	0.698966	0.0236141	0.0750855	1.63686	0.00454279	0.00506745	0.00704536	5.56992e-05	0.00698882	-8.37033e-07	1.62392	1.63699
2810.74	2.43251	1.37704	5.57572e-05	5.26227e-05	0.339497	0.541741	2.04768	1.50594	1.39036	0.0069852	0.69852	0.0238164	0.0757289	1.65089	0.00458172	0.00510927	0.00710373	0.000118532	0.00704626	6.106e-05	1.62334	1.6364
2811.7	2.43251	1.37794	5.5805e-05	5.26047e-05	0.339496	0.541471	2.05028	1.50881	1.39212	0.00702168	0.702168	0.0240184	0.0763712	1.66489	0.00462057	0.00515702	0.00717921	0.00015753	0.00712052	9.88373e-05	1.62836	1.64152
2812.67	2.43252	1.37797	5.57875e-05	5.25867e-05	0.339496	0.541465	2.05035	1.50888	1.39217	0.00710425	0.710425	0.0242203	0.0770132	1.67889	0.00465942	0.00519874	0.00723753	0.000133275	0.00717788	7.36301e-05	1.64797	1.66145
2813.63	2.43252	1.37799	5.577e-05	5.25686e-05	0.339495	0.541459	2.05041	1.50896	1.39221	0.00721829	0.721829	0.0244233	0.0776586	1.69296	0.00469846	0.00524067	0.00729613	7.78378e-05	0.00723552	1.72284e-05	1.6749	1.68881
2814.6	2.43252	1.37802	5.57526e-05	5.25506e-05	0.339495	0.541452	2.05048	1.50903	1.39226	0.0073377	0.73377	0.0246282	0.0783102	1.70716	0.00473789	0.00528299	0.00735529	1.75877e-05	0.0072937	-4.40031e-05	1.70308	1.71747
2815.56	2.43252	1.37804	5.57352e-05	5.25326e-05	0.339495	0.541446	2.05055	1.50911	1.3923	0.007438	0.7438	0.0248357	0.0789702	1.72155	0.00477782	0.00532585	0.00741519	-2.28104e-05	0.0073526	-8.54028e-05	1.72685	1.74163
2816.53	2.43253	1.37894	5.57832e-05	5.25146e-05	0.339494	0.541172	2.05316	1.51198	1.39407	0.00750653	0.750653	0.0250462	0.0796392	1.73613	0.00481829	0.0053756	0.00749395	-1.25809e-05	0.00743003	-7.65024e-05	1.73905	1.75408
2817.49	2.43253	1.37896	5.57658e-05	5.24967e-05	0.339494	0.541166	2.05322	1.51206	1.39411	0.00754559	0.754559	0.0252595	0.0803177	1.75092	0.00485934	0.0054197	0.00755567	1.00819e-05	0.0074907	-5.48908e-05	1.74859	1.76378
2818.45	2.43253	1.37899	5.57484e-05	5.24787e-05	0.339493	0.541159	2.05329	1.51213	1.39416	0.00756858	0.756858	0.025476	0.0810061	1.76593	0.00490099	0.00546445	0.0076183	4.9719e-05	0.00755225	-1.6329e-05	1.75441	1.76969
2819.42	2.43253	1.37901	5.5731e-05	5.24608e-05	0.339493	0.541153	2.05336	1.51221	1.3942	0.00759276	0.759276	0.0256959	0.081705	1.78117	0.00494328	0.00550988	0.00768188	8.91216e-05	0.00761473	2.1973e-05	1.76051	1.7759
2820.38	2.43254	1.37904	5.57136e-05	5.24428e-05	0.339492	0.541146	2.05343	1.51228	1.39425	0.00763258	0.763258	0.0259189	0.0824143	1.79663	0.00498619	0.00555597	0.00774639	0.000113814	0.00767812	4.55395e-05	1.77023	1.78579
2821.35	2.43254	1.37906	5.56962e-05	5.24249e-05	0.339492	0.54114	2.0535	1.51236	1.39429	0.00769553	0.769553	0.0261451	0.0831335	1.81231	0.0050297	0.00560271	0.00781181	0.000116277	0.00774238	4.68513e-05	1.78533	1.80115
2822.31	2.43254	1.37996	5.57445e-05	5.2407e-05	0.339491	0.540862	2.05611	1.51524	1.39606	0.00778046	0.778046	0.0263736	0.0838601	1.82815	0.00507366	0.00565657	0.00789692	0.000116459	0.00782598	4.55216e-05	1.80119	1.81732
2823.28	2.43254	1.37998	5.57271e-05	5.23891e-05	0.339491	0.540856	2.05618	1.51532	1.3961	0.00787844	0.787844	0.0266042	0.0845932	1.84413	0.00511802	0.00570425	0.00796373	8.52925e-05	0.0078916	1.31569e-05	1.82438	1.84093
2824.24	2.43255	1.38001	5.57098e-05	5.23712e-05	0.33949	0.540849	2.05624	1.5154	1.39615	0.00797605	0.797605	0.0268368	0.0853329	1.86026	0.00516277	0.00575234	0.00803113	5.50765e-05	0.00795777	-1.82777e-05	1.8475	1.86447
2825.2	2.43255	1.38003	5.56924e-05	5.23533e-05	0.33949	0.540843	2.05631	1.51547	1.39619	0.008061	0.8061	0.027072	0.0860806	1.87656	0.00520801	0.00580093	0.00809923	3.82328e-05	0.00802464	-3.63631e-05	1.8677	1.88503
2826.17	2.43255	1.38006	5.56751e-05	5.23355e-05	0.339489	0.540836	2.05638	1.51555	1.39624	0.00812799	0.812799	0.0273108	0.08684	1.89311	0.00525395	0.00585029	0.0081684	4.04114e-05	0.00809253	-3.54562e-05	1.88375	1.90137
2827.13	2.43255	1.38096	5.57236e-05	5.23176e-05	0.339489	0.540555	2.05899	1.51844	1.39801	0.00818163	0.818163	0.0275544	0.0876148	1.91	0.00530083	0.00590763	0.00825893	7.72952e-05	0.00818138	-2.52706e-07	1.89213	1.90995
2828.1	2.43256	1.38098	5.57063e-05	5.22998e-05	0.339488	0.540549	2.05906	1.51852	1.39806	0.00823389	0.823389	0.0278036	0.0884069	1.92727	0.00534875	0.00595918	0.00833127	9.73829e-05	0.00825237	1.84791e-05	1.90474	1.9228
2829.06	2.43256	1.38101	5.5689e-05	5.2282e-05	0.339488	0.540542	2.05913	1.51859	1.3981	0.00829714	0.829714	0.0280585	0.0892176	1.94494	0.0053978	0.00601196	0.00840532	0.000108185	0.00832502	2.78811e-05	1.91991	1.93825
2830.03	2.43256	1.38103	5.56717e-05	5.22641e-05	0.339487	0.540535	2.0592	1.51867	1.39815	0.00837713	0.837713	0.0283187	0.090045	1.96298	0.00544786	0.00606583	0.00848092	0.00010379	0.00839917	2.20446e-05	1.93896	1.95766
2830.99	2.43256	1.38105	5.56544e-05	5.22463e-05	0.339487	0.540528	2.05927	1.51874	1.39819	0.00847089	0.847089	0.0285835	0.0908868	1.98133	0.00549879	0.00612064	0.00855781	8.69238e-05	0.00847459	3.6991e-06	1.96121	1.98033
2831.95	2.43257	1.38195	5.57032e-05	5.22286e-05	0.339486	0.540244	2.06189	1.52164	1.39997	0.00857069	0.857069	0.0288522	0.0917413	1.99996	0.00555049	0.0061836	0.00865682	8.613e-05	0.00857167	9.8115e-07	1.98006	1.9996
2832.92	2.43257	1.38198	5.56859e-05	5.22108e-05	0.339486	0.540237	2.06196	1.52172	1.40001	0.00867069	0.867069	0.0291255	0.0926104	2.01891	0.00560307	0.00624024	0.0087364	6.57062e-05	0.00864969	-2.10048e-05	2.00372	2.02372
2833.88	2.43257	1.382	5.56686e-05	5.2193e-05	0.339485	0.54023	2.06203	1.5218	1.40006	0.00877062	0.877062	0.0294054	0.0935003	2.03831	0.00565691	0.00629825	0.00881789	4.72713e-05	0.00872957	-4.10541e-05	2.02738	2.04785
2834.85	2.43257	1.38203	5.56514e-05	5.21753e-05	0.339485	0.540224	2.06209	1.52187	1.4001	0.0088737	0.88737	0.0296948	0.0944206	2.05837	0.00571259	0.00635827	0.00890222	2.85153e-05	0.0088122	-6.1496e-05	2.05178	2.07274
2835.81	2.43258	1.38205	5.56341e-05	5.21575e-05	0.339484	0.540217	2.06216	1.52195	1.40014	0.00898108	0.898108	0.0299975	0.0953829	2.07935	0.00577081	0.00642108	0.00899044	9.36173e-06	0.00889865	-8.24303e-05	2.07718	2.09866
2836.77	2.43258	1.38295	5.56831e-05	5.21398e-05	0.339484	0.539929	2.06479	1.52486	1.40192	0.00908831	0.908831	0.0303161	0.0963961	2.10144	0.00583212	0.00649501	0.0091055	1.7187e-05	0.00901136	-7.69532e-05	2.09747	2.11942
2837.74	2.43258	1.38298	5.56659e-05	5.21221e-05	0.339483	0.539922	2.06485	1.52493	1.40197	0.00918761	0.918761	0.0306525	0.0974655	2.12475	0.00589681	0.00656503	0.00920396	1.63474e-05	0.00910778	-7.98255e-05	2.12097	2.14341
2838.7	2.43258	1.383	5.56487e-05	5.21044e-05	0.339483	0.539915	2.06492	1.52501	1.40201	0.00927441	0.927441	0.0310069	0.0985925	2.14932	0.005965	0.00663888	0.0093078	3.33862e-05	0.00920946	-6.49535e-05	2.14161	2.16447
2839.67	2.43259	1.383	5.56296e-05	5.20867e-05	0.339482	0.539916	2.06492	1.52501	1.40201	0.0093531	0.93531	0.0313808	0.0997816	2.17524	0.00603694	0.00671665	0.0094168	6.37039e-05	0.00931616	-3.69361e-05	2.16052	2.18379
2840.63	2.43259	1.38303	5.56126e-05	5.2069e-05	0.339482	0.539908	2.065	1.52509	1.40206	0.00943721	0.943721	0.0317786	0.101046	2.20281	0.00611346	0.00679972	0.00953361	9.64025e-05	0.00943048	-6.73162e-06	2.18054	2.20423
2841.6	2.43259	1.38305	5.55957e-05	5.20513e-05	0.339481	0.5399	2.06508	1.52518	1.40211	0.00954374	0.954374	0.0322099	0.102418	2.23271	0.00619644	0.0068899	0.00966041	0.000116672	0.00955454	1.07961e-05	2.20574	2.22998
2842.56	2.43259	1.38396	5.56452e-05	5.20337e-05	0.339481	0.539608	2.06771	1.5281	1.4039	0.00968556	0.968556	0.0326887	0.10394	2.2659	0.00628855	0.00699854	0.00982524	0.000139684	0.00971575	3.01917e-05	2.23368	2.25859
2843.52	2.4326	1.38398	5.56282e-05	5.2016e-05	0.33948	0.5396	2.06779	1.52819	1.40395	0.00986655	0.986655	0.0332292	0.105659	2.30336	0.00639252	0.00711209	0.00998501	0.000118462	0.00987196	5.40677e-06	2.27603	2.30189
2844.49	2.4326	1.38401	5.56113e-05	5.19984e-05	0.33948	0.539592	2.06787	1.52828	1.404	0.0100816	1.00816	0.033838	0.107595	2.34556	0.00650964	0.00724019	0.0101652	8.36732e-05	0.0100481	-3.34678e-05	2.32626	2.35326
2845.45	2.4326	1.38404	5.55944e-05	5.19808e-05	0.339479	0.539584	2.06795	1.52836	1.40405	0.0103199	1.03199	0.0345058	0.109718	2.39185	0.00663811	0.00738083	0.0103631	4.31189e-05	0.0102414	-7.85897e-05	2.3819	2.4102
2846.42	2.4326	1.38494	5.56441e-05	5.19632e-05	0.339479	0.539288	2.07059	1.5313	1.40584	0.0105695	1.05695	0.0352024	0.111933	2.44014	0.00677212	0.00753656	0.0105952	2.5753e-05	0.010468	-0.000101425	2.43421	2.46383
2847.38	2.43261	1.38497	5.56272e-05	5.19456e-05	0.339479	0.53928	2.07066	1.53139	1.40589	0.0108183	1.08183	0.0358793	0.114085	2.48706	0.00690234	0.00767916	0.0107961	-2.22307e-05	0.0106641	-0.000154237	2.49218	2.52322
2848.35	2.43261	1.385	5.56103e-05	5.1928e-05	0.339478	0.539272	2.07074	1.53147	1.40594	0.0110551	1.10552	0.0364807	0.115998	2.52875	0.00701804	0.0078055	0.0109741	-8.10579e-05	0.0108377	-0.000217417	2.54743	2.57985
2849.31	2.43261	1.38502	5.55934e-05	5.19104e-05	0.339478	0.539264	2.07082	1.53156	1.40599	0.0112681	1.12681	0.0369594	0.11752	2.56193	0.00711013	0.00790552	0.0111151	-0.000152943	0.0109753	-0.0002928	2.59718	2.63088
2850.27	2.43261	1.38505	5.55765e-05	5.18928e-05	0.339477	0.539255	2.0709	1.53164	1.40605	0.0114439	1.14439	0.0372916	0.118576	2.58496	0.00717404	0.00797416	0.011212	-0.000231836	0.0110697	-0.000374121	2.63841	2.67317
2851.24	2.43262	1.38595	5.56265e-05	5.18753e-05	0.339477	0.538956	2.07354	1.53459	1.40784	0.0115692	1.15692	0.0374831	0.119185	2.59823	0.00721088	0.00802232	0.0112941	-0.000275099	0.0111498	-0.000419457	2.66152	2.69697
2852.2	2.43262	1.38598	5.56096e-05	5.18578e-05	0.339476	0.538947	2.07362	1.53468	1.40789	0.0116344	1.16344	0.0375655	0.119447	2.60394	0.00722672	0.0080375	0.0113159	-0.000318445	0.011171	-0.000463357	2.67722	2.71308
2853.17	2.43262	1.38601	5.55928e-05	5.18402e-05	0.339476	0.538939	2.0737	1.53476	1.40794	0.0116386	1.16386	0.0375838	0.119505	2.60521	0.00723024	0.00803898	0.0113184	-0.000320208	0.0111734	-0.000465182	2.67891	2.71481
2854.13	2.43262	1.38604	5.55759e-05	5.18227e-05	0.339475	0.538931	2.07378	1.53485	1.40799	0.011595	1.1595	0.0375823	0.1195	2.6051	0.00722995	0.00803622	0.0113149	-0.000280085	0.01117	-0.000424971	2.66959	2.70523
2855.1	2.43262	1.38694	5.56262e-05	5.18052e-05	0.339475	0.538627	2.07643	1.5378	1.40979	0.0115299	1.15299	0.0375946	0.11954	2.60596	0.00723232	0.00804613	0.0113433	-0.000186557	0.0111977	-0.000332166	2.64882	2.68398
2856.06	2.43263	1.38697	5.56093e-05	5.17877e-05	0.339474	0.538619	2.07651	1.53789	1.40984	0.0114751	1.14751	0.0376402	0.119685	2.60912	0.0072411	0.00805345	0.0113541	-0.000121	0.0112082	-0.000266881	2.63693	2.67177
2857.02	2.43263	1.38699	5.55925e-05	5.17703e-05	0.339474	0.538611	2.07658	1.53797	1.40989	0.0114549	1.14549	0.0377262	0.119958	2.61508	0.00725763	0.0080694	0.011377	-7.79146e-05	0.0112305	-0.00022438	2.63299	2.66771
2857.99	2.43263	1.38702	5.55757e-05	5.17528e-05	0.339473	0.538603	2.07666	1.53806	1.40994	0.0114749	1.14749	0.0378515	0.120356	2.62377	0.00728175	0.00809376	0.0114117	-6.31548e-05	0.0112644	-0.00021051	2.63829	2.67315
2858.95	2.43263	1.38705	5.55589e-05	5.17353e-05	0.339473	0.538594	2.07674	1.53815	1.40999	0.0115199	1.15199	0.0380115	0.120865	2.63486	0.00731252	0.00812551	0.0114569	-6.3016e-05	0.0113084	-0.00021153	2.64935	2.68449
2859.92	2.43264	1.38795	5.56094e-05	5.17179e-05	0.339472	0.538287	2.0794	1.54111	1.41179	0.0115638	1.15638	0.0382002	0.121465	2.64794	0.00734883	0.00817328	0.011539	-2.48227e-05	0.0113883	-0.000175453	2.65364	2.68897
2860.88	2.43264	1.38798	5.55926e-05	5.17005e-05	0.339472	0.538278	2.07947	1.5412	1.41184	0.0115855	1.15855	0.038412	0.122138	2.66262	0.00738957	0.0082161	0.0115999	1.43207e-05	0.0114477	-0.000137889	2.65933	2.6948
2861.84	2.43264	1.38801	5.55758e-05	5.1683e-05	0.339471	0.53827	2.07955	1.54128	1.4119	0.0115826	1.15826	0.0386425	0.122871	2.6786	0.00743391	0.0082629	0.0116664	8.37852e-05	0.0115124	-7.01596e-05	2.65936	2.69482
2862.81	2.43264	1.38803	5.5559e-05	5.16656e-05	0.339471	0.538262	2.07963	1.54137	1.41195	0.0115723	1.15723	0.0388893	0.123656	2.6957	0.00748138	0.00831317	0.0117378	0.000165439	0.0115819	9.62098e-06	2.65771	2.69312
2863.77	2.43265	1.38806	5.55423e-05	5.16482e-05	0.33947	0.538253	2.07971	1.54146	1.412	0.0115819	1.15819	0.0391512	0.124489	2.71386	0.00753177	0.00836664	0.0118137	0.000231804	0.0116559	7.39819e-05	2.66061	2.69609
2864.74	2.43265	1.38896	5.5593e-05	5.16309e-05	0.33947	0.537942	2.08237	1.54443	1.4138	0.0116327	1.16327	0.0394278	0.125369	2.73304	0.00758499	0.00843345	0.0119232	0.000290531	0.0117625	0.000129795	2.66644	2.70215
2865.7	2.43265	1.38899	5.55763e-05	5.16135e-05	0.339469	0.537934	2.08245	1.54451	1.41385	0.0117296	1.17296	0.0397182	0.126292	2.75316	0.00764085	0.008493	0.0120079	0.000278222	0.0118448	0.000115216	2.68937	2.72569
2866.67	2.43265	1.38902	5.55595e-05	5.15961e-05	0.339469	0.537925	2.08253	1.5446	1.4139	0.0118603	1.18603	0.0400205	0.127253	2.77411	0.007699	0.00855506	0.012096	0.000235732	0.0119306	7.03453e-05	2.72005	2.75719
2867.63	2.43266	1.38905	5.55428e-05	5.15788e-05	0.339468	0.537917	2.0826	1.54469	1.41396	0.0120035	1.20035	0.040333	0.128247	2.79578	0.00775913	0.00861928	0.0121873	0.000183808	0.0120194	1.59399e-05	2.75361	2.79167
2868.59	2.43266	1.38995	5.55938e-05	5.15614e-05	0.339468	0.537602	2.08527	1.54766	1.41576	0.01214	1.214	0.0406554	0.129272	2.81812	0.00782114	0.00869614	0.0123117	0.000171674	0.0121404	3.93708e-07	2.77883	2.81767
2869.56	2.43266	1.38998	5.55771e-05	5.15441e-05	0.339467	0.537593	2.08535	1.54775	1.41581	0.0122599	1.22599	0.0409881	0.13033	2.84119	0.00788515	0.00876468	0.0124091	0.000149234	0.0122352	-2.47433e-05	2.80702	2.84664
2870.52	2.43266	1.39	5.55604e-05	5.15268e-05	0.339467	0.537585	2.08542	1.54784	1.41586	0.0123634	1.23634	0.0413324	0.131424	2.86505	0.00795138	0.00883564	0.0125101	0.000146634	0.0123333	-3.01584e-05	2.83147	2.87177
2871.49	2.43267	1.39003	5.55437e-05	5.15095e-05	0.339466	0.537576	2.0855	1.54793	1.41592	0.0124573	1.24573	0.0416881	0.132555	2.88971	0.00801981	0.008909	0.0126144	0.000157113	0.0124347	-2.26119e-05	2.85372	2.89464
2872.45	2.43267	1.39006	5.5527e-05	5.14922e-05	0.339466	0.537567	2.08558	1.54802	1.41597	0.0125502	1.25502	0.0420531	0.133716	2.91501	0.00809002	0.0089843	0.0127215	0.000171309	0.0125387	-1.14514e-05	2.87575	2.91731
2873.42	2.43267	1.39096	5.55783e-05	5.14749e-05	0.339465	0.537249	2.08825	1.551	1.41778	0.0126499	1.26499	0.0424239	0.134895	2.94071	0.00816136	0.00907189	0.0128619	0.000212045	0.0126751	2.52672e-05	2.89223	2.93435
2874.38	2.43267	1.39099	5.55616e-05	5.14577e-05	0.339465	0.53724	2.08833	1.55109	1.41783	0.0127617	1.27617	0.0427969	0.136081	2.96657	0.00823313	0.00914892	0.0129716	0.000209939	0.0127817	1.99923e-05	2.91856	2.96144
2875.34	2.43268	1.39102	5.5545e-05	5.14404e-05	0.339464	0.537231	2.08841	1.55118	1.41788	0.0128871	1.28871	0.0431705	0.137269	2.99247	0.008305	0.00922602	0.0130814	0.000194286	0.0128882	1.14289e-06	2.94802	2.99176
2876.31	2.43268	1.39104	5.55283e-05	5.14232e-05	0.339464	0.537222	2.08849	1.55126	1.41793	0.0130225	1.30225	0.0435451	0.13846	3.01843	0.00837706	0.00930328	0.0131914	0.000168917	0.012995	-2.74573e-05	2.97978	3.02446
2877.27	2.43268	1.39195	5.55799e-05	5.14059e-05	0.339463	0.5369	2.09116	1.55426	1.41974	0.0131591	1.31591	0.0439233	0.139663	3.04465	0.00844981	0.00939279	0.0133353	0.000176247	0.0131347	-2.43924e-05	3.00441	3.04993
2878.24	2.43268	1.39197	5.55632e-05	5.13887e-05	0.339463	0.536891	2.09124	1.55435	1.41979	0.013285	1.3285	0.0443077	0.140885	3.0713	0.00852377	0.00947216	0.0134485	0.000163527	0.0132445	-4.04974e-05	3.03395	3.08036
2879.2	2.43269	1.392	5.55466e-05	5.13715e-05	0.339462	0.536882	2.09132	1.55443	1.41985	0.0133905	1.33905	0.0447006	0.142134	3.09853	0.00859935	0.00955329	0.0135642	0.000173703	0.0133567	-3.38103e-05	3.05885	3.10601
2880.17	2.43269	1.39203	5.55302e-05	5.13543e-05	0.339462	0.536872	2.09141	1.55453	1.4199	0.0134737	1.34737	0.0451028	0.143413	3.12641	0.00867672	0.0096364	0.0136828	0.000209066	0.0134716	-2.05382e-06	3.07864	3.12639
2881.13	2.43269	1.39206	5.55138e-05	5.13371e-05	0.339461	0.536863	2.09149	1.55463	1.41996	0.0135422	1.35422	0.0455142	0.144721	3.15493	0.00875586	0.00972143	0.0138041	0.000261867	0.0135892	4.70267e-05	3.09508	3.14333
2882.09	2.43269	1.39297	5.55659e-05	5.13199e-05	0.339461	0.536535	2.09418	1.55764	1.42178	0.0136108	1.36108	0.0459343	0.146057	3.18405	0.00883668	0.00982036	0.0139624	0.00035163	0.0137427	0.000131884	3.10386	3.1525
2883.06	2.4327	1.393	5.55495e-05	5.13028e-05	0.33946	0.536525	2.09427	1.55774	1.42184	0.0136949	1.36949	0.0463628	0.14742	3.21375	0.00891912	0.00990906	0.0140891	0.000394213	0.0138654	0.000170503	3.12383	3.17308
2884.02	2.4327	1.39303	5.55332e-05	5.12856e-05	0.33946	0.536515	2.09436	1.55784	1.4219	0.0138035	1.38035	0.0467998	0.148809	3.24404	0.00900318	0.00999951	0.0142183	0.000414792	0.0139905	0.000187005	3.1494	3.19945
2884.99	2.4327	1.39306	5.55168e-05	5.12685e-05	0.339459	0.536505	2.09444	1.55794	1.42196	0.013936	1.3936	0.0472448	0.150224	3.27489	0.00908879	0.0100916	0.0143499	0.000413854	0.0141179	0.000181878	3.18044	3.23147
2885.95	2.4327	1.39396	5.55692e-05	5.12513e-05	0.339459	0.536174	2.09713	1.56096	1.42378	0.014084	1.4084	0.0476977	0.151664	3.30628	0.00917592	0.010198	0.0145197	0.000435678	0.0142822	0.000198239	3.20707	3.25908
2886.91	2.43271	1.39399	5.55528e-05	5.12342e-05	0.339458	0.536164	2.09722	1.56106	1.42384	0.0142367	1.42367	0.0481573	0.153126	3.33814	0.00926434	0.0102932	0.0146559	0.000419181	0.014414	0.000177316	3.24267	3.29581
2887.88	2.43271	1.39402	5.55365e-05	5.12171e-05	0.339458	0.536153	2.09731	1.56116	1.4239	0.0143867	1.43867	0.0486225	0.154605	3.37039	0.00935383	0.0103896	0.0147937	0.000407008	0.0145473	0.000160623	3.27766	3.33195
2888.84	2.43271	1.39405	5.55202e-05	5.12e-05	0.339457	0.536143	2.0974	1.56126	1.42396	0.014533	1.4533	0.0490924	0.156099	3.40295	0.00944422	0.0104869	0.0149329	0.000399882	0.0146819	0.000148892	3.31183	3.36724
2889.81	2.43271	1.39496	5.55728e-05	5.11829e-05	0.339457	0.535808	2.10009	1.56429	1.42578	0.0146808	1.46808	0.0495666	0.157607	3.43583	0.00953545	0.0105982	0.0151108	0.00042999	0.0148539	0.000173051	3.33806	3.39448
2890.77	2.43272	1.39499	5.55565e-05	5.11659e-05	0.339456	0.535798	2.10018	1.56439	1.42584	0.014838	1.4838	0.0500462	0.159132	3.46907	0.00962772	0.0106976	0.0152531	0.000415149	0.0149914	0.000153402	3.37465	3.4323
2891.74	2.43272	1.39502	5.55402e-05	5.11488e-05	0.339456	0.535787	2.10027	1.56448	1.4259	0.0150098	1.50098	0.0505328	0.160679	3.5028	0.00972133	0.0107985	0.0153976	0.000387768	0.0151309	0.000121099	3.41459	3.4736
2892.7	2.43272	1.39505	5.5524e-05	5.11318e-05	0.339455	0.535777	2.10036	1.56458	1.42596	0.0151948	1.51948	0.0510275	0.162252	3.53709	0.00981649	0.010901	0.0155444	0.000349571	0.0152727	7.78521e-05	3.45755	3.51803
2893.66	2.43272	1.39596	5.55768e-05	5.11147e-05	0.339455	0.535438	2.10306	1.56762	1.42779	0.0153836	1.53836	0.05153	0.16385	3.57193	0.00991317	0.0110189	0.0157326	0.000348986	0.0154543	7.07252e-05	3.49269	3.55455
2894.63	2.43273	1.39599	5.55606e-05	5.10977e-05	0.339454	0.535428	2.10315	1.56772	1.42785	0.0155621	1.55621	0.0520389	0.165468	3.6072	0.0100111	0.0111244	0.015884	0.000321859	0.0156004	3.82812e-05	3.53411	3.59743
2895.59	2.43273	1.39602	5.55443e-05	5.10807e-05	0.339454	0.535417	2.10324	1.56782	1.4279	0.0157184	1.57184	0.0525526	0.167101	3.64281	0.0101099	0.0112309	0.0160367	0.000318307	0.0157477	2.93145e-05	3.5705	3.63512
2896.56	2.43273	1.39605	5.55281e-05	5.10637e-05	0.339453	0.535407	2.10333	1.56792	1.42796	0.0158499	1.58499	0.05307	0.168747	3.67868	0.0102094	0.0113382	0.0161905	0.000340624	0.015896	4.61295e-05	3.60128	3.667
2897.52	2.43273	1.39695	5.55812e-05	5.10467e-05	0.339453	0.535064	2.10603	1.57097	1.4298	0.0159671	1.59671	0.0535924	0.170408	3.71488	0.0103099	0.0114608	0.0163866	0.000419457	0.016085	0.000117876	3.61979	3.68633
2898.49	2.43274	1.39698	5.5565e-05	5.10297e-05	0.339452	0.535053	2.10612	1.57107	1.42985	0.0160897	1.60897	0.054122	0.172092	3.7516	0.0104118	0.0115706	0.0165443	0.000454633	0.016237	0.000147289	3.6485	3.71609
2899.45	2.43274	1.39702	5.55488e-05	5.10127e-05	0.339452	0.535043	2.10621	1.57117	1.42991	0.0162387	1.62387	0.0546615	0.173807	3.78899	0.0105156	0.0116826	0.016705	0.000466345	0.0163918	0.000153075	3.68322	3.75208
2900.41	2.43274	1.39737	5.5558e-05	5.09958e-05	0.339451	0.53491	2.10726	1.57235	1.43062	0.0164256	1.64256	0.0552125	0.175559	3.82719	0.0106216	0.0118023	0.0168846	0.000459014	0.0165647	0.000139058	3.72314	3.79355
2901.38	2.43274	1.39761	5.55588e-05	5.09788e-05	0.339451	0.534817	2.10798	1.57317	1.43111	0.0166463	1.66463	0.0557758	0.17735	3.86623	0.01073	0.0119229	0.017063	0.00041669	0.0167363	9.00254e-05	3.77182	3.8441
2902.34	2.43275	1.39785	5.55596e-05	5.09619e-05	0.33945	0.534724	2.10871	1.57399	1.43161	0.0168825	1.68825	0.0563513	0.17918	3.90613	0.0108407	0.0120461	0.0172452	0.000362724	0.0169116	2.91349e-05	3.82397	3.89829
2903.31	2.43275	1.3981	5.55604e-05	5.0945e-05	0.33945	0.534631	2.10944	1.57481	1.4321	0.0171109	1.71109	0.0569402	0.181053	3.94695	0.010954	0.0121721	0.0174317	0.000320814	0.017091	-1.99351e-05	3.87431	3.95063
2904.27	2.43275	1.39834	5.55613e-05	5.0928e-05	0.339449	0.534538	2.11017	1.57563	1.43259	0.0173146	1.73146	0.0575452	0.182976	3.98889	0.0110704	0.0123017	0.0176233	0.000308653	0.0172751	-3.95266e-05	3.91902	3.99715
2905.24	2.43275	1.39859	5.55621e-05	5.09111e-05	0.339449	0.534444	2.1109	1.57645	1.43308	0.0174919	1.74919	0.058171	0.184966	4.03226	0.0111907	0.0124356	0.0178213	0.000329406	0.0174654	-2.65383e-05	3.95773	4.03743
2906.2	2.43276	1.39883	5.5563e-05	5.08942e-05	0.339448	0.53435	2.11163	1.57728	1.43358	0.0176578	1.76578	0.0588238	0.187042	4.07751	0.0113163	0.0125754	0.0180278	0.000369999	0.0176637	5.86937e-06	3.99383	4.07502
2907.16	2.43276	1.39907	5.5564e-05	5.08774e-05	0.339448	0.534256	2.11236	1.5781	1.43407	0.0178366	1.78366	0.059512	0.18923	4.12521	0.0114487	0.0127227	0.0182453	0.000408675	0.0178724	3.58281e-05	4.03281	4.11563
2908.13	2.43276	1.39932	5.55649e-05	5.08605e-05	0.339447	0.534162	2.11309	1.57893	1.43456	0.0180507	1.80507	0.0602455	0.191562	4.17606	0.0115898	0.0128797	0.0184768	0.000426116	0.0180946	4.38765e-05	4.07975	4.16453
2909.09	2.43276	1.39956	5.55659e-05	5.08436e-05	0.339447	0.534067	2.11382	1.57975	1.43506	0.0183098	1.83098	0.0610349	0.194072	4.23078	0.0117417	0.0130487	0.0187257	0.00041589	0.0183332	2.34288e-05	4.13681	4.22402
2910.06	2.43277	1.3998	5.55668e-05	5.08268e-05	0.339446	0.533972	2.11455	1.58058	1.43555	0.0186067	1.86067	0.0618881	0.196785	4.28992	0.0119058	0.0132314	0.0189943	0.000387629	0.0185907	-1.6012e-05	4.20237	4.29239
2911.02	2.43277	1.40005	5.55679e-05	5.081e-05	0.339446	0.533877	2.11528	1.5814	1.43605	0.0189224	1.89224	0.0628058	0.199703	4.35353	0.0120824	0.0134278	0.019283	0.000360582	0.0188672	-5.52433e-05	4.27213	4.36519
2911.99	2.43277	1.40029	5.55689e-05	5.07931e-05	0.339445	0.533781	2.11601	1.58223	1.43654	0.0192352	1.92352	0.0637772	0.202792	4.42087	0.0122692	0.0136358	0.0195883	0.000353132	0.0191594	-7.57723e-05	4.34117	4.43731
2912.95	2.43278	1.40054	5.55699e-05	5.07763e-05	0.339445	0.533686	2.11674	1.58306	1.43704	0.0195312	1.95312	0.0647774	0.205972	4.4902	0.0124616	0.0138499	0.0199028	0.000371555	0.0194602	-7.10235e-05	4.40637	4.50546
2913.91	2.43278	1.40078	5.5571e-05	5.07595e-05	0.339444	0.53359	2.11748	1.58389	1.43753	0.0198082	1.98082	0.0657704	0.20913	4.55903	0.0126527	0.0140624	0.0202152	0.000407002	0.0197588	-4.93701e-05	4.46724	4.56912
2914.88	2.43278	1.40102	5.55721e-05	5.07427e-05	0.339444	0.533493	2.11821	1.58472	1.43803	0.0200736	2.00736	0.0667158	0.212136	4.62457	0.0128346	0.0142649	0.0205133	0.000439658	0.0200435	-3.00646e-05	4.52545	4.63003
2915.84	2.43278	1.40127	5.55732e-05	5.07259e-05	0.339443	0.533397	2.11894	1.58554	1.43852	0.020338	2.0338	0.0675779	0.214877	4.68432	0.0130004	0.0144495	0.0207859	0.0004479	0.0203038	-3.41977e-05	4.58338	4.6907
2916.81	2.43279	1.40151	5.55744e-05	5.07092e-05	0.339443	0.5333	2.11967	1.58637	1.43902	0.020609	2.0609	0.0683338	0.217281	4.73672	0.0131458	0.0146114	0.0210261	0.000417075	0.0205329	-7.60533e-05	4.64276	4.75292
2917.77	2.43279	1.40176	5.55756e-05	5.06924e-05	0.339442	0.533203	2.12041	1.5872	1.43951	0.0208888	2.08888	0.0689773	0.219327	4.78133	0.0132696	0.0147493	0.0212318	0.000343038	0.0207292	-0.000159637	4.70408	4.8172
2918.73	2.43279	1.402	5.55768e-05	5.06757e-05	0.339442	0.533106	2.12114	1.58804	1.44001	0.0211739	2.11739	0.0695181	0.221047	4.81881	0.0133737	0.0148653	0.0214061	0.000232241	0.0208953	-0.000278589	4.76653	4.88273
2919.7	2.43279	1.402	5.55582e-05	5.06589e-05	0.339441	0.533107	2.12114	1.58803	1.44001	0.0214564	2.14564	0.0699767	0.222505	4.85061	0.0134619	0.0149584	0.0215401	8.37272e-05	0.021023	-0.000433415	4.83175	4.95111
2920.66	2.4328	1.40227	5.55614e-05	5.06422e-05	0.339441	0.532999	2.12195	1.58895	1.44055	0.021725	2.1725	0.0703775	0.223779	4.87838	0.013539	0.0150449	0.021673	-5.20487e-05	0.0211495	-0.000575486	4.8901	5.01241
2921.63	2.4328	1.40254	5.55647e-05	5.06255e-05	0.33944	0.532892	2.12275	1.58986	1.4411	0.0219674	2.19674	0.0707432	0.224942	4.90373	0.0136093	0.015124	0.0217951	-0.0001723	0.0212658	-0.000701559	4.9425	5.0675
2922.59	2.4328	1.4028	5.55679e-05	5.06088e-05	0.33944	0.532784	2.12356	1.59078	1.44164	0.0221732	2.21732	0.0710917	0.22605	4.92789	0.0136764	0.0151994	0.0219121	-0.000261137	0.0213772	-0.000796	4.98662	5.11392
2923.56	2.4328	1.40307	5.55712e-05	5.05921e-05	0.339439	0.532675	2.12437	1.5917	1.44219	0.0223383	2.23383	0.0714356	0.227144	4.95173	0.0137425	0.0152738	0.0220277	-0.000310579	0.0214873	-0.00085101	5.02155	5.15069
2924.52	2.43281	1.40334	5.55745e-05	5.05754e-05	0.339439	0.532566	2.12518	1.59261	1.44274	0.0224669	2.24669	0.0717833	0.228249	4.97583	0.0138094	0.015349	0.0221446	-0.000322271	0.0215985	-0.000868361	5.04824	5.17882
2925.48	2.43281	1.40361	5.55778e-05	5.05588e-05	0.339438	0.532457	2.12599	1.59353	1.44329	0.0225704	2.25704	0.0721403	0.229384	5.00058	0.0138781	0.0154263	0.0222645	-0.000305857	0.0217126	-0.000857779	5.06927	5.201
2926.45	2.43281	1.40388	5.55812e-05	5.05421e-05	0.339438	0.532348	2.1268	1.59445	1.44383	0.0226633	2.26633	0.0725111	0.230563	5.02628	0.0139494	0.0155065	0.0223888	-0.000274463	0.0218308	-0.000832463	5.0879	5.22065
2927.41	2.43281	1.40415	5.55846e-05	5.05254e-05	0.339437	0.532238	2.12761	1.59537	1.44438	0.022757	2.2757	0.0728988	0.231796	5.05316	0.014024	0.0155904	0.0225185	-0.000238525	0.0219541	-0.000802897	5.10668	5.24048
2928.38	2.43282	1.40441	5.5588e-05	5.05088e-05	0.339437	0.532128	2.12842	1.59629	1.44493	0.0228556	2.28556	0.0733055	0.233089	5.08135	0.0141023	0.0156783	0.0226541	-0.000201518	0.022083	-0.000772595	5.12655	5.26145
2929.34	2.43282	1.40468	5.55914e-05	5.04922e-05	0.339436	0.532018	2.12923	1.59721	1.44548	0.0229549	2.29549	0.0737318	0.234445	5.1109	0.0141843	0.0157705	0.0227959	-0.000159021	0.0222178	-0.000737148	5.14655	5.28256
2930.31	2.43282	1.40495	5.55949e-05	5.04756e-05	0.339436	0.531907	2.13004	1.59814	1.44603	0.0230439	2.30439	0.0741773	0.235861	5.14178	0.01427	0.0158668	0.0229437	-0.000100153	0.0223582	-0.000685677	5.16422	5.30123
2931.27	2.43282	1.40522	5.55984e-05	5.0459e-05	0.339435	0.531796	2.13086	1.59906	1.44658	0.0231111	2.31111	0.0746412	0.237336	5.17393	0.0143592	0.015967	0.0230975	-1.36411e-05	0.0225042	-0.000606903	5.17699	5.31474
2932.23	2.43283	1.40549	5.56019e-05	5.04424e-05	0.339435	0.531685	2.13167	1.59998	1.44712	0.0231519	2.31519	0.0751226	0.238867	5.2073	0.0144518	0.016071	0.0232567	0.00010483	0.0226554	-0.000496501	5.18383	5.322
2933.2	2.43283	1.40576	5.56055e-05	5.04258e-05	0.339434	0.531573	2.13248	1.60091	1.44767	0.0231757	2.31757	0.075621	0.240452	5.24185	0.0145477	0.0161787	0.0234214	0.00024572	0.0228117	-0.00036401	5.18686	5.32526
2934.16	2.43283	1.40602	5.56091e-05	5.04092e-05	0.339434	0.531461	2.13329	1.60183	1.44822	0.0232061	2.32061	0.0761364	0.242091	5.27758	0.0146469	0.01629	0.0235915	0.000385415	0.0229731	-0.000233049	5.19136	5.33005
2935.13	2.43283	1.40629	5.56127e-05	5.03927e-05	0.339433	0.531349	2.13411	1.60276	1.44877	0.0232735	2.32735	0.0766689	0.243784	5.31449	0.0147493	0.016405	0.0237671	0.00049357	0.0231395	-0.000133971	5.20412	5.34356
2936.09	2.43284	1.40656	5.56163e-05	5.03761e-05	0.339433	0.531237	2.13492	1.60368	1.44932	0.0233993	2.33993	0.0772187	0.245532	5.3526	0.0148551	0.0165237	0.0239482	0.000548888	0.0233112	-8.80845e-05	5.22992	5.37081
2937.06	2.43284	1.40683	5.562e-05	5.03596e-05	0.339432	0.531124	2.13573	1.60461	1.44987	0.0235828	2.35828	0.0777863	0.247337	5.39194	0.0149643	0.0166462	0.0241349	0.000552145	0.0234882	-9.4624e-05	5.26859	5.41163
2938.02	2.43284	1.4071	5.56237e-05	5.0343e-05	0.339432	0.53101	2.13655	1.60554	1.45043	0.0237987	2.37987	0.0783714	0.249197	5.4325	0.0150768	0.0167726	0.0243274	0.000528662	0.0236704	-0.000128275	5.31445	5.46006
2938.98	2.43284	1.40737	5.56274e-05	5.03265e-05	0.339431	0.530897	2.13736	1.60647	1.45098	0.024009	2.4009	0.0789739	0.251113	5.47427	0.0151927	0.0169026	0.0245253	0.000516327	0.0238578	-0.000151151	5.35902	5.50715
2939.95	2.43285	1.40763	5.56311e-05	5.031e-05	0.339431	0.530783	2.13818	1.6074	1.45153	0.0241834	2.41834	0.0795931	0.253082	5.51719	0.0153119	0.0170363	0.0247287	0.000545287	0.0240503	-0.000133105	5.39553	5.54575
2940.91	2.43285	1.4079	5.56349e-05	5.02935e-05	0.33943	0.530669	2.13899	1.60833	1.45208	0.0243142	2.43142	0.0802289	0.255104	5.56126	0.0154342	0.0171736	0.0249374	0.000623185	0.0242477	-6.64948e-05	5.42229	5.57407
2941.88	2.43285	1.40817	5.56387e-05	5.0277e-05	0.33943	0.530554	2.13981	1.60926	1.45263	0.0244185	2.44185	0.0808812	0.257178	5.60647	0.0155596	0.0173144	0.0251514	0.000732885	0.02445	3.15379e-05	5.4431	5.59613
2942.84	2.43285	1.40844	5.56425e-05	5.02606e-05	0.339429	0.530439	2.14063	1.61019	1.45318	0.024526	2.4526	0.0815504	0.259306	5.65286	0.0156884	0.0174588	0.0253709	0.000844874	0.0246575	0.000131462	5.46461	5.61892
2943.8	2.43286	1.40871	5.56464e-05	5.02441e-05	0.339429	0.530324	2.14144	1.61112	1.45374	0.0246643	2.46643	0.0822373	0.26149	5.70047	0.0158205	0.0176071	0.0255961	0.000931771	0.0248702	0.000205877	5.49296	5.64894
2944.77	2.43286	1.40898	5.56503e-05	5.02277e-05	0.339428	0.530208	2.14226	1.61205	1.45429	0.0248482	2.48482	0.0829423	0.263731	5.74934	0.0159561	0.0177593	0.0258271	0.000978911	0.0250883	0.000240103	5.53143	5.68967
2945.73	2.43286	1.40924	5.56542e-05	5.02112e-05	0.339428	0.530092	2.14308	1.61299	1.45484	0.0250798	2.50798	0.0836651	0.26603	5.79945	0.0160952	0.0179153	0.0260639	0.000984126	0.0253118	0.000231968	5.58047	5.7416
2946.7	2.43286	1.40951	5.56581e-05	5.01948e-05	0.339427	0.529976	2.1439	1.61392	1.45539	0.025351	2.5351	0.0844047	0.268382	5.85072	0.0162375	0.018075	0.0263062	0.000955209	0.0255403	0.000189274	5.63827	5.80283
2947.66	2.43287	1.40978	5.56621e-05	5.01784e-05	0.339427	0.529859	2.14472	1.61486	1.45595	0.0256456	2.56456	0.0851609	0.270786	5.90313	0.016383	0.0182382	0.0265539	0.00090827	0.0257737	0.000128127	5.70122	5.86955
2948.63	2.43287	1.41005	5.56661e-05	5.0162e-05	0.339426	0.529743	2.14553	1.61579	1.4565	0.0259401	2.59401	0.0859335	0.273242	5.95668	0.0165316	0.018405	0.0268069	0.000866769	0.0260121	7.19833e-05	5.76408	5.93622
2949.59	2.43287	1.41032	5.56701e-05	5.01456e-05	0.339426	0.529625	2.14635	1.61673	1.45706	0.0262078	2.62078	0.0867231	0.275753	6.01142	0.0166835	0.0185755	0.0270655	0.000857655	0.0262556	4.77679e-05	5.82093	5.99656
2950.55	2.43287	1.41059	5.56742e-05	5.01292e-05	0.339425	0.529508	2.14717	1.61766	1.45761	0.0264301	2.64301	0.08753	0.278319	6.06735	0.0168387	0.0187496	0.0273297	0.000899553	0.0265042	7.40952e-05	5.86765	6.04619
2951.52	2.43288	1.41085	5.56783e-05	5.01128e-05	0.339425	0.52939	2.14799	1.6186	1.45816	0.0266092	2.66092	0.0883527	0.280935	6.12438	0.016997	0.0189273	0.0275991	0.000989857	0.0267576	0.000148376	5.90473	6.08562
2952.48	2.43288	1.41112	5.56824e-05	5.00964e-05	0.339424	0.529272	2.14881	1.61954	1.45872	0.0267722	2.67722	0.0891879	0.283591	6.18228	0.0171577	0.0191076	0.0278726	0.0011004	0.0270147	0.0002425	5.9382	6.12123
2953.45	2.43288	1.41139	5.56865e-05	5.00801e-05	0.339424	0.529153	2.14963	1.62048	1.45927	0.0269585	2.69585	0.0900302	0.286269	6.24066	0.0173197	0.0192895	0.0281486	0.00119013	0.027274	0.000315502	5.9768	6.16231
2954.41	2.43288	1.41166	5.56907e-05	5.00637e-05	0.339423	0.529034	2.15045	1.62142	1.45983	0.0271973	2.71973	0.0908741	0.288952	6.29916	0.0174821	0.0194717	0.0284254	0.00122811	0.0275339	0.000336557	6.027	6.21572
2955.38	2.43289	1.41193	5.56949e-05	5.00474e-05	0.339423	0.528915	2.15128	1.62236	1.46038	0.0274877	2.74877	0.0917152	0.291627	6.35746	0.0176439	0.0196535	0.0287016	0.00121389	0.027793	0.000305295	6.08858	6.28126
2956.34	2.43289	1.4122	5.56991e-05	5.00311e-05	0.339422	0.528795	2.1521	1.6233	1.46094	0.0277979	2.77979	0.0925518	0.294287	6.41545	0.0178048	0.0198342	0.0289766	0.00117872	0.0280509	0.000253004	6.15448	6.35145
2957.3	2.43289	1.41246	5.57034e-05	5.00148e-05	0.339422	0.528675	2.15292	1.62424	1.4615	0.0280833	2.80833	0.0933841	0.296933	6.47314	0.0179649	0.0200141	0.0292505	0.00116725	0.0283076	0.000224319	6.21483	6.41577
2958.27	2.43289	1.41273	5.57076e-05	4.99985e-05	0.339421	0.528555	2.15374	1.62519	1.46205	0.028314	2.8314	0.0942135	0.29957	6.53063	0.0181245	0.0201934	0.0295238	0.00120983	0.0285636	0.000249579	6.26302	6.46718
2959.23	2.4329	1.413	5.5712e-05	4.99822e-05	0.339421	0.528435	2.15457	1.62613	1.46261	0.0284908	2.84908	0.0950411	0.302202	6.588	0.0182837	0.0203724	0.0297968	0.00130605	0.0288191	0.000328341	6.29924	6.50586
2960.2	2.4329	1.41332	5.57204e-05	4.99659e-05	0.33942	0.528291	2.15554	1.62725	1.46327	0.0286423	2.86423	0.0958678	0.304831	6.64531	0.0184427	0.0205527	0.0300741	0.00143182	0.0290785	0.000436239	6.32893	6.53763
2961.16	2.4329	1.41363	5.57289e-05	4.99496e-05	0.33942	0.528148	2.15651	1.62837	1.46393	0.0288063	2.88063	0.0966942	0.307458	6.70259	0.0186017	0.0207331	0.0303517	0.00154537	0.029338	0.000531734	6.36133	6.5723
2962.13	2.43291	1.41395	5.57375e-05	4.99334e-05	0.339419	0.528004	2.15749	1.62948	1.46459	0.0290092	2.90092	0.0975216	0.310089	6.75995	0.0187609	0.0209137	0.0306299	0.00162067	0.029598	0.000588782	6.40227	6.61609
2963.09	2.43291	1.41427	5.5746e-05	4.99171e-05	0.339419	0.527859	2.15846	1.6306	1.46525	0.0292562	2.92562	0.0983523	0.312731	6.81753	0.0189207	0.0210951	0.0309095	0.00165326	0.0298591	0.000602875	6.45288	6.67023
2964.05	2.43291	1.41459	5.57547e-05	4.99009e-05	0.339418	0.527714	2.15944	1.63173	1.46591	0.0295356	2.95356	0.0991902	0.315395	6.87561	0.0190819	0.0212781	0.0311916	0.00165605	0.0301224	0.000586834	6.51056	6.73195
2965.02	2.43291	1.4149	5.57633e-05	4.98846e-05	0.339418	0.527568	2.16042	1.63285	1.46657	0.0298289	2.98289	0.100038	0.31809	6.93437	0.019245	0.0214633	0.0314773	0.0016484	0.0303889	0.000559965	6.57123	6.7969
2965.98	2.43292	1.41522	5.5772e-05	4.98684e-05	0.339417	0.527422	2.16139	1.63397	1.46723	0.0301202	3.01202	0.100896	0.32082	6.99388	0.0194101	0.0216508	0.0317667	0.00164649	0.0306586	0.00053841	6.63138	6.86134
2966.95	2.43292	1.41554	5.57808e-05	4.98522e-05	0.339417	0.527276	2.16237	1.63509	1.46789	0.0303986	3.03986	0.101767	0.32359	7.05426	0.0195777	0.0218412	0.0320604	0.0016618	0.0309322	0.000533614	6.68861	6.9227
2967.91	2.43292	1.41585	5.57895e-05	4.9836e-05	0.339416	0.527129	2.16335	1.63622	1.46855	0.0306563	3.06563	0.102649	0.326394	7.11538	0.0197473	0.0220339	0.0323579	0.00170156	0.0312091	0.00055284	6.74121	6.97914
2968.87	2.43292	1.41617	5.57983e-05	4.98198e-05	0.339416	0.526981	2.16433	1.63735	1.46921	0.0308867	3.08867	0.103541	0.329229	7.17719	0.0199189	0.0222288	0.0326588	0.00177211	0.0314891	0.000602432	6.78775	7.02911
2969.84	2.43293	1.41649	5.58072e-05	4.98037e-05	0.339415	0.526834	2.16531	1.63847	1.46988	0.0310859	3.10859	0.104442	0.332095	7.23968	0.0200923	0.0224259	0.0329632	0.00187734	0.0317722	0.000686281	6.82736	7.0717
2970.8	2.43293	1.4168	5.58161e-05	4.97875e-05	0.339415	0.526685	2.16629	1.6396	1.47054	0.0312573	3.12573	0.105356	0.334999	7.30298	0.020268	0.0226256	0.0332718	0.00201445	0.0320588	0.000801529	6.86082	7.10771
2971.77	2.43293	1.41712	5.5825e-05	4.97713e-05	0.339414	0.526536	2.16727	1.64073	1.4712	0.0314158	3.14158	0.106281	0.337942	7.36714	0.020446	0.022828	0.0335846	0.0021688	0.0323493	0.000933518	6.8914	7.14065
2972.73	2.43293	1.41744	5.5834e-05	4.97552e-05	0.339414	0.526387	2.16825	1.64186	1.47187	0.0315872	3.15872	0.10722	0.340926	7.43218	0.0206265	0.0230332	0.0339018	0.00231462	0.0326437	0.00105647	6.92476	7.17658
2973.7	2.43294	1.41776	5.5843e-05	4.97391e-05	0.339413	0.526237	2.16923	1.64299	1.47253	0.0318016	3.18016	0.108172	0.343955	7.49821	0.0208098	0.0232416	0.034224	0.00242237	0.0329424	0.00114079	6.96749	7.22259
2974.66	2.43294	1.41807	5.58521e-05	4.97229e-05	0.339413	0.526087	2.17021	1.64412	1.47319	0.0320808	3.20808	0.109136	0.347021	7.56505	0.0209953	0.0234526	0.0345502	0.00246942	0.0332447	0.0011639	7.02435	7.28379
2975.62	2.43294	1.41839	5.58612e-05	4.97068e-05	0.339412	0.525936	2.17119	1.64526	1.47386	0.0324273	3.24273	0.110113	0.350127	7.63276	0.0211832	0.0236664	0.0348809	0.00245355	0.0335509	0.00112356	7.09586	7.36078
2976.59	2.43294	1.41871	5.58703e-05	4.96907e-05	0.339412	0.525784	2.17218	1.64639	1.47452	0.0328188	3.28188	0.111102	0.35327	7.70128	0.0213733	0.0238827	0.0352156	0.00239681	0.0338606	0.00104182	7.17712	7.4483
2977.55	2.43295	1.41902	5.58795e-05	4.96746e-05	0.339411	0.525633	2.17316	1.64753	1.47519	0.0332152	3.32152	0.112102	0.356449	7.7706	0.0215657	0.0241016	0.0355545	0.00233927	0.0341739	0.000958748	7.25934	7.53694
2978.52	2.43295	1.41934	5.58887e-05	4.96586e-05	0.339411	0.52548	2.17414	1.64866	1.47585	0.0335744	3.35744	0.113113	0.359664	7.84067	0.0217602	0.024323	0.0358972	0.00232278	0.0344906	0.000916213	7.33333	7.61679
2979.48	2.43295	1.41966	5.58979e-05	4.96425e-05	0.33941	0.525327	2.17513	1.6498	1.47652	0.0338723	3.38723	0.114137	0.362921	7.91167	0.0219573	0.0245473	0.0362446	0.00237229	0.0348114	0.000939084	7.39383	7.68217
2980.45	2.43295	1.41998	5.59072e-05	4.96264e-05	0.33941	0.525174	2.17611	1.65094	1.47719	0.0341151	3.41151	0.115174	0.366217	7.98354	0.0221567	0.0247744	0.0365964	0.00248134	0.035136	0.00102091	7.44223	7.73454
2981.41	2.43296	1.42029	5.59165e-05	4.96104e-05	0.339409	0.52502	2.1771	1.65208	1.47785	0.0343363	3.43363	0.116222	0.369551	8.05622	0.0223584	0.0250041	0.0369524	0.00261613	0.0354642	0.00112791	7.48586	7.78178
2982.37	2.43296	1.42061	5.59259e-05	4.95943e-05	0.339408	0.524866	2.17809	1.65322	1.47852	0.0345799	3.45799	0.117282	0.372922	8.1297	0.0225624	0.0252364	0.0373126	0.0027327	0.035796	0.0012161	7.5343	7.83425
2983.34	2.43296	1.42093	5.59353e-05	4.95783e-05	0.339408	0.524711	2.17907	1.65436	1.47919	0.0348786	3.48786	0.118355	0.376333	8.20406	0.0227687	0.0254715	0.0376772	0.0027986	0.0361316	0.00125303	7.59467	7.89964
2984.3	2.43296	1.42124	5.59448e-05	4.95623e-05	0.339407	0.524556	2.18006	1.6555	1.47986	0.0352381	3.52381	0.11944	0.379783	8.27928	0.0229775	0.0257094	0.0380463	0.00280818	0.0364711	0.00123301	7.66819	7.97928
2985.27	2.43297	1.42156	5.59543e-05	4.95463e-05	0.339407	0.5244	2.18105	1.65665	1.48053	0.0356365	3.56365	0.120536	0.383268	8.35525	0.0231883	0.0259497	0.0384192	0.00278275	0.0368139	0.0011774	7.75007	8.06804
2986.23	2.43297	1.42188	5.59638e-05	4.95303e-05	0.339406	0.524244	2.18204	1.65779	1.4812	0.0360387	3.60387	0.121644	0.38679	8.43203	0.0234014	0.0261926	0.0387964	0.00275772	0.0371603	0.00112158	7.83266	8.15765
2987.2	2.43297	1.4222	5.59734e-05	4.95143e-05	0.339406	0.524087	2.18303	1.65894	1.48186	0.0364156	3.64156	0.12276	0.390341	8.50943	0.0236162	0.0264376	0.0391769	0.00276132	0.0375094	0.00109384	7.90965	8.24126
2988.16	2.43297	1.42251	5.5983e-05	4.94983e-05	0.339405	0.52393	2.18402	1.66009	1.48253	0.036759	3.6759	0.123882	0.393908	8.5872	0.023832	0.0266838	0.0395596	0.00280065	0.0378604	0.00110136	7.97926	8.31695
2989.12	2.43298	1.42283	5.59927e-05	4.94823e-05	0.339405	0.523772	2.18501	1.66123	1.4832	0.0370825	3.70825	0.12501	0.397496	8.6654	0.0240491	0.0269315	0.0399449	0.00286235	0.0382133	0.00113076	8.04446	8.3879
2990.09	2.43298	1.42315	5.60024e-05	4.94664e-05	0.339404	0.523614	2.186	1.66238	1.48387	0.0374109	3.74109	0.126147	0.401109	8.74417	0.0242677	0.027181	0.0403331	0.00292225	0.0385687	0.00115781	8.11063	8.45996
2991.05	2.43298	1.42346	5.60121e-05	4.94504e-05	0.339404	0.523455	2.18699	1.66353	1.48455	0.037765	3.7765	0.127296	0.404762	8.8238	0.0244887	0.0274333	0.0407259	0.00296095	0.038928	0.00116298	8.18227	8.53803
2992.02	2.43299	1.42378	5.60219e-05	4.94345e-05	0.339403	0.523296	2.18798	1.66469	1.48522	0.0381505	3.81505	0.128461	0.408466	8.90456	0.0247128	0.0276892	0.0411244	0.00297393	0.0392921	0.00114164	8.26062	8.62345
2992.98	2.43299	1.4241	5.60317e-05	4.94186e-05	0.339403	0.523137	2.18897	1.66584	1.48589	0.0385564	3.85564	0.129645	0.412233	8.98667	0.0249407	0.0279494	0.0415297	0.00297333	0.0396622	0.00110582	8.34327	8.71363
2993.94	2.43299	1.42441	5.60416e-05	4.94027e-05	0.339402	0.522976	2.18997	1.66699	1.48656	0.0389622	3.89622	0.130846	0.416051	9.06991	0.0251717	0.0282133	0.0419407	0.00297854	0.0400372	0.001075	8.42579	8.80374
2994.91	2.43299	1.42473	5.60515e-05	4.93868e-05	0.339402	0.522816	2.19096	1.66815	1.48723	0.0393489	3.93489	0.132059	0.419906	9.15396	0.025405	0.0284797	0.042356	0.0030071	0.0404157	0.00106682	8.50406	8.88932
2995.87	2.433	1.42505	5.60615e-05	4.93709e-05	0.339401	0.522654	2.19196	1.6693	1.48791	0.0397078	3.97078	0.13328	0.42379	9.23862	0.02564	0.0287483	0.0427747	0.00306689	0.040797	0.00108924	8.57623	8.96829
2996.84	2.433	1.42537	5.60714e-05	4.9355e-05	0.339401	0.522493	2.19295	1.67046	1.48858	0.0400433	4.00433	0.134508	0.427694	9.32372	0.0258761	0.0290182	0.0431959	0.00315263	0.0411803	0.00113704	8.64324	9.04171
2997.8	2.433	1.42568	5.60815e-05	4.93391e-05	0.3394	0.52233	2.19395	1.67162	1.48925	0.0403705	4.03705	0.135743	0.43162	9.40932	0.0261137	0.0292899	0.04362	0.00324952	0.0415659	0.0011954	8.70836	9.11311
2998.77	2.433	1.426	5.60915e-05	4.93232e-05	0.3394	0.522168	2.19494	1.67277	1.48993	0.0407075	4.07075	0.136989	0.435584	9.49573	0.0263535	0.0295642	0.0440484	0.00334091	0.041955	0.00124751	8.77551	9.18679
2999.73	2.43301	1.426	5.60733e-05	4.93074e-05	0.339399	0.522169	2.19494	1.67277	1.48992	0.0410685	4.10685	0.138245	0.439579	9.58282	0.0265952	0.0298256	0.0444378	0.00336934	0.0423084	0.00123993	8.85624	9.27497
3000.69	2.43301	1.42632	5.60834e-05	4.92915e-05	0.339399	0.522006	2.19594	1.67393	1.4906	0.0414582	4.14582	0.139514	0.443611	9.67071	0.0268391	0.0301046	0.0448738	0.00341561	0.0427038	0.00124556	8.93462	9.36107
3001.66	2.43301	1.42663	5.60936e-05	4.92757e-05	0.339398	0.521842	2.19693	1.67509	1.49127	0.0418714	4.18714	0.14079	0.447671	9.75923	0.0270848	0.0303857	0.0453133	0.00344186	0.0431019	0.00123047	9.01795	9.45267
3002.62	2.43301	1.42695	5.61038e-05	4.92599e-05	0.339398	0.521678	2.19793	1.67625	1.49195	0.0422972	4.22972	0.142078	0.451766	9.84849	0.0273325	0.0306692	0.0457567	0.00345954	0.0435033	0.00120607	9.10388	9.5472
3003.59	2.43302	1.42727	5.61141e-05	4.92441e-05	0.339397	0.521513	2.19893	1.67742	1.49262	0.042726	4.2726	0.143378	0.455897	9.93856	0.0275825	0.0309553	0.0462046	0.00347856	0.0439082	0.00118221	9.19033	9.6424
3004.55	2.43302	1.42759	5.61243e-05	4.92283e-05	0.339397	0.521348	2.19993	1.67858	1.4933	0.0431545	4.31545	0.144693	0.46008	10.0298	0.0278356	0.0312451	0.0466582	0.00350365	0.044318	0.00116349	9.2766	9.73749
3005.52	2.43302	1.4279	5.61347e-05	4.92125e-05	0.339396	0.521182	2.20093	1.67975	1.49397	0.0435854	4.35854	0.146025	0.464315	10.1221	0.0280918	0.0315384	0.0471176	0.00353216	0.0447326	0.00114724	9.36326	9.83311
3006.48	2.43302	1.42822	5.6145e-05	4.91967e-05	0.339396	0.521016	2.20193	1.68091	1.49465	0.044022	4.4022	0.147372	0.468597	10.2154	0.0283509	0.0318352	0.0475825	0.00356048	0.0451519	0.00112985	9.45103	9.93003
3007.44	2.43303	1.42854	5.61555e-05	4.91809e-05	0.339395	0.520849	2.20293	1.68208	1.49533	0.0444621	4.44621	0.148727	0.472906	10.3093	0.0286115	0.0321339	0.0480506	0.00358852	0.0455736	0.00111147	9.53942	10.0277
3008.41	2.43303	1.42885	5.61659e-05	4.91651e-05	0.339395	0.520682	2.20393	1.68325	1.496	0.0448976	4.48976	0.150087	0.477231	10.4036	0.0288732	0.0324338	0.0485211	0.00362352	0.045997	0.00109938	9.6267	10.1243
3009.37	2.43303	1.42917	5.61764e-05	4.91494e-05	0.339394	0.520514	2.20493	1.68442	1.49668	0.0453196	4.53196	0.151449	0.481562	10.4981	0.0291353	0.0327343	0.0489928	0.00367322	0.0464211	0.00110147	9.71097	10.2177
3010.34	2.43303	1.42949	5.6187e-05	4.91337e-05	0.339394	0.520345	2.20593	1.68559	1.49736	0.0457273	4.57273	0.152817	0.485911	10.5928	0.0293983	0.0330361	0.0494669	0.00373957	0.0468469	0.00111956	9.79206	10.3076
3011.3	2.43304	1.4298	5.61976e-05	4.91179e-05	0.339393	0.520177	2.20694	1.68676	1.49804	0.0461304	4.61304	0.154194	0.49029	10.6883	0.0296633	0.0333401	0.0499448	0.00381436	0.0472757	0.00114527	9.87204	10.3963
3012.27	2.43304	1.43012	5.62082e-05	4.91022e-05	0.339393	0.520007	2.20794	1.68793	1.49872	0.046544	4.6544	0.155587	0.494721	10.7849	0.0299314	0.0336478	0.0504285	0.00388449	0.0477093	0.00116529	9.95416	10.4876
3013.23	2.43304	1.43044	5.62189e-05	4.90865e-05	0.339392	0.519837	2.20894	1.68911	1.4994	0.0469777	4.69777	0.157003	0.499223	10.8831	0.0302038	0.0339604	0.0509201	0.00394244	0.0481496	0.00117187	10.0405	10.5835
3014.19	2.43305	1.43076	5.62296e-05	4.90708e-05	0.339392	0.519667	2.20995	1.69028	1.50008	0.0474273	4.74273	0.158443	0.503799	10.9828	0.0304806	0.0342783	0.05142	0.0039927	0.0485967	0.00116944	10.13	10.6831
3015.16	2.43305	1.43107	5.62403e-05	4.90551e-05	0.339391	0.519496	2.21095	1.69146	1.50076	0.0478773	4.78773	0.159906	0.508452	11.0843	0.0307622	0.0346015	0.0519284	0.00405109	0.0490511	0.00117377	10.2195	10.7829
3016.12	2.43305	1.43139	5.62511e-05	4.90394e-05	0.33939	0.519325	2.21196	1.69264	1.50144	0.0483104	4.83104	0.16139	0.513171	11.1871	0.0310476	0.0349293	0.0524441	0.00413373	0.0495115	0.00120109	10.3053	10.8785
3017.09	2.43305	1.43171	5.6262e-05	4.90237e-05	0.33939	0.519153	2.21297	1.69381	1.50212	0.0487186	4.87186	0.162891	0.517944	11.2912	0.0313364	0.035261	0.0529661	0.00424752	0.049977	0.00125839	10.3857	10.9682
3018.05	2.43306	1.43202	5.62729e-05	4.90081e-05	0.339389	0.51898	2.21397	1.69499	1.5028	0.049107	4.9107	0.164404	0.522754	11.396	0.0316274	0.0355953	0.0534926	0.00438558	0.050446	0.00133896	10.4617	11.0532
3019.01	2.43306	1.43234	5.62838e-05	4.89924e-05	0.339389	0.518807	2.21498	1.69617	1.50348	0.0494904	4.94904	0.165924	0.527589	11.5014	0.03192	0.0359315	0.0540224	0.00453198	0.0509174	0.00142701	10.5366	11.1369
3019.98	2.43306	1.43266	5.62948e-05	4.89768e-05	0.339388	0.518634	2.21599	1.69736	1.50416	0.0498858	4.98858	0.167449	0.532436	11.6071	0.0322132	0.0362687	0.054554	0.00466824	0.05139	0.0015042	10.6139	11.2235
3020.94	2.43306	1.43298	5.63058e-05	4.89611e-05	0.339388	0.51846	2.217	1.69854	1.50485	0.0503089	5.03089	0.168976	0.537291	11.713	0.032507	0.0366066	0.0550873	0.0047784	0.0518635	0.00155459	10.6969	11.3165
3021.91	2.43307	1.43329	5.63169e-05	4.89455e-05	0.339387	0.518285	2.21801	1.69972	1.50553	0.0507729	5.07729	0.170507	0.542161	11.8191	0.0328016	0.0369457	0.0556227	0.00484983	0.0523384	0.00156548	10.7886	11.4192
3022.87	2.43307	1.43361	5.6328e-05	4.89299e-05	0.339387	0.51811	2.21902	1.70091	1.50621	0.0512884	5.12884	0.172048	0.547059	11.9259	0.0330979	0.0372868	0.0561618	0.00487342	0.052816	0.0015276	10.891	11.5341
3023.84	2.43307	1.43393	5.63392e-05	4.89143e-05	0.339386	0.517934	2.22003	1.70209	1.50689	0.0518588	5.18588	0.173602	0.552	12.0336	0.0333969	0.037631	0.056706	0.0048472	0.0532976	0.0014388	11.005	11.662
3024.8	2.43307	1.43424	5.63504e-05	4.88987e-05	0.339386	0.517758	2.22104	1.70328	1.50758	0.052474	5.2474	0.175176	0.557007	12.1427	0.0336998	0.0379799	0.0572577	0.00478366	0.0537853	0.00131128	11.1283	11.8006
3025.76	2.43308	1.43456	5.63616e-05	4.88831e-05	0.339385	0.517582	2.22205	1.70447	1.50826	0.0531077	5.31077	0.176773	0.562084	12.2534	0.034007	0.0383338	0.0578174	0.00470969	0.0542795	0.00117183	11.2553	11.9435
3026.73	2.43308	1.43488	5.63729e-05	4.88676e-05	0.339385	0.517404	2.22306	1.70566	1.50895	0.0537241	5.37241	0.178391	0.56723	12.3656	0.0343183	0.0386925	0.0583849	0.00466082	0.0547801	0.00105599	11.3785	12.0823
3027.69	2.43308	1.4352	5.63842e-05	4.8852e-05	0.339384	0.517227	2.22408	1.70685	1.50963	0.0542911	5.42911	0.180029	0.572436	12.4791	0.0346333	0.0390554	0.0589594	0.00466826	0.0552862	0.000995066	11.491	12.2093
3028.66	2.43308	1.43551	5.63956e-05	4.88364e-05	0.339384	0.517048	2.22509	1.70804	1.51032	0.0547947	5.47947	0.181678	0.577682	12.5935	0.0349507	0.0394213	0.0595387	0.00474401	0.055796	0.00100127	11.59	12.3212
3029.62	2.43309	1.43583	5.6407e-05	4.88209e-05	0.339383	0.51687	2.2261	1.70923	1.511	0.0552442	5.52442	0.183337	0.582956	12.7085	0.0352698	0.0397893	0.0601218	0.00487757	0.0563084	0.00106422	11.6774	12.4201
3030.59	2.43309	1.43615	5.64185e-05	4.88054e-05	0.339383	0.51669	2.22712	1.71043	1.51169	0.0556674	5.56674	0.185	0.588245	12.8237	0.0355897	0.0401584	0.0607071	0.0050397	0.0568223	0.00115487	11.7592	12.5128
3031.55	2.43309	1.43646	5.643e-05	4.87898e-05	0.339382	0.51651	2.22813	1.71162	1.51238	0.0560973	5.60973	0.186672	0.593559	12.9396	0.0359112	0.0405295	0.0612959	0.00519856	0.0573385	0.00124122	11.8422	12.607
3032.51	2.4331	1.43678	5.64416e-05	4.87743e-05	0.339382	0.51633	2.22915	1.71282	1.51307	0.0565595	5.65595	0.188355	0.598913	13.0563	0.0362352	0.0409034	0.0618896	0.00533005	0.0578585	0.00129897	11.9319	12.7088
3033.48	2.4331	1.4371	5.64532e-05	4.87588e-05	0.339381	0.516149	2.23017	1.71402	1.51375	0.0570659	5.70659	0.19006	0.604333	13.1745	0.0365631	0.041282	0.0624908	0.00542491	0.0583844	0.00131852	12.0308	12.8212
3034.44	2.4331	1.43741	5.64649e-05	4.87433e-05	0.339381	0.515968	2.23118	1.71522	1.51444	0.0576166	5.76166	0.191792	0.609841	13.2945	0.0368963	0.0416669	0.0631021	0.00548546	0.0589184	0.00130185	12.1388	12.9441
3035.41	2.4331	1.43773	5.64766e-05	4.87278e-05	0.33938	0.515786	2.2322	1.71642	1.51513	0.0582051	5.82051	0.193555	0.615446	13.4167	0.0372354	0.0420586	0.0637241	0.00551904	0.0594613	0.00125617	12.2547	13.0759
3036.37	2.43311	1.43805	5.64883e-05	4.87124e-05	0.33938	0.515603	2.23322	1.71762	1.51582	0.0588215	5.88215	0.195341	0.621125	13.5405	0.037579	0.0424555	0.0643548	0.00553327	0.0600109	0.00118936	12.3763	13.2144
3037.34	2.43311	1.43837	5.65001e-05	4.86969e-05	0.339379	0.51542	2.23424	1.71882	1.51651	0.059453	5.9453	0.19714	0.626846	13.6652	0.0379252	0.0428555	0.0649907	0.00553768	0.0605643	0.00111135	12.5009	13.3565
3038.3	2.43311	1.43868	5.65119e-05	4.86815e-05	0.339379	0.515236	2.23526	1.72002	1.5172	0.0600825	6.00825	0.198941	0.632571	13.79	0.0382715	0.0432559	0.0656278	0.00554526	0.0611181	0.00103565	12.6248	13.4981
3039.26	2.43311	1.439	5.65238e-05	4.8666e-05	0.339378	0.515052	2.23628	1.72123	1.51789	0.0606906	6.06906	0.200736	0.638278	13.9145	0.0386168	0.0436554	0.0662639	0.00557333	0.0616704	0.00097985	12.7441	13.6346
3040.23	2.43312	1.43938	5.65418e-05	4.86506e-05	0.339377	0.51483	2.2375	1.72267	1.51872	0.0612607	6.12607	0.202526	0.643971	14.0386	0.0389613	0.0440588	0.0669129	0.00565215	0.0622331	0.000972407	12.8527	13.7592
3041.19	2.43312	1.43976	5.65599e-05	4.86351e-05	0.339377	0.514607	2.23873	1.72412	1.51955	0.0617862	6.17862	0.204324	0.649687	14.1632	0.0393071	0.0444641	0.0675653	0.00577907	0.0627981	0.00101186	12.9518	13.8731
3042.16	2.43312	1.44014	5.6578e-05	4.86197e-05	0.339376	0.514383	2.23996	1.72558	1.52038	0.0622754	6.22754	0.206141	0.655466	14.2892	0.0396567	0.0448739	0.0682254	0.00595	0.0633689	0.00109354	13.043	13.9781
3043.12	2.43312	1.44052	5.65962e-05	4.86043e-05	0.339376	0.514159	2.24119	1.72703	1.52121	0.0627504	6.27504	0.207991	0.66135	14.4174	0.0400127	0.0452913	0.0688977	0.00614727	0.0639495	0.00119915	13.1311	14.0797
3044.09	2.43313	1.4409	5.66144e-05	4.85889e-05	0.339375	0.513933	2.24242	1.72849	1.52204	0.0632401	6.32401	0.209881	0.667359	14.5484	0.0403763	0.0457176	0.0695842	0.00634412	0.0645417	0.00130159	13.222	14.1847
3045.05	2.43313	1.44129	5.66328e-05	4.85735e-05	0.339375	0.513707	2.24365	1.72994	1.52288	0.0637704	6.37704	0.211807	0.673483	14.6819	0.0407468	0.046152	0.0702839	0.00651348	0.0651443	0.00137391	13.3213	14.2993
3046.01	2.43313	1.44167	5.66512e-05	4.85582e-05	0.339374	0.51348	2.24488	1.7314	1.52371	0.0643555	6.43555	0.213761	0.679695	14.8173	0.0411226	0.0465928	0.070994	0.00663854	0.0657551	0.00139962	13.4318	14.427
3046.98	2.43313	1.44205	5.66696e-05	4.85428e-05	0.339374	0.513252	2.24612	1.73286	1.52455	0.0649948	6.49948	0.21573	0.685955	14.9538	0.0415013	0.0470373	0.0717105	0.0067157	0.0663705	0.00137568	13.5534	14.5676
3047.94	2.43314	1.44243	5.66882e-05	4.85274e-05	0.339373	0.513024	2.24735	1.73433	1.52538	0.0656753	6.56753	0.217705	0.692235	15.0907	0.0418813	0.0474835	0.0724304	0.00675506	0.0669879	0.00131259	13.6833	14.7179
3048.91	2.43314	1.44281	5.67068e-05	4.85121e-05	0.339373	0.512794	2.24858	1.73579	1.52622	0.0663777	6.63777	0.219682	0.698524	15.2278	0.0422618	0.0479305	0.0731524	0.00677468	0.0676063	0.00122856	13.8176	14.8735
3049.87	2.43314	1.44319	5.67254e-05	4.84968e-05	0.339372	0.512564	2.24982	1.73726	1.52705	0.067082	6.7082	0.221664	0.704824	15.3652	0.0426429	0.0483788	0.0738769	0.00679492	0.0682259	0.00114391	13.9519	15.0295
3050.83	2.43315	1.44357	5.67442e-05	4.84814e-05	0.339372	0.512333	2.25106	1.73872	1.52789	0.0677703	6.77703	0.223651	0.711144	15.5029	0.0430253	0.0488287	0.0746048	0.00683453	0.0688475	0.00107725	14.0827	15.1815
3051.8	2.43315	1.44395	5.6763e-05	4.84661e-05	0.339371	0.512101	2.25229	1.74019	1.52873	0.0684288	6.84288	0.225649	0.717495	15.6414	0.0434096	0.0492811	0.0753374	0.00690857	0.0694723	0.00104345	14.2071	15.3263
3052.76	2.43315	1.44433	5.67818e-05	4.84508e-05	0.339371	0.511869	2.25353	1.74166	1.52956	0.0690496	6.90496	0.227661	0.723892	15.7808	0.0437966	0.049737	0.076076	0.00702639	0.0701012	0.00105163	14.3233	15.462
3053.73	2.43315	1.44471	5.68008e-05	4.84355e-05	0.33937	0.511636	2.25477	1.74313	1.5304	0.0696338	6.96338	0.229688	0.730338	15.9214	0.0441865	0.0501966	0.0768211	0.00718728	0.0707348	0.00110099	14.4318	15.5888
3054.69	2.43316	1.4451	5.68198e-05	4.84202e-05	0.33937	0.511401	2.25601	1.74461	1.53124	0.0701948	7.01948	0.231735	0.736846	16.0632	0.0445803	0.0506609	0.0775741	0.00737928	0.0713741	0.00117934	14.5352	15.7099
3055.66	2.43316	1.44548	5.68389e-05	4.84049e-05	0.339369	0.511166	2.25725	1.74608	1.53208	0.0707574	7.07574	0.233807	0.743436	16.2069	0.044979	0.0511312	0.0783372	0.00757978	0.0720211	0.00126371	14.6388	15.8313
3056.62	2.43316	1.44586	5.6858e-05	4.83897e-05	0.339369	0.510931	2.25849	1.74756	1.53292	0.0713502	7.13502	0.235911	0.750127	16.3528	0.0453838	0.0516087	0.0791122	0.00776195	0.0726772	0.00132697	14.7483	15.9598
3057.58	2.43316	1.44624	5.68773e-05	4.83744e-05	0.339368	0.510694	2.25973	1.74904	1.53376	0.0719957	7.19957	0.23805	0.756928	16.501	0.0457953	0.0520943	0.0799003	0.0079046	0.0733434	0.00134766	14.8686	16.101
3058.55	2.43317	1.44662	5.68966e-05	4.83592e-05	0.339368	0.510457	2.26098	1.75052	1.5346	0.0727012	7.27012	0.240224	0.763838	16.6517	0.0462134	0.0525877	0.0807013	0.00800009	0.0740194	0.00131815	15.001	16.2565
3059.51	2.43317	1.447	5.69159e-05	4.83439e-05	0.339367	0.510218	2.26222	1.752	1.53545	0.0734571	7.34571	0.242425	0.770839	16.8043	0.046637	0.0530877	0.0815134	0.00805631	0.0747037	0.00124657	15.1435	16.4242
3060.48	2.43317	1.44732	5.69291e-05	4.83287e-05	0.339366	0.51002	2.26326	1.75324	1.53615	0.0742417	7.42417	0.244645	0.777897	16.9582	0.047064	0.0535862	0.0823163	0.00807458	0.0753791	0.00113744	15.2947	16.602
3061.44	2.43317	1.44763	5.69422e-05	4.83135e-05	0.339366	0.509821	2.26429	1.75447	1.53685	0.0750293	7.50293	0.246872	0.784978	17.1125	0.0474924	0.0540865	0.0831227	0.00809342	0.0760566	0.00102726	15.4463	16.7806
3062.41	2.43318	1.44795	5.69555e-05	4.82983e-05	0.339365	0.509621	2.26533	1.75571	1.53755	0.0757965	7.57965	0.249096	0.792051	17.2667	0.0479203	0.0545864	0.0839294	0.00813288	0.0767331	0.000936598	15.5935	16.9543
3063.37	2.43318	1.44827	5.69688e-05	4.82831e-05	0.339365	0.509421	2.26637	1.75695	1.53825	0.0765272	7.65272	0.251315	0.799106	17.4205	0.0483471	0.0550855	0.0847354	0.00820821	0.0774081	0.000880857	15.733	17.1192
3064.33	2.43318	1.44859	5.69821e-05	4.82679e-05	0.339364	0.50922	2.26741	1.75819	1.53895	0.0772143	7.72143	0.25353	0.80615	17.5741	0.0487733	0.0555841	0.0855413	0.00832703	0.0780819	0.000867588	15.8633	17.2735
3065.3	2.43319	1.4489	5.69955e-05	4.82527e-05	0.339364	0.509018	2.26845	1.75943	1.53966	0.077861	7.7861	0.255751	0.81321	17.728	0.0492005	0.0560841	0.0863503	0.00848926	0.0787572	0.000896177	15.9851	17.418
3066.26	2.43319	1.44922	5.70089e-05	4.82375e-05	0.339363	0.508816	2.26949	1.76067	1.54036	0.0784786	7.84786	0.257989	0.820325	17.8831	0.049631	0.0565881	0.0871661	0.00868746	0.0794371	0.000958541	16.1008	17.5555
3067.23	2.43319	1.44954	5.70224e-05	4.82223e-05	0.339363	0.508614	2.27053	1.76191	1.54106	0.0790846	7.90846	0.260258	0.827543	18.0404	0.0500676	0.0570995	0.087994	0.00890936	0.0801261	0.0010415	16.2139	17.6901
3068.19	2.43319	1.44985	5.70359e-05	4.82072e-05	0.339362	0.50841	2.27157	1.76316	1.54177	0.0796982	7.96982	0.262572	0.8349	18.2008	0.0505128	0.0576208	0.0888379	0.00913968	0.0808273	0.00112907	16.3283	17.8265
3069.16	2.4332	1.45017	5.70495e-05	4.8192e-05	0.339362	0.508207	2.27261	1.7644	1.54247	0.0803369	8.03369	0.264934	0.842411	18.3646	0.0509672	0.058153	0.0896994	0.00936252	0.0815419	0.00120502	16.4477	17.969
3070.12	2.4332	1.45049	5.70631e-05	4.81769e-05	0.339361	0.508002	2.27365	1.76565	1.54318	0.0810141	8.10141	0.267344	0.850074	18.5316	0.0514308	0.058696	0.0905783	0.00956415	0.0822697	0.0012556	16.5749	18.1208
3071.08	2.4332	1.4508	5.70768e-05	4.81618e-05	0.339361	0.507797	2.27469	1.76689	1.54388	0.0817366	8.17366	0.269794	0.857864	18.7014	0.0519021	0.0592481	0.0914721	0.00973546	0.0830086	0.00127203	16.711	18.2836
3072.05	2.4332	1.45112	5.70905e-05	4.81467e-05	0.33936	0.507592	2.27574	1.76814	1.54459	0.0825037	8.25037	0.272271	0.86574	18.8731	0.0523786	0.0598064	0.0923762	0.00987253	0.0837549	0.00125115	16.8561	18.4572
3073.01	2.43321	1.45144	5.71043e-05	4.81316e-05	0.33936	0.507386	2.27678	1.76939	1.54529	0.0833067	8.33067	0.274756	0.873641	19.0454	0.0528566	0.0603668	0.0932845	0.00997777	0.0845031	0.00119645	17.0083	18.6395
3073.98	2.43321	1.45176	5.71181e-05	4.81165e-05	0.339359	0.507179	2.27782	1.77064	1.546	0.0841314	8.41314	0.277233	0.881517	19.2171	0.0533331	0.0609258	0.0941912	0.0100598	0.085249	0.00111755	17.1646	18.8272
3074.94	2.43321	1.45207	5.7132e-05	4.81014e-05	0.339359	0.506972	2.27887	1.7719	1.54671	0.084963	8.4963	0.279692	0.889336	19.3875	0.0538062	0.0614811	0.0950933	0.0101303	0.0859896	0.00102659	17.3222	19.0166
3075.9	2.43321	1.45239	5.71459e-05	4.80863e-05	0.339358	0.506764	2.27991	1.77315	1.54741	0.0857897	8.57897	0.282134	0.897101	19.5568	0.054276	0.062033	0.0959908	0.0102011	0.0867252	0.000935549	17.4785	19.2048
3076.87	2.43322	1.45271	5.71599e-05	4.80712e-05	0.339357	0.506556	2.28096	1.7744	1.54812	0.0866051	8.66051	0.284575	0.904862	19.726	0.0547456	0.0625851	0.0968893	0.0102842	0.0874605	0.000855414	17.6322	19.3903
3077.83	2.43322	1.45302	5.7174e-05	4.80562e-05	0.339357	0.506347	2.28201	1.77566	1.54883	0.0874057	8.74057	0.287036	0.912687	19.8966	0.055219	0.0631417	0.0977958	0.0103901	0.088201	0.000795349	17.7827	19.5722
3078.8	2.43322	1.45334	5.71881e-05	4.80411e-05	0.339356	0.506138	2.28305	1.77692	1.54954	0.088188	8.8188	0.289537	0.92064	20.0699	0.0557001	0.0637076	0.0987175	0.0105295	0.0889526	0.000764623	17.9292	19.7496
3079.76	2.43323	1.45366	5.72022e-05	4.80261e-05	0.339356	0.505928	2.2841	1.77818	1.55025	0.0889481	8.89481	0.292089	0.928755	20.2469	0.0561911	0.0642851	0.0996578	0.0107097	0.0897181	0.000770042	18.071	19.9216
3080.73	2.43323	1.45398	5.72164e-05	4.8011e-05	0.339355	0.505717	2.28515	1.77943	1.55096	0.0896858	8.96858	0.294691	0.937027	20.4272	0.0566916	0.0648737	0.100616	0.0109306	0.0904971	0.00081132	18.208	20.0881
3081.69	2.43323	1.45429	5.72306e-05	4.7996e-05	0.339355	0.505506	2.2862	1.7807	1.55167	0.0904086	9.04086	0.297331	0.945421	20.6102	0.0571994	0.0654712	0.10159	0.0111809	0.0912865	0.00087787	18.3418	20.251
3082.65	2.43323	1.45461	5.7245e-05	4.7981e-05	0.339354	0.505294	2.28725	1.78196	1.55238	0.0911337	9.11337	0.300002	0.953915	20.7954	0.0577133	0.066076	0.102575	0.0114411	0.0920842	0.000950545	18.4759	20.4144
3083.62	2.43324	1.45493	5.72593e-05	4.7966e-05	0.339354	0.505081	2.2883	1.78322	1.55309	0.0918819	9.18819	0.3027	0.962495	20.9824	0.0582324	0.066687	0.103571	0.0116888	0.0928891	0.00100721	18.6144	20.5834
3084.58	2.43324	1.45524	5.72737e-05	4.7951e-05	0.339353	0.504868	2.28935	1.78448	1.5538	0.0926684	9.26684	0.305425	0.97116	21.1713	0.0587567	0.0673043	0.104577	0.0119089	0.0937011	0.00103271	18.7604	20.7619
3085.55	2.43324	1.45556	5.72882e-05	4.7936e-05	0.339353	0.504655	2.2904	1.78575	1.55451	0.0934958	9.34958	0.308175	0.979902	21.3619	0.0592856	0.0679272	0.105594	0.0120978	0.0945194	0.00102362	18.9145	20.9504
3086.51	2.43324	1.45588	5.73027e-05	4.7921e-05	0.339352	0.50444	2.29146	1.78702	1.55522	0.0943544	9.43544	0.310937	0.988687	21.5534	0.0598171	0.0685536	0.106616	0.0122616	0.0953411	0.000986721	19.0746	21.1466
3087.48	2.43325	1.4562	5.73172e-05	4.79061e-05	0.339352	0.504226	2.29251	1.78828	1.55593	0.0952289	9.52289	0.313704	0.997483	21.7451	0.0603493	0.0691811	0.107641	0.0124123	0.0961634	0.000934523	19.2377	21.3468
3088.44	2.43325	1.45651	5.73319e-05	4.78911e-05	0.339351	0.50401	2.29356	1.78955	1.55665	0.0961081	9.61081	0.316467	1.00627	21.9366	0.0608808	0.0698081	0.108667	0.0125585	0.0969844	0.000876328	19.4014	21.5482
3089.4	2.43325	1.45683	5.73465e-05	4.78762e-05	0.339351	0.503794	2.29462	1.79082	1.55736	0.0969891	9.69891	0.319229	1.01505	22.1281	0.0614123	0.0704356	0.109694	0.0127045	0.0978051	0.000815953	19.5653	21.75
3090.37	2.43325	1.45715	5.73612e-05	4.78612e-05	0.33935	0.503578	2.29567	1.7921	1.55807	0.0978759	9.78759	0.322006	1.02388	22.3207	0.0619465	0.0710666	0.110727	0.0128511	0.0986293	0.000753393	19.7301	21.9534
3091.33	2.43326	1.45746	5.7376e-05	4.78463e-05	0.33935	0.503361	2.29673	1.79337	1.55879	0.0987719	9.87719	0.324818	1.03282	22.5155	0.0624873	0.0717055	0.111774	0.0130017	0.0994625	0.00069058	19.8965	22.159
3092.3	2.43326	1.45778	5.73909e-05	4.78314e-05	0.339349	0.503143	2.29779	1.79464	1.5595	0.0996761	9.96761	0.327676	1.04191	22.7137	0.0630372	0.0723552	0.112838	0.0131621	0.100308	0.000632216	20.0642	22.3667
3093.26	2.43326	1.4581	5.74057e-05	4.78165e-05	0.339348	0.502925	2.29884	1.79592	1.56022	0.100583	10.0583	0.330584	1.05116	22.9152	0.0635967	0.0730163	0.113921	0.0133385	0.101167	0.000584474	20.2322	22.5751
3094.23	2.43327	1.45841	5.74207e-05	4.78016e-05	0.339348	0.502706	2.2999	1.79719	1.56093	0.101486	10.1486	0.33353	1.06052	23.1194	0.0641633	0.073686	0.115019	0.0135333	0.102036	0.000550306	20.3991	22.7826
3095.19	2.43327	1.45873	5.74357e-05	4.77867e-05	0.339347	0.502486	2.30096	1.79847	1.56165	0.102382	10.2382	0.336493	1.06995	23.3248	0.0647334	0.0743602	0.116124	0.0137421	0.102909	0.00052673	20.5646	22.9886
3096.15	2.43327	1.45905	5.74507e-05	4.77718e-05	0.339347	0.502266	2.30202	1.79975	1.56236	0.103275	10.3275	0.33946	1.07938	23.5305	0.0653041	0.0750353	0.117233	0.0139575	0.103782	0.000507455	20.729	23.1936
3097.12	2.43327	1.45937	5.74658e-05	4.77569e-05	0.339346	0.502045	2.30308	1.80103	1.56308	0.104166	10.4166	0.342419	1.08879	23.7356	0.0658735	0.0757095	0.11834	0.014174	0.104654	0.000487693	20.8927	23.3983
3098.08	2.43328	1.45968	5.7481e-05	4.77421e-05	0.339346	0.501824	2.30414	1.80231	1.5638	0.105055	10.5055	0.345383	1.09821	23.9411	0.0664436	0.0763849	0.11945	0.0143955	0.105525	0.000470489	21.0558	23.6025
3099.05	2.43328	1.46	5.74962e-05	4.77272e-05	0.339345	0.501602	2.3052	1.80359	1.56452	0.105941	10.5941	0.348369	1.10771	24.148	0.067018	0.0770656	0.12057	0.0146293	0.106403	0.000461865	21.218	23.806
3100.01	2.43328	1.45916	5.73895e-05	4.77124e-05	0.339345	0.502198	2.30236	1.80016	1.56259	0.10682	10.682	0.351403	1.11736	24.3584	0.0676018	0.0775926	0.121245	0.0144253	0.106931	0.000110873	21.4603	24.0995
3100.97	2.43328	1.45919	5.73746e-05	4.76975e-05	0.339344	0.502178	2.30246	1.80028	1.56265	0.107697	10.7697	0.3545	1.1272	24.573	0.0681975	0.0782561	0.122287	0.0145902	0.107745	4.7631e-05	21.6412	24.3245
3101.94	2.43329	1.45922	5.73597e-05	4.76827e-05	0.339344	0.502158	2.30256	1.8004	1.56272	0.108577	10.8577	0.357662	1.13726	24.7922	0.0688058	0.0789336	0.123351	0.014774	0.108574	-3.13985e-06	21.8228	24.5507
3102.9	2.43329	1.46012	5.74366e-05	4.76679e-05	0.339343	0.501523	2.30559	1.80407	1.56478	0.109469	10.9469	0.360865	1.14744	25.0143	0.0694221	0.0797473	0.124787	0.0153177	0.109691	0.000221558	21.9437	24.7093
3103.87	2.43329	1.46015	5.74217e-05	4.76531e-05	0.339343	0.501503	2.30569	1.80419	1.56484	0.110374	11.0374	0.364077	1.15766	25.2369	0.0700399	0.0804363	0.12587	0.0154959	0.110531	0.000157217	22.13	24.9421
3104.83	2.4333	1.46018	5.74069e-05	4.76383e-05	0.339342	0.501483	2.30579	1.80431	1.56491	0.111289	11.1289	0.367267	1.1678	25.458	0.0706535	0.0811199	0.126945	0.015656	0.111364	7.48879e-05	22.3183	25.1778
3105.8	2.4333	1.46109	5.74842e-05	4.76235e-05	0.339342	0.500842	2.30883	1.80799	1.56697	0.112208	11.2208	0.370423	1.17783	25.6767	0.0712607	0.0819273	0.128377	0.0161693	0.112471	0.000262791	22.4427	25.342
3106.76	2.4333	1.46112	5.74694e-05	4.76087e-05	0.339341	0.500822	2.30893	1.80811	1.56703	0.11313	11.313	0.373565	1.18783	25.8946	0.0718653	0.082601	0.129438	0.0163083	0.113289	0.000159017	22.632	25.5798
3107.72	2.4333	1.46115	5.74545e-05	4.75939e-05	0.33934	0.500801	2.30903	1.80823	1.5671	0.114062	11.4062	0.376733	1.1979	26.1142	0.0724747	0.08328	0.130508	0.0164457	0.114112	5.00525e-05	22.8234	25.8206
3108.69	2.43331	1.46205	5.75324e-05	4.75792e-05	0.33934	0.500155	2.31208	1.81192	1.56916	0.115009	11.5009	0.379967	1.20818	26.3384	0.0730968	0.0841087	0.13198	0.016971	0.115243	0.000233689	22.9516	25.9906
3109.65	2.43331	1.46209	5.75176e-05	4.75644e-05	0.339339	0.500135	2.31218	1.81204	1.56922	0.11597	11.597	0.383289	1.21874	26.5686	0.0737357	0.084822	0.133105	0.0171348	0.116104	0.000134453	23.1484	26.239
3110.62	2.43331	1.46212	5.75027e-05	4.75497e-05	0.339339	0.500115	2.31228	1.81216	1.56929	0.116932	11.6932	0.386687	1.22955	26.8041	0.0743895	0.0855519	0.134256	0.0173238	0.116985	5.257e-05	23.3454	26.4883
3111.58	2.43331	1.46302	5.75811e-05	4.75349e-05	0.339338	0.499463	2.31533	1.81586	1.57136	0.117877	11.7877	0.39013	1.24049	27.0428	0.0750518	0.0864313	0.135814	0.0179374	0.118174	0.000296514	23.4711	26.6564
3112.55	2.43332	1.46305	5.75662e-05	4.75202e-05	0.339338	0.499442	2.31543	1.81598	1.57142	0.118796	11.8796	0.393575	1.25145	27.2816	0.0757147	0.0871722	0.136984	0.0181884	0.119064	0.000267829	23.6592	26.8951
3113.51	2.43332	1.46308	5.75514e-05	4.75055e-05	0.339337	0.499422	2.31553	1.8161	1.57149	0.119705	11.9705	0.396998	1.26233	27.5189	0.0763732	0.0879078	0.138146	0.018441	0.119946	0.000241042	23.8454	27.1317
3114.47	2.43332	1.46399	5.76303e-05	4.74908e-05	0.339337	0.498765	2.31858	1.81982	1.57356	0.120637	12.0637	0.400393	1.27313	27.7542	0.0770262	0.0887809	0.139702	0.019065	0.121125	0.000487903	23.9666	27.2953
3115.44	2.43332	1.46402	5.76155e-05	4.74761e-05	0.339336	0.498744	2.31868	1.81994	1.57363	0.121625	12.1625	0.40377	1.28387	27.9883	0.0776758	0.0895066	0.14085	0.0192248	0.121992	0.000367498	24.1681	27.5523
3116.4	2.43333	1.46405	5.76007e-05	4.74614e-05	0.339336	0.498724	2.31878	1.82006	1.57369	0.122677	12.2677	0.40715	1.29461	28.2226	0.0783261	0.0902327	0.141998	0.0193214	0.122859	0.000181924	24.3824	27.8261
3117.37	2.43333	1.46495	5.768e-05	4.74467e-05	0.339335	0.498061	2.32184	1.82378	1.57577	0.123771	12.3771	0.410553	1.30544	28.4585	0.0789809	0.0911123	0.143572	0.0198007	0.124043	0.000271939	24.5336	28.0296
3118.33	2.43333	1.46498	5.76652e-05	4.74321e-05	0.339335	0.49804	2.32194	1.8239	1.57583	0.124864	12.4864	0.414003	1.3164	28.6976	0.0796444	0.0918542	0.144747	0.0198828	0.124925	6.11844e-05	24.7556	28.3144
3119.3	2.43334	1.46502	5.76504e-05	4.74174e-05	0.339334	0.49802	2.32204	1.82402	1.5759	0.125921	12.5921	0.417516	1.32758	28.9411	0.0803204	0.0926101	0.145944	0.0200229	0.125822	-9.88364e-05	24.9705	28.5906
3120.26	2.43334	1.46505	5.76357e-05	4.74027e-05	0.339334	0.497999	2.32214	1.82414	1.57596	0.126942	12.6942	0.421111	1.339	29.1903	0.0810118	0.0933834	0.147169	0.0202268	0.126738	-0.00020404	25.1784	28.8582
3121.22	2.43334	1.46595	5.77155e-05	4.73881e-05	0.339333	0.497331	2.32521	1.82788	1.57804	0.127951	12.7951	0.424791	1.35071	29.4454	0.0817199	0.09433	0.148857	0.0209057	0.127997	4.58657e-05	25.31	29.0384
3122.19	2.43334	1.46598	5.77007e-05	4.73735e-05	0.339332	0.49731	2.32531	1.828	1.57811	0.128983	12.8983	0.428543	1.36264	29.7055	0.0824417	0.0951389	0.150139	0.0211564	0.128951	-3.19401e-05	25.5197	29.3092
3123.15	2.43335	1.46601	5.7686e-05	4.73588e-05	0.339332	0.497289	2.32541	1.82812	1.57817	0.130049	13.0049	0.432337	1.3747	29.9684	0.0831714	0.0959565	0.151436	0.021387	0.129913	-0.000135518	25.7361	29.5894
3124.12	2.43335	1.46604	5.76712e-05	4.73442e-05	0.339331	0.497268	2.32551	1.82824	1.57824	0.131128	13.1128	0.436133	1.38677	30.2316	0.0839019	0.0967745	0.152733	0.0216052	0.130874	-0.000253715	25.9552	29.8735
3125.08	2.43335	1.46695	5.77516e-05	4.73296e-05	0.339331	0.496594	2.32859	1.83199	1.58032	0.13218	13.218	0.4399	1.39875	30.4927	0.0846264	0.0977462	0.15447	0.0222904	0.132158	-2.24133e-05	26.0926	30.0633
3126.04	2.43335	1.46698	5.77368e-05	4.7315e-05	0.33933	0.496573	2.32869	1.83211	1.58039	0.133176	13.3176	0.443621	1.41058	30.7506	0.0853422	0.0985478	0.155744	0.0225677	0.133096	-8.02179e-05	26.2948	30.3264
3127.01	2.43336	1.46701	5.77221e-05	4.73004e-05	0.33933	0.496552	2.32879	1.83223	1.58045	0.134124	13.4124	0.447301	1.42228	31.0057	0.0860503	0.09934	0.157002	0.0228783	0.134021	-0.000102823	26.4876	30.5777
3127.97	2.43336	1.46704	5.77074e-05	4.72858e-05	0.339329	0.496531	2.32889	1.83236	1.58052	0.135065	13.5065	0.450968	1.43394	31.2599	0.0867557	0.100129	0.158256	0.0231906	0.134941	-0.000124255	26.6791	30.8277
3128.94	2.43336	1.46795	5.77882e-05	4.72713e-05	0.339329	0.495852	2.33197	1.83611	1.58261	0.13605	13.605	0.454658	1.44568	31.5157	0.0874656	0.10109	0.159985	0.0239351	0.136206	0.000156468	26.8007	30.9986
3129.9	2.43337	1.46798	5.77735e-05	4.72567e-05	0.339328	0.495831	2.33207	1.83624	1.58267	0.137109	13.7109	0.458411	1.45761	31.7759	0.0881876	0.101898	0.161271	0.0241623	0.137145	3.64366e-05	27.0151	31.2795
3130.87	2.43337	1.46801	5.77588e-05	4.72422e-05	0.339328	0.495809	2.33217	1.83636	1.58274	0.138232	13.8232	0.462258	1.46984	32.0426	0.0889277	0.102727	0.16259	0.0243581	0.138106	-0.000125917	27.2422	31.5776
3131.83	2.43337	1.46804	5.77441e-05	4.72276e-05	0.339327	0.495788	2.33227	1.83648	1.5828	0.139375	13.9375	0.466214	1.48242	32.3167	0.0896887	0.10358	0.163947	0.0245715	0.139092	-0.000283121	27.4733	31.8817
3132.79	2.43337	1.46894	5.78255e-05	4.72131e-05	0.339327	0.495103	2.33535	1.84025	1.58489	0.140489	14.0489	0.470265	1.4953	32.5976	0.090468	0.104627	0.165823	0.025334	0.140452	-3.70551e-05	27.6174	32.0844
3133.76	2.43338	1.46897	5.78108e-05	4.71985e-05	0.339326	0.495082	2.33545	1.84037	1.58496	0.141543	14.1543	0.474373	1.50836	32.8823	0.0912583	0.105514	0.167236	0.025693	0.141473	-6.97053e-05	27.8305	32.3657
3134.72	2.43338	1.469	5.77961e-05	4.7184e-05	0.339325	0.49506	2.33556	1.8405	1.58503	0.142542	14.2542	0.478478	1.52142	33.1669	0.092048	0.1064	0.168647	0.0261054	0.142491	-5.08441e-05	28.0329	32.6333
3135.69	2.43338	1.46903	5.77814e-05	4.71695e-05	0.339325	0.495039	2.33566	1.84062	1.58509	0.143514	14.3514	0.482533	1.53431	33.448	0.0928281	0.107275	0.170041	0.0265266	0.143493	-2.05105e-05	28.23	32.8944
3136.65	2.43338	1.46994	5.78633e-05	4.7155e-05	0.339324	0.494348	2.33875	1.8444	1.58719	0.144489	14.4489	0.486516	1.54697	33.724	0.0935943	0.108313	0.171914	0.0274248	0.144838	0.000348521	28.3441	33.0592
3137.62	2.43339	1.46997	5.78486e-05	4.71405e-05	0.339324	0.494326	2.33885	1.84452	1.58725	0.145485	14.5485	0.490445	1.55947	33.9964	0.0943502	0.109161	0.173266	0.0277806	0.145805	0.000319922	28.5456	33.3268
3138.58	2.43339	1.47	5.7834e-05	4.7126e-05	0.339323	0.494305	2.33895	1.84464	1.58732	0.146505	14.6505	0.49437	1.57195	34.2684	0.0951051	0.110006	0.174615	0.02811	0.146768	0.00026343	28.7518	33.6014
3139.54	2.43339	1.47	5.7816e-05	4.71116e-05	0.339323	0.494307	2.33895	1.84464	1.58732	0.147543	14.7543	0.498343	1.58458	34.5438	0.0958695	0.110856	0.175963	0.0284201	0.147729	0.000185894	28.9646	33.8847
3140.51	2.4334	1.47002	5.78e-05	4.70971e-05	0.339322	0.494294	2.33901	1.84471	1.58735	0.148594	14.8594	0.502399	1.59748	34.825	0.0966498	0.111727	0.177351	0.0287567	0.148715	0.000121281	29.1782	34.1699
3141.47	2.4334	1.47004	5.77841e-05	4.70826e-05	0.339322	0.494281	2.33907	1.84479	1.58739	0.14966	14.966	0.50654	1.61064	35.112	0.0974464	0.112617	0.178768	0.0291077	0.14972	6.02136e-05	29.3949	34.4598
3142.44	2.4334	1.47006	5.77682e-05	4.70682e-05	0.339321	0.494269	2.33913	1.84486	1.58743	0.150747	15.0747	0.510748	1.62402	35.4037	0.098256	0.113521	0.180208	0.0294607	0.150739	-7.89852e-06	29.6159	34.7558
3143.4	2.4334	1.47095	5.78492e-05	4.70538e-05	0.339321	0.493581	2.34219	1.8486	1.5895	0.15186	15.186	0.515005	1.63756	35.6988	0.0990749	0.114628	0.182202	0.0303419	0.152146	0.000286207	29.7539	34.9559
3144.37	2.43341	1.47097	5.78333e-05	4.70393e-05	0.33932	0.493569	2.34225	1.84868	1.58954	0.152997	15.2997	0.519303	1.65123	35.9967	0.0999017	0.115553	0.183676	0.0306794	0.153184	0.000186704	29.9842	35.2657
3145.33	2.43341	1.47099	5.78174e-05	4.70249e-05	0.33932	0.493556	2.34231	1.84875	1.58958	0.154154	15.4154	0.523645	1.66503	36.2977	0.100737	0.116487	0.185166	0.031012	0.154229	7.53081e-05	30.2185	35.5816
3146.29	2.43341	1.47101	5.78016e-05	4.70105e-05	0.339319	0.493543	2.34237	1.84883	1.58962	0.155323	15.5323	0.528029	1.67897	36.6016	0.10158	0.11743	0.186669	0.0313465	0.155282	-4.0909e-05	30.4553	35.9014
3147.26	2.43341	1.47103	5.77857e-05	4.69961e-05	0.339318	0.493531	2.34243	1.8489	1.58966	0.156487	15.6487	0.532427	1.69296	36.9065	0.102427	0.118376	0.188177	0.0316903	0.156335	-0.000151672	30.6912	36.2206
3148.22	2.43342	1.47104	5.77698e-05	4.69817e-05	0.339318	0.493518	2.34249	1.84897	1.5897	0.157622	15.7622	0.536794	1.70684	37.2092	0.103267	0.119314	0.189673	0.0320512	0.157378	-0.000244204	30.9215	36.5328
3149.19	2.43342	1.47106	5.7754e-05	4.69673e-05	0.339317	0.493505	2.34255	1.84905	1.58974	0.158698	15.8698	0.541088	1.72049	37.5068	0.104093	0.120235	0.191142	0.0324445	0.158399	-0.000298781	31.1404	36.83
3150.15	2.43342	1.47196	5.78355e-05	4.69529e-05	0.339317	0.492812	2.34562	1.8528	1.59181	0.159698	15.9698	0.5453	1.73389	37.7988	0.104903	0.121342	0.193154	0.0334563	0.159794	9.5964e-05	31.2517	36.9976
3151.11	2.43343	1.47197	5.78196e-05	4.69386e-05	0.339316	0.492799	2.34568	1.85288	1.59185	0.160632	16.0632	0.549475	1.74717	38.0882	0.105706	0.122238	0.194585	0.0339526	0.160783	0.000150822	31.4423	37.2571
3152.08	2.43343	1.47199	5.78038e-05	4.69242e-05	0.339316	0.492786	2.34574	1.85295	1.59189	0.161545	16.1545	0.55369	1.76057	38.3804	0.106517	0.123142	0.196028	0.0344831	0.161779	0.000233579	31.6289	37.5114
3153.04	2.43343	1.47201	5.77879e-05	4.69099e-05	0.339315	0.492774	2.3458	1.85303	1.59193	0.162504	16.2504	0.558019	1.77433	38.6804	0.10735	0.12407	0.197512	0.0350076	0.162799	0.000295462	31.8246	37.7787
3154.01	2.43343	1.47203	5.77721e-05	4.68955e-05	0.339315	0.492761	2.34586	1.8531	1.59197	0.163566	16.3566	0.562496	1.78857	38.9908	0.108211	0.125032	0.199047	0.0354806	0.163853	0.000287342	32.0406	38.0742
3154.97	2.43344	1.47205	5.77563e-05	4.68812e-05	0.339314	0.492748	2.34592	1.85317	1.59201	0.164747	16.4747	0.567102	1.80321	39.31	0.109097	0.126021	0.200626	0.0358792	0.164935	0.000188152	32.28	38.4026
3155.94	2.43344	1.47294	5.78382e-05	4.68669e-05	0.339314	0.492049	2.34899	1.85694	1.59409	0.166011	16.6011	0.571774	1.81807	39.6339	0.109996	0.127239	0.202831	0.0368198	0.166441	0.000429556	32.4392	38.6392
3156.9	2.43344	1.47296	5.78224e-05	4.68526e-05	0.339313	0.492036	2.34905	1.85702	1.59413	0.167285	16.7285	0.576447	1.83293	39.9578	0.110895	0.128244	0.204438	0.0371527	0.167535	0.000249516	32.6962	38.9933
3157.86	2.43344	1.47298	5.78066e-05	4.68383e-05	0.339312	0.492023	2.34911	1.85709	1.59417	0.168497	16.8497	0.58108	1.84766	40.279	0.111786	0.12924	0.20603	0.0375326	0.168616	0.000118507	32.9413	39.3316
3158.83	2.43345	1.473	5.77908e-05	4.6824e-05	0.339312	0.492011	2.34917	1.85716	1.59421	0.16961	16.961	0.585666	1.86224	40.5968	0.112668	0.130224	0.207604	0.0379938	0.169682	7.18767e-05	33.1672	39.6437
3159.79	2.43345	1.473	5.77729e-05	4.68097e-05	0.339311	0.492012	2.34917	1.85716	1.5942	0.170635	17.0635	0.59022	1.87672	40.9125	0.113544	0.131196	0.209153	0.0385177	0.170729	9.36179e-05	33.378	39.9352
3160.76	2.43345	1.473	5.7755e-05	4.67954e-05	0.339311	0.492014	2.34917	1.85715	1.5942	0.171616	17.1616	0.594767	1.89118	41.2277	0.114419	0.132166	0.210698	0.0390822	0.17177	0.000154471	33.5804	40.2152
3161.72	2.43346	1.473	5.77372e-05	4.67811e-05	0.33931	0.492016	2.34917	1.85715	1.59419	0.172602	17.2602	0.599326	1.90567	41.5437	0.115296	0.133138	0.212247	0.0396448	0.172812	0.000209961	33.7839	40.4973
3162.69	2.43346	1.473	5.77193e-05	4.67668e-05	0.33931	0.492018	2.34916	1.85714	1.59419	0.173621	17.3621	0.603907	1.92024	41.8613	0.116178	0.134114	0.213803	0.0401817	0.173856	0.000234825	33.994	40.789
3163.65	2.43346	1.473	5.77015e-05	4.67526e-05	0.339309	0.49202	2.34916	1.85714	1.59418	0.174675	17.4675	0.608521	1.93491	42.1811	0.117065	0.135097	0.215369	0.0406937	0.174904	0.000228971	34.211	41.0909
3164.61	2.43346	1.473	5.76837e-05	4.67383e-05	0.339309	0.492022	2.34916	1.85713	1.59418	0.175749	17.5749	0.613171	1.9497	42.5034	0.11796	0.136087	0.216947	0.0411978	0.175958	0.000208595	34.4321	41.399
3165.58	2.43347	1.473	5.76658e-05	4.67241e-05	0.339308	0.492024	2.34915	1.85713	1.59417	0.176831	17.6831	0.617861	1.96461	42.8285	0.118862	0.137086	0.218538	0.0417071	0.177018	0.000186517	34.6549	41.7101
3166.54	2.43347	1.473	5.7648e-05	4.67099e-05	0.339308	0.492026	2.34915	1.85712	1.59417	0.177917	17.7917	0.62259	1.97965	43.1563	0.119772	0.138092	0.220142	0.0422251	0.178083	0.000166231	34.8786	42.0229
3167.51	2.43347	1.473	5.76302e-05	4.66957e-05	0.339307	0.492027	2.34915	1.85712	1.59416	0.179006	17.9006	0.627354	1.9948	43.4865	0.120688	0.139106	0.221757	0.0427514	0.179154	0.000147861	35.103	42.3373
3168.47	2.43348	1.473	5.76124e-05	4.66815e-05	0.339306	0.492029	2.34914	1.85711	1.59416	0.180095	18.0095	0.632145	2.01003	43.8186	0.12161	0.140125	0.223381	0.0432862	0.180227	0.000132451	35.3276	42.6525
3169.44	2.43348	1.473	5.75947e-05	4.66673e-05	0.339306	0.492031	2.34914	1.85711	1.59415	0.181172	18.1172	0.636956	2.02533	44.1521	0.122535	0.141148	0.225011	0.0438392	0.181303	0.000130538	35.5499	42.965
3170.4	2.43348	1.473	5.75769e-05	4.66531e-05	0.339305	0.492033	2.34914	1.8571	1.59415	0.182223	18.2223	0.641781	2.04067	44.4866	0.123464	0.142173	0.226645	0.044422	0.182377	0.000154406	35.7673	43.271
3171.36	2.43348	1.473	5.75591e-05	4.66389e-05	0.339305	0.492035	2.34913	1.8571	1.59415	0.183239	18.3239	0.646612	2.05603	44.8214	0.124393	0.143199	0.22828	0.045041	0.18345	0.000211418	35.9779	43.5679
3172.33	2.43349	1.473	5.75414e-05	4.66247e-05	0.339304	0.492037	2.34913	1.85709	1.59414	0.184226	18.4226	0.651443	2.07139	45.1563	0.125322	0.144224	0.229914	0.045688	0.18452	0.00029411	36.183	43.8573
3173.29	2.43349	1.473	5.75236e-05	4.66105e-05	0.339304	0.492039	2.34913	1.85709	1.59414	0.185198	18.5198	0.656269	2.08674	45.4909	0.126251	0.145248	0.231545	0.0463474	0.185585	0.000387489	36.3852	44.1431
3174.26	2.43349	1.473	5.75059e-05	4.65964e-05	0.339303	0.492041	2.34913	1.85708	1.59413	0.186177	18.6177	0.66109	2.10207	45.825	0.127178	0.14627	0.233174	0.0469965	0.186646	0.000469144	36.5889	44.4315
3175.22	2.43349	1.473	5.74882e-05	4.65822e-05	0.339303	0.492042	2.34912	1.85708	1.59413	0.187182	18.7182	0.665909	2.11739	46.1591	0.128105	0.147291	0.2348	0.0476184	0.187703	0.000521367	36.7979	44.7278
3176.19	2.4335	1.47388	5.75682e-05	4.65681e-05	0.339302	0.491353	2.35213	1.86078	1.59617	0.188226	18.8226	0.670735	2.13273	46.4936	0.129034	0.148565	0.237134	0.048908	0.189215	0.000989437	36.9045	44.9018
3177.15	2.4335	1.47388	5.75505e-05	4.6554e-05	0.339302	0.491355	2.35213	1.86077	1.59616	0.189315	18.9315	0.675574	2.14812	46.829	0.129965	0.149591	0.238771	0.0494556	0.190273	0.000957746	37.1295	45.2222
3178.11	2.4335	1.47388	5.75328e-05	4.65398e-05	0.339301	0.491357	2.35212	1.86077	1.59616	0.190442	19.0442	0.680432	2.16357	47.1658	0.130899	0.15062	0.240413	0.0499708	0.191331	0.000889102	37.3622	45.554
3179.08	2.43351	1.47388	5.75151e-05	4.65257e-05	0.3393	0.491359	2.35212	1.86076	1.59615	0.191583	19.1583	0.685313	2.17909	47.5041	0.131838	0.151654	0.242062	0.0504793	0.192392	0.000808523	37.5977	45.8905
3180.04	2.43351	1.47384	5.74938e-05	4.65116e-05	0.3393	0.491386	2.35201	1.86062	1.59607	0.192703	19.2703	0.690221	2.19469	47.8443	0.132782	0.152683	0.243693	0.0509904	0.193438	0.000734601	37.8334	46.227
3181.01	2.43351	1.47294	5.7375e-05	4.64975e-05	0.339299	0.492104	2.34888	1.85678	1.59395	0.193769	19.3769	0.695159	2.21039	48.1866	0.133732	0.153458	0.244604	0.0508347	0.19402	0.000251305	38.1722	46.6879
3181.97	2.43351	1.4729	5.73537e-05	4.64834e-05	0.339299	0.492132	2.34877	1.85664	1.59387	0.194768	19.4768	0.70013	2.2262	48.5312	0.134689	0.154498	0.246249	0.0514813	0.195072	0.00030373	38.3852	46.9925
3182.93	2.43352	1.47287	5.73325e-05	4.64693e-05	0.339298	0.492159	2.34865	1.85649	1.59379	0.195717	19.5717	0.705127	2.24209	48.8776	0.13565	0.155543	0.247903	0.0521859	0.196126	0.000408753	38.5884	47.2834
3183.9	2.43352	1.47284	5.73113e-05	4.64553e-05	0.339298	0.492186	2.34854	1.85635	1.59371	0.196651	19.6651	0.71014	2.25803	49.225	0.136614	0.156591	0.24956	0.0529092	0.19718	0.000528523	38.7888	47.5707
3184.86	2.43352	1.47281	5.72902e-05	4.64412e-05	0.339297	0.492213	2.34843	1.85621	1.59363	0.197609	19.7609	0.715152	2.27397	49.5725	0.137578	0.157638	0.251216	0.0536071	0.19823	0.000620855	38.9942	47.8656
3185.83	2.43352	1.4719	5.71723e-05	4.64271e-05	0.339297	0.492925	2.34531	1.85238	1.59151	0.198603	19.8603	0.720148	2.28985	49.9188	0.13854	0.158413	0.252115	0.0535121	0.198799	0.000196049	39.3234	48.3147
3186.79	2.43353	1.47187	5.71512e-05	4.64131e-05	0.339296	0.492952	2.34519	1.85224	1.59143	0.199617	19.9617	0.725122	2.30567	50.2636	0.139496	0.159448	0.25375	0.0541329	0.199832	0.000215139	39.5408	48.6279
3187.76	2.43353	1.47183	5.71301e-05	4.63991e-05	0.339296	0.492979	2.34508	1.8521	1.59135	0.200616	20.0616	0.730075	2.32142	50.6069	0.140449	0.160478	0.255376	0.05476	0.200857	0.000241352	39.7553	48.9375
3188.72	2.43353	1.4718	5.7109e-05	4.6385e-05	0.339295	0.493006	2.34496	1.85196	1.59127	0.201572	20.1572	0.735013	2.33712	50.9492	0.141399	0.161504	0.256996	0.0554238	0.201876	0.000304146	39.9615	49.2353
3189.68	2.43354	1.47177	5.7088e-05	4.6371e-05	0.339294	0.493033	2.34485	1.85182	1.59119	0.20248	20.248	0.739945	2.3528	51.2911	0.142348	0.162527	0.258612	0.0561317	0.20289	0.000410115	40.1583	49.5198
3190.65	2.43354	1.47086	5.6971e-05	4.6357e-05	0.339294	0.493739	2.34174	1.848	1.58907	0.203363	20.3363	0.744872	2.36847	51.6326	0.143296	0.163274	0.259455	0.056092	0.203418	5.53315e-05	40.4701	49.9453
3191.61	2.43354	1.47083	5.695e-05	4.6343e-05	0.339293	0.493766	2.34162	1.84786	1.589	0.204256	20.4256	0.749795	2.38412	51.9739	0.144243	0.164293	0.261061	0.0568046	0.204422	0.000166304	40.6648	50.2274
3192.58	2.43354	1.4708	5.6929e-05	4.6329e-05	0.339293	0.493793	2.34151	1.84772	1.58892	0.205186	20.5186	0.754721	2.39979	52.3153	0.145191	0.165311	0.262666	0.0574798	0.205424	0.000237705	40.867	50.521
3193.54	2.43355	1.47077	5.69081e-05	4.6315e-05	0.339292	0.49382	2.3414	1.84758	1.58884	0.206159	20.6159	0.759659	2.41549	52.6576	0.146141	0.166332	0.264274	0.0581147	0.206424	0.000265464	41.078	50.8278
3194.51	2.43355	1.47073	5.68871e-05	4.6301e-05	0.339292	0.493846	2.34128	1.84744	1.58876	0.207154	20.7154	0.764623	2.43127	53.0017	0.147095	0.167357	0.265889	0.0587352	0.207428	0.000273694	41.2935	51.1418
3195.47	2.43355	1.46983	5.67711e-05	4.6287e-05	0.339291	0.494546	2.33818	1.84363	1.58665	0.208138	20.8138	0.769622	2.44717	53.3482	0.148057	0.168107	0.266727	0.0585889	0.207947	-0.000191031	41.6298	51.6055
3196.43	2.43356	1.46979	5.67502e-05	4.62731e-05	0.339291	0.494573	2.33806	1.84349	1.58657	0.209081	20.9081	0.774656	2.46317	53.6971	0.149026	0.169145	0.268359	0.0592783	0.208957	-0.000123933	41.8359	51.9063
3197.4	2.43356	1.46976	5.67294e-05	4.62591e-05	0.33929	0.494599	2.33795	1.84335	1.58649	0.209968	20.9968	0.779712	2.47925	54.0476	0.149998	0.170186	0.269998	0.06003	0.209969	7.41058e-07	42.0309	52.1912
3198.36	2.43356	1.46973	5.67085e-05	4.62452e-05	0.33929	0.494626	2.33784	1.84321	1.58641	0.210804	21.0804	0.784769	2.49533	54.3982	0.150971	0.171227	0.271636	0.060832	0.210978	0.000173602	42.2159	52.4616
3199.33	2.43356	1.4697	5.66877e-05	4.62312e-05	0.339289	0.494652	2.33772	1.84307	1.58633	0.211612	21.1612	0.789808	2.51135	54.7474	0.15194	0.172263	0.273266	0.0616537	0.211979	0.000367077	42.3954	52.7241
3200.29	2.43357	1.46879	5.65725e-05	4.62173e-05	0.339288	0.495346	2.33462	1.83928	1.58422	0.212419	21.2419	0.794812	2.52726	55.0943	0.152903	0.173002	0.274074	0.0616549	0.212475	5.58867e-05	42.7004	53.1431
3201.26	2.43357	1.46876	5.65518e-05	4.62034e-05	0.339288	0.495373	2.33451	1.83914	1.58414	0.213244	21.3244	0.799772	2.54303	55.4381	0.153857	0.174018	0.275669	0.0624254	0.213452	0.000207921	42.8841	53.4124
3202.22	2.43357	1.46873	5.6531e-05	4.61895e-05	0.339287	0.495399	2.3344	1.839	1.58406	0.214091	21.4091	0.804682	2.55865	55.7785	0.154802	0.175022	0.277246	0.0631555	0.214416	0.000324578	43.0724	53.689
3203.18	2.43358	1.46869	5.65103e-05	4.61756e-05	0.339287	0.495425	2.33428	1.83886	1.58398	0.214952	21.4952	0.809544	2.5741	56.1155	0.155737	0.176015	0.278805	0.0638532	0.215366	0.00041394	43.2637	53.9702
3204.15	2.43358	1.46866	5.64896e-05	4.61617e-05	0.339286	0.495452	2.33417	1.83872	1.5839	0.215811	21.5811	0.814365	2.58943	56.4497	0.156665	0.176999	0.280349	0.0645378	0.216305	0.000494	43.4547	54.2515
3205.11	2.43358	1.46775	5.63753e-05	4.61478e-05	0.339286	0.496139	2.33108	1.83494	1.5818	0.21665	21.665	0.819166	2.6047	56.7824	0.157588	0.177682	0.281057	0.0644074	0.216735	8.53959e-05	43.7701	54.6876
3206.08	2.43358	1.46772	5.63547e-05	4.61339e-05	0.339285	0.496165	2.33096	1.8348	1.58172	0.217456	21.7456	0.82397	2.61997	57.1155	0.158513	0.178658	0.282588	0.0651321	0.217664	0.000207696	43.9512	54.9547
3207.04	2.43359	1.46769	5.6334e-05	4.612e-05	0.339285	0.496192	2.33085	1.83466	1.58164	0.21822	21.822	0.828798	2.63533	57.4501	0.159441	0.17964	0.284126	0.0659057	0.218594	0.000374241	44.124	55.2095
3208	2.43359	1.46766	5.63134e-05	4.61062e-05	0.339284	0.496218	2.33074	1.83452	1.58156	0.218942	21.8942	0.833656	2.65077	57.7869	0.160376	0.180626	0.285672	0.0667303	0.219528	0.00058613	44.2884	55.452
3208.97	2.43359	1.46762	5.62928e-05	4.60923e-05	0.339283	0.496244	2.33063	1.83438	1.58149	0.21963	21.963	0.838536	2.66629	58.1251	0.161315	0.181617	0.287225	0.0675948	0.220464	0.000833652	44.4461	55.6846
3209.93	2.43359	1.46762	5.62757e-05	4.60785e-05	0.339283	0.496246	2.33062	1.83438	1.58148	0.220304	22.0304	0.843419	2.68182	58.4636	0.162254	0.182619	0.288809	0.0685046	0.221416	0.00111187	44.5962	55.9073
3210.9	2.4336	1.46662	5.61525e-05	4.60646e-05	0.339282	0.496997	2.32722	1.83022	1.57917	0.220986	22.0986	0.848292	2.69731	58.8014	0.163191	0.183272	0.289418	0.0684318	0.221782	0.000795619	44.898	56.3209
3211.86	2.4336	1.46569	5.60366e-05	4.60508e-05	0.339282	0.497695	2.32403	1.82634	1.57701	0.2217	22.17	0.853152	2.71276	59.1383	0.164126	0.183942	0.290077	0.0683773	0.222177	0.000477185	45.1981	56.7346
3212.83	2.4336	1.46563	5.6013e-05	4.6037e-05	0.339281	0.497743	2.32382	1.82608	1.57686	0.222453	22.2453	0.858001	2.72818	59.4744	0.165059	0.18491	0.291576	0.0691228	0.223075	0.000621724	45.375	56.996
3213.79	2.43361	1.46469	5.58979e-05	4.60232e-05	0.339281	0.498435	2.32064	1.82221	1.5747	0.223232	22.3232	0.862838	2.74356	59.8097	0.16599	0.18557	0.292216	0.068984	0.223458	0.000225581	45.6903	57.4329
3214.75	2.43361	1.46462	5.58744e-05	4.60094e-05	0.33928	0.498483	2.32043	1.82194	1.57455	0.224006	22.4006	0.867647	2.75885	60.143	0.166915	0.186525	0.293693	0.0696873	0.22434	0.000333756	45.8723	57.7026
3215.72	2.43361	1.46369	5.576e-05	4.59956e-05	0.33928	0.49917	2.31725	1.81808	1.57239	0.224737	22.4737	0.872403	2.77398	60.4727	0.16783	0.187164	0.294295	0.0695584	0.224699	-3.81936e-05	46.1797	58.1281
3216.68	2.43361	1.46362	5.57366e-05	4.59818e-05	0.339279	0.499217	2.31704	1.81782	1.57225	0.225394	22.5394	0.877085	2.78887	60.7973	0.168731	0.188089	0.295723	0.0703288	0.225549	0.000154815	46.3385	58.3631
3217.65	2.43362	1.46269	5.56229e-05	4.5968e-05	0.339278	0.499898	2.31387	1.81398	1.57009	0.225971	22.5971	0.881689	2.8035	61.1164	0.169616	0.188691	0.296263	0.0702917	0.22587	-0.0001011	46.6158	58.7433
3218.61	2.43362	1.46263	5.55996e-05	4.59542e-05	0.339278	0.499945	2.31366	1.81372	1.56995	0.226488	22.6488	0.886226	2.81793	61.4309	0.170489	0.189582	0.297634	0.0711464	0.226685	0.000196562	46.7465	58.9358
3219.58	2.43362	1.46263	5.55827e-05	4.59405e-05	0.339277	0.499947	2.31366	1.81371	1.56994	0.226983	22.6983	0.890722	2.83223	61.7425	0.171354	0.190486	0.299053	0.0720696	0.227525	0.00054224	46.863	59.1094
3220.54	2.43363	1.46168	5.54691e-05	4.59267e-05	0.339277	0.500626	2.31048	1.80985	1.56778	0.2275	22.75	0.895194	2.84644	62.0525	0.172214	0.191051	0.299527	0.0720269	0.227806	0.000306061	47.1308	59.4753
3221.5	2.43363	1.46161	5.54452e-05	4.5913e-05	0.339276	0.500677	2.31024	1.80956	1.56762	0.228064	22.8064	0.899651	2.86062	62.3615	0.173072	0.19192	0.300858	0.0727939	0.228593	0.00052903	47.2728	59.6852
3222.47	2.43363	1.46067	5.53324e-05	4.58992e-05	0.339276	0.501351	2.30707	1.80572	1.56546	0.228676	22.8676	0.904092	2.87474	62.6693	0.173926	0.192475	0.301313	0.0726365	0.228862	0.000185556	47.5618	60.0836
3223.43	2.43363	1.4606	5.53086e-05	4.58855e-05	0.339275	0.501401	2.30683	1.80543	1.5653	0.229312	22.9312	0.908528	2.88884	62.9768	0.17478	0.193336	0.30263	0.0733177	0.229639	0.000326519	47.7195	60.3177
3224.4	2.43364	1.45966	5.51965e-05	4.58718e-05	0.339275	0.502069	2.30366	1.80159	1.56315	0.229945	22.9945	0.913	2.90306	63.2868	0.17564	0.193894	0.303085	0.0731402	0.229907	-3.81157e-05	48.0145	60.7255
3225.36	2.43364	1.45959	5.51729e-05	4.58581e-05	0.339274	0.502119	2.30343	1.80131	1.56299	0.230555	23.0555	0.917543	2.91751	63.6017	0.176514	0.194775	0.304432	0.0738766	0.230699	0.000144126	48.1674	60.9528
3226.33	2.43364	1.45864	5.50614e-05	4.58444e-05	0.339273	0.502781	2.30027	1.79749	1.56084	0.231137	23.1137	0.922194	2.9323	63.9241	0.177409	0.195367	0.304937	0.0738	0.230996	-0.000140871	48.4534	61.3471
3227.29	2.43365	1.45857	5.50379e-05	4.58307e-05	0.339273	0.502831	2.30003	1.7972	1.56068	0.231689	23.1689	0.926917	2.94731	64.2515	0.178317	0.196284	0.306336	0.0746469	0.231817	0.000128221	48.5949	61.5572
3228.25	2.43365	1.45763	5.49271e-05	4.5817e-05	0.339272	0.503487	2.29688	1.79339	1.55853	0.232206	23.2206	0.931612	2.96225	64.577	0.17922	0.196881	0.306846	0.0746401	0.232116	-8.97091e-05	48.8687	61.9331
3229.22	2.43365	1.45756	5.49037e-05	4.58033e-05	0.339272	0.503536	2.29664	1.79311	1.55837	0.232671	23.2671	0.936138	2.97664	64.8907	0.180091	0.197753	0.308173	0.0755023	0.232893	0.00022229	48.9925	62.1162
3230.18	2.43365	1.45662	5.47936e-05	4.57896e-05	0.339271	0.504187	2.29349	1.78931	1.55623	0.233069	23.3069	0.940377	2.99011	65.1845	0.180906	0.19825	0.308524	0.0754548	0.233098	2.92933e-05	49.2425	62.4557
3231.15	2.43366	1.45568	5.46842e-05	4.5776e-05	0.339271	0.504832	2.29035	1.78552	1.5541	0.233404	23.3404	0.944311	3.00262	65.4572	0.181663	0.198682	0.308771	0.0753672	0.233243	-0.000161092	49.4799	62.7759
3232.11	2.43366	1.45561	5.46609e-05	4.57623e-05	0.33927	0.50488	2.29012	1.78524	1.55394	0.233705	23.3705	0.948021	3.01442	65.7143	0.182377	0.199378	0.30982	0.0761155	0.233856	0.000150726	49.5699	62.9073
3233.07	2.43366	1.45466	5.45521e-05	4.57487e-05	0.33927	0.50552	2.28698	1.78146	1.5518	0.234016	23.4016	0.951704	3.02613	65.9696	0.183086	0.199754	0.309979	0.0759633	0.233948	-6.75903e-05	49.8032	63.2212
3234.04	2.43366	1.45459	5.45289e-05	4.5735e-05	0.339269	0.505568	2.28675	1.78118	1.55164	0.234377	23.4377	0.955512	3.03824	66.2336	0.183818	0.200468	0.311056	0.0766785	0.234576	0.000198954	49.9063	63.3729
3235	2.43367	1.45365	5.44209e-05	4.57214e-05	0.339268	0.506202	2.28361	1.77741	1.54952	0.234798	23.4798	0.959536	3.05103	66.5125	0.184592	0.200913	0.311319	0.0765206	0.234729	-6.88167e-05	50.1641	63.7245
3235.97	2.43367	1.45358	5.43978e-05	4.57078e-05	0.339268	0.506249	2.28338	1.77713	1.54936	0.23526	23.526	0.963748	3.06443	66.8045	0.185403	0.20171	0.31252	0.0772603	0.235429	0.000168591	50.2893	63.9103
3236.93	2.43367	1.45264	5.42903e-05	4.56942e-05	0.339267	0.506877	2.28026	1.77338	1.54723	0.23573	23.573	0.968058	3.07813	67.1033	0.186232	0.202212	0.312869	0.0771385	0.235631	-9.89438e-05	50.5588	64.2802
3237.9	2.43368	1.45257	5.42673e-05	4.56805e-05	0.339267	0.506925	2.28003	1.7731	1.54707	0.236181	23.6181	0.972333	3.09172	67.3996	0.187054	0.203018	0.314085	0.0779037	0.236337	0.000156366	50.6822	64.4634
3238.86	2.43368	1.45162	5.41606e-05	4.56669e-05	0.339266	0.507547	2.2769	1.76936	1.54495	0.236607	23.6607	0.976536	3.10509	67.6909	0.187863	0.203495	0.31439	0.0777832	0.236515	-9.23771e-05	50.9435	64.8207
3239.82	2.43368	1.45067	5.40535e-05	4.56534e-05	0.339266	0.50817	2.27376	1.76559	1.54282	0.237018	23.7018	0.980658	3.1182	67.9767	0.188656	0.20395	0.314658	0.0776399	0.23667	-0.000348127	51.2038	65.1762
3240.79	2.43368	1.4506	5.40299e-05	4.56398e-05	0.339265	0.508222	2.2735	1.76528	1.54264	0.237425	23.7425	0.984699	3.13105	68.2568	0.189433	0.204701	0.31578	0.0783551	0.23732	-0.000104863	51.3201	65.3482
3241.75	2.43369	1.44964	5.39235e-05	4.56262e-05	0.339265	0.50884	2.27037	1.76153	1.54051	0.237826	23.7826	0.988651	3.14361	68.5307	0.190193	0.205118	0.315986	0.0781601	0.237439	-0.000386606	51.5795	65.7023
3242.72	2.43369	1.44957	5.39e-05	4.56126e-05	0.339264	0.508891	2.27011	1.76122	1.54033	0.238204	23.8204	0.992451	3.15569	68.7941	0.190924	0.205816	0.317026	0.0788215	0.238041	-0.000163364	51.69	65.8655
3243.68	2.43369	1.44861	5.37943e-05	4.55991e-05	0.339263	0.509503	2.26698	1.75747	1.5382	0.238531	23.8531	0.996035	3.16709	69.0426	0.191614	0.206155	0.317108	0.078577	0.238088	-0.000442699	51.9344	66.1965
3244.65	2.4337	1.44766	5.36891e-05	4.55855e-05	0.339263	0.510109	2.26385	1.75374	1.53608	0.238784	23.8784	0.999414	3.17783	69.2768	0.192264	0.20645	0.317123	0.0783393	0.238097	-0.000686863	52.1633	66.5035
3245.61	2.4337	1.44758	5.36658e-05	4.5572e-05	0.339262	0.51016	2.26359	1.75343	1.5359	0.238955	23.8955	1.00268	3.18821	69.5029	0.192891	0.207033	0.317983	0.0790283	0.238594	-0.000361098	52.2294	66.598
3246.57	2.4337	1.44663	5.35613e-05	4.55584e-05	0.339262	0.510761	2.26047	1.74971	1.53378	0.23906	23.906	1.00599	3.19875	69.7327	0.193529	0.207313	0.317974	0.0789142	0.238589	-0.000471349	52.4266	66.8559
3247.54	2.4337	1.44568	5.34573e-05	4.55449e-05	0.339261	0.511357	2.25736	1.746	1.53167	0.239134	23.9134	1.0095	3.20989	69.9756	0.194203	0.207632	0.318023	0.0788892	0.238617	-0.000517056	52.6174	67.1036
3248.5	2.43371	1.4456	5.34341e-05	4.55314e-05	0.339261	0.511407	2.2571	1.7457	1.53149	0.239225	23.9225	1.01325	3.22183	70.2359	0.194926	0.208314	0.319031	0.0798059	0.239198	-2.67e-05	52.6663	67.1715
3249.47	2.43371	1.44465	5.33308e-05	4.55179e-05	0.33926	0.511997	2.254	1.742	1.52938	0.239374	23.9374	1.01719	3.23437	70.5092	0.195684	0.20872	0.319212	0.0798384	0.239303	-7.10694e-05	52.8741	67.4456
3250.43	2.43371	1.44457	5.33077e-05	4.55044e-05	0.33926	0.512046	2.25374	1.74169	1.52921	0.239605	23.9605	1.02118	3.24705	70.7856	0.196451	0.209447	0.320288	0.0806833	0.239923	0.000317579	52.9541	67.5618
3251.4	2.43372	1.44362	5.3205e-05	4.54909e-05	0.339259	0.512631	2.25064	1.73801	1.5271	0.239907	23.9907	1.02505	3.25936	71.054	0.197196	0.209837	0.320441	0.0805339	0.24001	0.000103426	53.1965	67.8896
3252.36	2.43372	1.44267	5.31029e-05	4.54774e-05	0.339258	0.513211	2.24754	1.73433	1.52499	0.240236	24.0236	1.02869	3.27092	71.3062	0.197896	0.210177	0.320519	0.0802828	0.240055	-0.000180799	53.4456	68.2276
3253.32	2.43372	1.44259	5.308e-05	4.54639e-05	0.339258	0.513259	2.24729	1.73403	1.52482	0.240539	24.0539	1.03207	3.28167	71.5403	0.198546	0.210776	0.321396	0.0808567	0.240559	2.04712e-05	53.5422	68.3697
3254.29	2.43372	1.44164	5.29784e-05	4.54505e-05	0.339257	0.513833	2.2442	1.73036	1.52272	0.240778	24.0778	1.03526	3.29181	71.7615	0.19916	0.211023	0.321329	0.0805514	0.240521	-0.00025664	53.7722	68.6782
3255.25	2.43373	1.44068	5.28774e-05	4.5437e-05	0.339257	0.514403	2.24111	1.72671	1.52062	0.240956	24.0956	1.03838	3.30173	71.9776	0.19976	0.211255	0.32124	0.0802841	0.24047	-0.000485975	53.989	68.9662
3256.22	2.43373	1.44061	5.28547e-05	4.54235e-05	0.339256	0.51445	2.24086	1.72641	1.52045	0.241114	24.1114	1.04151	3.3117	72.1951	0.200363	0.211802	0.322035	0.0809208	0.240927	-0.000187392	54.0539	69.0589
3257.18	2.43373	1.43965	5.27543e-05	4.54101e-05	0.339256	0.515014	2.23778	1.72276	1.51836	0.241303	24.1303	1.04472	3.3219	72.4174	0.20098	0.212051	0.32197	0.0806665	0.240889	-0.000413876	54.2739	69.3518
3258.14	2.43374	1.43958	5.27316e-05	4.53966e-05	0.339255	0.515061	2.23753	1.72246	1.51818	0.24155	24.155	1.04797	3.33222	72.6423	0.201604	0.212618	0.322794	0.0812435	0.241362	-0.000187934	54.359	69.476
3259.11	2.43374	1.43863	5.26318e-05	4.53832e-05	0.339254	0.51562	2.23445	1.71883	1.5161	0.241833	24.1833	1.05119	3.34247	72.8659	0.202225	0.212869	0.32273	0.0808969	0.241326	-0.000507424	54.601	69.8031
3260.07	2.43374	1.43767	5.2532e-05	4.53698e-05	0.339254	0.516177	2.23136	1.71519	1.514	0.242094	24.2094	1.05435	3.3525	73.0846	0.202832	0.213103	0.322638	0.0805436	0.241273	-0.000821411	54.8397	70.1246
3261.04	2.43374	1.43758	5.2509e-05	4.53564e-05	0.339253	0.516226	2.23109	1.71487	1.51381	0.242272	24.2272	1.05743	3.36231	73.2983	0.203425	0.213632	0.323399	0.0811273	0.241709	-0.000562589	54.9108	70.2269
3262	2.43375	1.43662	5.24098e-05	4.5343e-05	0.339253	0.516778	2.22801	1.71123	1.51172	0.242344	24.2344	1.06052	3.37214	73.5126	0.204019	0.213852	0.323284	0.0809403	0.241644	-0.000700483	55.1073	70.4827
3262.97	2.43375	1.43567	5.23111e-05	4.53296e-05	0.339252	0.517325	2.22494	1.70761	1.50963	0.242341	24.2341	1.06374	3.38237	73.7356	0.204638	0.214097	0.323207	0.080866	0.241599	-0.000741832	55.287	70.7124
3263.93	2.43375	1.43558	5.22882e-05	4.53162e-05	0.339252	0.517373	2.22467	1.70729	1.50944	0.242333	24.2333	1.06713	3.39317	73.971	0.205292	0.214687	0.324057	0.0817245	0.242086	-0.00024651	55.3162	70.7492
3264.89	2.43376	1.43463	5.21901e-05	4.53028e-05	0.339251	0.517915	2.2216	1.70368	1.50736	0.242388	24.2388	1.07068	3.40445	74.217	0.205974	0.214996	0.324077	0.0816886	0.242097	-0.000290544	55.5094	70.9999
3265.86	2.43376	1.43367	5.20925e-05	4.52894e-05	0.339251	0.518451	2.21853	1.70008	1.50528	0.24253	24.253	1.07423	3.41573	74.463	0.206657	0.215306	0.324094	0.0815644	0.242108	-0.000422381	55.723	71.2821
3266.82	2.43376	1.43358	5.20698e-05	4.52761e-05	0.33925	0.518499	2.21826	1.69976	1.50509	0.242728	24.2728	1.07757	3.42636	74.6947	0.2073	0.215881	0.324921	0.0821933	0.242581	-0.000147079	55.7996	71.3929
3267.79	2.43376	1.43262	5.19727e-05	4.52627e-05	0.339249	0.51903	2.2152	1.69617	1.50301	0.24292	24.292	1.08059	3.43594	74.9034	0.207879	0.216081	0.324773	0.081853	0.242496	-0.000423922	56.0254	71.6941
3268.75	2.43377	1.43254	5.19501e-05	4.52493e-05	0.339249	0.519078	2.21494	1.69586	1.50283	0.243056	24.3056	1.08326	3.44443	75.0885	0.208393	0.216521	0.325394	0.0823381	0.242851	-0.000204698	56.088	71.783
3269.72	2.43377	1.43158	5.18537e-05	4.5236e-05	0.339248	0.519604	2.21188	1.69228	1.50076	0.243126	24.3126	1.08573	3.45229	75.2599	0.208869	0.216612	0.325082	0.0819562	0.242673	-0.000453039	56.2862	72.0412
3270.68	2.43377	1.43063	5.17577e-05	4.52227e-05	0.339248	0.520125	2.20884	1.68871	1.49869	0.243163	24.3163	1.08822	3.46021	75.4326	0.209348	0.216708	0.324776	0.0816134	0.242498	-0.000664973	56.4771	72.2879
3271.64	2.43378	1.43054	5.17353e-05	4.52093e-05	0.339247	0.520171	2.20857	1.6884	1.4985	0.243215	24.3215	1.09092	3.46879	75.6196	0.209867	0.217151	0.3254	0.0821854	0.242855	-0.000360107	56.5206	72.347
3272.61	2.43378	1.42958	5.16398e-05	4.5196e-05	0.339247	0.520687	2.20553	1.68484	1.49643	0.24331	24.331	1.09389	3.47825	75.8258	0.210439	0.217341	0.325237	0.0819269	0.242761	-0.000548567	56.7254	72.6153
3273.57	2.43378	1.4295	5.16175e-05	4.51827e-05	0.339246	0.520733	2.20526	1.68453	1.49625	0.24344	24.344	1.0971	3.48845	76.0482	0.211057	0.217884	0.32601	0.0825697	0.243203	-0.000236941	56.7872	72.703
3274.54	2.43378	1.42854	5.15226e-05	4.51694e-05	0.339245	0.521244	2.20222	1.68098	1.49419	0.243566	24.3566	1.1004	3.49894	76.2768	0.211691	0.218138	0.325939	0.0823728	0.243163	-0.000403442	56.9998	72.9834
[truncated: 750 more rows]

## Sheet: A protein Lysozyme
	Input data					Instructions
[truncated: 1,563 more rows]
